# Supplementary material for: Assessment of the viability of integrating virtual reality programs in practical tests for the Korean Radiological Technologists Licensing Examination: a survey study
Source: J Educ Eval Health Prof. 2023 Nov 28;20:33. doi: 10.3352/jeehp.2023.20.33 (PMC10762238; doi:10.3352/jeehp.2023.20.33)
Supplement: Supplementary file 1 [file jeehp-20-33-dataset1.xlsx]

## Sheet: 설문지 응답 시트1
구분	타임스탬프	본 설문의 응답은 [가상현실 프로그램 기반 방사선사 실기 운영의 타당성 평가] 연구에 사용됨을 동의 합니다.	1. 귀하의 나이는? (만 0 세)	2. 귀하의 성별은?	3. 귀하의 학교의 학제는 어떻게 됩니까?	4. 귀하는 현재 몇 학년에 재학하고 있습니까?	5. 귀하의 학교 소재지는 어디입니까?	1. 귀하의 증강현실(AR), 가상현실(VR), 혼합현실(MR)과 관련한 콘텐츠 사용 경험은?	2. 귀하는 귀하가 수강하는 교과목에서 증강현실(AR), 가상현실(VR), 혼합현실(MR)을 적용한 수업을 경험한 적이 있는가?	2-1. 수강하는 교과목에서의 경험이 있을 경우 어떤 과목이었는가?	3. 귀하는 귀하의 수업에 증강현실(AR), 가상현실(VR), 혼합현실(MR)을 이용한 수업이 적용 가능하다고 생각하는가?	4. 귀하는 수업에 증강현실(AR), 가상현실(VR), 혼합현실(MR)이 적용되는 경우 어떤 유형이 적절하다고 생각하는가? (중복선택 가능)	5. 귀하는 교과목에 증강현실(AR), 가상현실(VR), 혼합현실(MR)을 도입하는 경우 어떤 효과가 있을 것이라 생각하는가? (중복선택 가능)	1. 방사선사 국가 실기시험에 가상현실(VR) 및 증강현실(AR)을 도입하는 것에 대한 귀하의 의견은 어떠한가?	2. 방사선사 국가시험에 가상현실(VR) 및 증강현실(AR)을 도입하는 경우 어느 분야가 적절한가? (중복선택 가능)	3. 귀하는 방사선사 국가시험에 가상현실(VR) 및 증강현실(AR)을 도입하는 경우 몇 문항 정도를 채택하는 것이 바람직하다고 생각하는가?	4. 방사선사 국가시험에 가상현실(VR) 및 증강현실(AR)을 도입하는 경우 어느 형태가 가장 적절하다고 생각하는가?	5. 방사선사 국가시험에 가상현실(VR) 및 증강현실(AR)을 도입하는 경우 가장 적절할 것 같은 교과목을 3가지만 적어주세요.	분야 1) 방사선영상 (중복선택가능)	분야 2) 투시조영검사 (중복선택가능)	분야 3) 심혈관 및 중재술 (중복선택가능)	분야 4) 초음파기술 (중복선택가능)	분야 5) 전단화단층검사 (중복선택가능)	분야 6) 자기공명영상검사 (중복선택가능)	분야 7) 영상품질관리 (중복선택가능)	분야 8) 핵의학기술 (중복선택가능)	분야 9) 방사선치료 (중복선택가능)
1	2023-05-03 18:30:16	동의함	24	남성	4년제	3학년	부산광역시	간접적으로 보기만 해봤다.	없다.		가능하다.	증강현실(AR), 가상현실(VR), 혼합현실(MR), 컴퓨터기반시험(CBT)	교과목에 대한 흥미가 올라간다., 교과목에 대한 이해도가 증가한다.	도입을 추천한다.	임상검사 자세 실기 부분, 방사선 기기 구조부분, 영상 해부학 부분	전체 실기 시험 중 1문항	전용 시뮬레이터를 이용한 가상현실 시험	투시및혈관조영술, 일반촬영, 컴퓨터단층영상학	촬영종류별 촬영 방법 부분, 장치 정도관리 부분, 환자 안전관리 부분	촬영종류별 촬영 방법 부분	시술종류별 시술 방법 부분	검사종류별 검사 방법 부분	촬영종류별 촬영 방법 부분, 3차원 재구성 영상 부분, 장치 정도관리 부분, 환자 안전관리 부분	장치 조작 부분, 장치 정도관리 부분, 장비 및 환자 안전관리 부분	진단용엑스선장치 정도관리	검사 종류별 검사 방법 부분, 장치 정도관리 부분, 환자 안전관리 부분	특수 치료계획 부분, 선형가속기를 이용한 치료 장치 조작 및 치료방법 부분, 품질관리 부분
2	2023-05-03 18:39:39	동의함	23	남성	4년제	3학년	부산광역시	5회 이내의 사용경험이 있다.	없다.		가능하다.	증강현실(AR), 가상현실(VR), 혼합현실(MR), 컴퓨터기반시험(CBT)	교과목에 대한 흥미가 올라간다., 교과목에 대한 이해도가 증가한다., 실습효과가 증가한다.	일부 도입이 가능하다.	모두	전체 과목 중 5문항 이상	전용 시뮬레이터를 이용한 가상현실 시험	CT, 혈관조영술, 해부학	장치 조작 부분, 촬영종류별 촬영 방법 부분, 장치 정도관리 부분	영상에 대한 해부학적 지식 부분, 환자 안전관리 부분	시술종류별 시술 방법 부분, 장치 정도관리 부분, 환자 안전관리 부분	장치 조작 부분, 영상에 대한 해부학적 및 기술적 지식 부분, 장치 정도관리 부분	장치 조작 부분, 영상에 대한 해부학적 및 기술적 지식 부분	장치 정도관리 부분, 장비 및 환자 안전관리 부분	CT, MRI 정도관리, 투시조영/혈관조영장치 정도관리, 초음파진단기 정도관리	장치 조작 부분, 장치 정도관리 부분, 환자 안전관리 부분	모의치료 장치 조작 부분, 선형가속기를 이용한 치료 장치 조작 및 치료방법 부분, 기타 장치를 이용한 치료 장치 조작 및 치료방법 부분, 품질관리 부분
3	2023-05-03 18:41:34	동의함	20	여성	4년제	3학년	부산광역시	없다.	없다.		생각해 본적이 없다.	증강현실(AR), 혼합현실(MR)	교과목에 대한 흥미가 올라간다., 실습효과가 증가한다.	일부 도입이 가능하다.	방사선 기기 조작 설정 부분, 영상 해부학 부분	과목당 1문항	전용 시뮬레이터를 이용한 가상현실 시험	혈관조영술, 해부학, CT	영상에 대한 해부학적 지식 부분	영상에 대한 해부학적 지식 부분	영상에 대한 해부학적 지식 부분	영상에 대한 해부학적 및 기술적 지식 부분	영상에 대한 해부학적 및 기술적 지식 부분	영상에 대한 해부학적 및 기술적 지식 부분	CT, MRI 정도관리, 진단용엑스선장치 정도관리, 유방촬영장치 정도관리, 투시조영/혈관조영장치 정도관리, 초음파진단기 정도관리, 판독용 모니터 정도관리	영상에 대한 해부학적 및 기술적 지식 부분	모의치료 장치 조작 부분, 일반 치료계획 및 보조기구 조작 부분, 특수 치료계획 부분, 선형가속기를 이용한 치료 장치 조작 및 치료방법 부분, 기타 장치를 이용한 치료 장치 조작 및 치료방법 부분, 품질관리 부분
4	2023-05-03 18:52:46	동의함	19	여성	4년제	2학년	부산광역시	5회 이내의 사용경험이 있다.	없다.		생각해 본적이 없다.	가상현실(VR)	실습효과가 증가한다.	일부 도입이 가능하다.	임상검사 자세 실기 부분, 방사선 기기 구조부분, 방사선 기기 조작 설정 부분, 영상 해부학 부분	과목당 1문항	모바일 디바이스(태블릿, 아이패드 등)를 이용한 증강현실 시험	실습,영상학,촬영학	장치 조작 부분	촬영종류별 촬영 방법 부분, 영상에 대한 해부학적 지식 부분	시술종류별 시술 방법 부분, 영상에 대한 해부학적 지식 부분	장치 조작 부분	촬영종류별 촬영 방법 부분, 영상에 대한 해부학적 및 기술적 지식 부분	장치 조작 부분, 영상에 대한 해부학적 및 기술적 지식 부분	CT, MRI 정도관리	영상에 대한 해부학적 및 기술적 지식 부분, 방사성동위원소 취급 관련 부분	모의치료 장치 조작 부분, 일반 치료계획 및 보조기구 조작 부분
5	2023-05-03 22:09:50	동의함	30	여성	4년제	4학년	부산광역시	5회 이내의 사용경험이 있다.	없다.		가능하다.	증강현실(AR), 컴퓨터기반시험(CBT)	교과목에 대한 흥미가 올라간다., 교과목에 대한 이해도가 증가한다., 실습효과가 증가한다.	일부 도입이 가능하다.	방사선 기기 구조부분, 방사선 기기 조작 설정 부분	전체 과목 중 2~5문항	모바일 디바이스(태블릿, 아이패드 등)를 이용한 증강현실 시험	방사선치료학, 계측학, 영상학	장치 조작 부분, 촬영종류별 촬영 방법 부분	영상에 대한 해부학적 지식 부분	시술종류별 시술 방법 부분, 영상에 대한 해부학적 지식 부분	영상에 대한 해부학적 및 기술적 지식 부분	장치 조작 부분, 3차원 재구성 영상 부분	장치 조작 부분, 촬영종류별 촬영 방법 부분	CT, MRI 정도관리, 진단용엑스선장치 정도관리	검사 종류별 검사 방법 부분, 영상에 대한 해부학적 및 기술적 지식 부분	모의치료 장치 조작 부분, 일반 치료계획 및 보조기구 조작 부분, 특수 치료계획 부분
6	2023-05-03 22:42:34	동의함	22	남성	4년제	2학년	부산광역시	5회 이상의 사용경험이 있다.	없다.		가능하다.	증강현실(AR), 가상현실(VR)	교과목에 대한 흥미가 올라간다., 실습효과가 증가한다.	일부 도입이 가능하다.	방사선 기기 조작 설정 부분, 영상 해부학 부분	전체 과목 중 2~5문항	전용 시뮬레이터를 이용한 가상현실 시험	해부학 영상학	장치 조작 부분, 영상에 대한 해부학적 지식 부분	장치 조작 부분, 영상에 대한 해부학적 지식 부분	장치 조작 부분, 영상에 대한 해부학적 지식 부분	장치 조작 부분, 영상에 대한 해부학적 및 기술적 지식 부분	장치 조작 부분, 영상에 대한 해부학적 및 기술적 지식 부분	장치 조작 부분, 영상에 대한 해부학적 및 기술적 지식 부분	CT, MRI 정도관리, 진단용엑스선장치 정도관리, 유방촬영장치 정도관리, 투시조영/혈관조영장치 정도관리, 초음파진단기 정도관리, 판독용 모니터 정도관리	장치 조작 부분, 검사 종류별 검사 방법 부분, 영상에 대한 해부학적 및 기술적 지식 부분, 장치 정도관리 부분, 방사성동위원소 취급 관련 부분, 환자 안전관리 부분	모의치료 장치 조작 부분, 일반 치료계획 및 보조기구 조작 부분, 특수 치료계획 부분, 선형가속기를 이용한 치료 장치 조작 및 치료방법 부분, 기타 장치를 이용한 치료 장치 조작 및 치료방법 부분, 품질관리 부분
7	2023-05-03 22:43:59	동의함	26	남성	4년제	4학년	부산광역시	간접적으로 보기만 해봤다.	없다.		가능하다.	증강현실(AR)	교과목에 대한 이해도가 증가한다.	일부 도입이 가능하다.	임상검사 자세 실기 부분	전체 과목 중 2~5문항	일반 컴퓨터를 이용한 시뮬레이션 시험	초음파, 일반촬영, 투시조영	촬영종류별 촬영 방법 부분, 영상에 대한 해부학적 지식 부분	촬영종류별 촬영 방법 부분	시술종류별 시술 방법 부분, 영상에 대한 해부학적 지식 부분	검사종류별 검사 방법 부분, 영상에 대한 해부학적 및 기술적 지식 부분	영상에 대한 해부학적 및 기술적 지식 부분, 3차원 재구성 영상 부분	촬영종류별 촬영 방법 부분	CT, MRI 정도관리, 유방촬영장치 정도관리	검사 종류별 검사 방법 부분, 영상에 대한 해부학적 및 기술적 지식 부분	모의치료 장치 조작 부분, 특수 치료계획 부분
8	2023-05-05 05:35:20	동의함	20	여성	4년제	3학년	부산광역시	5회 이내의 사용경험이 있다.	없다.		생각해 본적이 없다.	컴퓨터기반시험(CBT)	실습효과가 증가한다.	생각해본적 없다.	영상 해부학 부분	과목당 1문항	모바일 디바이스(태블릿, 아이패드 등)를 이용한 증강현실 시험	해부학, CT, 영상학	촬영종류별 촬영 방법 부분, 영상에 대한 해부학적 지식 부분	영상에 대한 해부학적 지식 부분	영상에 대한 해부학적 지식 부분	장치 조작 부분, 검사종류별 검사 방법 부분, 영상에 대한 해부학적 및 기술적 지식 부분, 장치 정도관리 부분	영상에 대한 해부학적 및 기술적 지식 부분	촬영종류별 촬영 방법 부분, 장치 정도관리 부분	CT, MRI 정도관리, 진단용엑스선장치 정도관리, 유방촬영장치 정도관리, 투시조영/혈관조영장치 정도관리, 초음파진단기 정도관리	방사성동위원소 취급 관련 부분	모의치료 장치 조작 부분, 일반 치료계획 및 보조기구 조작 부분, 특수 치료계획 부분, 선형가속기를 이용한 치료 장치 조작 및 치료방법 부분, 기타 장치를 이용한 치료 장치 조작 및 치료방법 부분
9	2023-05-09 12:16:49	동의함	20	여성	3년제	2학년	제주특별자치도	없다.	없다.		가능하다.	가상현실(VR)	실습효과가 증가한다.	도입이 불가능하다.	방사선 기기 구조부분, 방사선 기기 조작 설정 부분, 영상 해부학 부분	과목당 1문항	일반 컴퓨터를 이용한 시뮬레이션 시험	해부학	장치 조작 부분	장치 조작 부분	장치 조작 부분	장치 조작 부분, 검사종류별 검사 방법 부분	장치 조작 부분	장치 조작 부분	CT, MRI 정도관리	장치 조작 부분	모의치료 장치 조작 부분
10	2023-05-09 12:18:08	동의함	21	남성	3년제	2학년	대구광역시	5회 이내의 사용경험이 있다.	없다.		가능하다.	혼합현실(MR)	실습효과가 증가한다.	도입을 추천한다.	임상검사 자세 실기 부분, 방사선 기기 구조부분, QC, QA 부분, 방사선 기기 조작 설정 부분, 영상 해부학 부분	전체 과목 중 2~5문항	전용 시뮬레이터를 이용한 가상현실 시험		장치 조작 부분, 촬영종류별 촬영 방법 부분, 영상에 대한 해부학적 지식 부분	장치 조작 부분, 촬영종류별 촬영 방법 부분, 영상에 대한 해부학적 지식 부분	장치 조작 부분, 시술종류별 시술 방법 부분	장치 조작 부분, 검사종류별 검사 방법 부분	촬영종류별 촬영 방법 부분, 영상에 대한 해부학적 및 기술적 지식 부분	장치 조작 부분, 촬영종류별 촬영 방법 부분	CT, MRI 정도관리, 유방촬영장치 정도관리	장치 조작 부분, 영상에 대한 해부학적 및 기술적 지식 부분	모의치료 장치 조작 부분, 일반 치료계획 및 보조기구 조작 부분
11	2023-05-09 12:18:45	동의함	22	남성	3년제	2학년	대구광역시	5회 이내의 사용경험이 있다.	있다. (2-1 문항 답변 요망)	의료영상	가능하다.	가상현실(VR)	교과목에 대한 흥미가 올라간다., 교과목에 대한 이해도가 증가한다.	도입을 추천한다.	방사선 기기 조작 설정 부분, 영상 해부학 부분	전체 실기 시험 중 1문항	HMD(홀로렌즈, 오큐러스)를 이용한 가상현실 시험	해부학 진료영상학 의료영상학	촬영종류별 촬영 방법 부분, 영상에 대한 해부학적 지식 부분	장치 조작 부분, 영상에 대한 해부학적 지식 부분	영상에 대한 해부학적 지식 부분	영상에 대한 해부학적 및 기술적 지식 부분	영상에 대한 해부학적 및 기술적 지식 부분	영상에 대한 해부학적 및 기술적 지식 부분	투시조영/혈관조영장치 정도관리	영상에 대한 해부학적 및 기술적 지식 부분	특수 치료계획 부분
12	2023-05-09 12:18:59	동의함	21	남성	3년제	2학년	대구광역시	간접적으로 보기만 해봤다.	없다.		가능하다.	혼합현실(MR)	교과목에 대한 흥미가 올라간다.	일부 도입이 가능하다.	임상검사 자세 실기 부분, 방사선 기기 조작 설정 부분	과목당 1문항	HMD(홀로렌즈, 오큐러스)를 이용한 가상현실 시험	실습과목 전체	장치 조작 부분, 환자 안전관리 부분	장치 조작 부분, 환자 안전관리 부분	장치 조작 부분, 환자 안전관리 부분	장치 조작 부분, 장치 정도관리 부분	장치 조작 부분, 환자 안전관리 부분	장치 조작 부분, 장비 및 환자 안전관리 부분	CT, MRI 정도관리, 진단용엑스선장치 정도관리	장치 조작 부분, 방사성동위원소 취급 관련 부분, 환자 안전관리 부분	모의치료 장치 조작 부분, 일반 치료계획 및 보조기구 조작 부분, 기타 장치를 이용한 치료 장치 조작 및 치료방법 부분
13	2023-05-09 12:19:06	동의함	19	남성	3년제	2학년	대구광역시	5회 이내의 사용경험이 있다.	없다.		생각해 본적이 없다.	혼합현실(MR)	실습효과가 증가한다.	일부 도입이 가능하다.	임상검사 자세 실기 부분, 방사선 기기 구조부분	과목당 1문항	모바일 디바이스(태블릿, 아이패드 등)를 이용한 증강현실 시험	기기학	촬영종류별 촬영 방법 부분	촬영종류별 촬영 방법 부분	시술종류별 시술 방법 부분	검사종류별 검사 방법 부분	촬영종류별 촬영 방법 부분	촬영종류별 촬영 방법 부분	CT, MRI 정도관리	검사 종류별 검사 방법 부분	선형가속기를 이용한 치료 장치 조작 및 치료방법 부분, 기타 장치를 이용한 치료 장치 조작 및 치료방법 부분
14	2023-05-09 12:19:24	동의함	21	남성	3년제	2학년	대구광역시	5회 이내의 사용경험이 있다.	없다.		가능하다.	가상현실(VR)	교과목에 대한 흥미가 올라간다.	도입을 추천한다.	임상검사 자세 실기 부분, 방사선 기기 조작 설정 부분	전체 실기 시험 중 1문항	전용 시뮬레이터를 이용한 가상현실 시험	인체해부학, 투시조영 , 진로영상학실습	촬영종류별 촬영 방법 부분, 영상에 대한 해부학적 지식 부분	장치 조작 부분, 영상에 대한 해부학적 지식 부분	시술종류별 시술 방법 부분, 영상에 대한 해부학적 지식 부분	검사종류별 검사 방법 부분, 영상에 대한 해부학적 및 기술적 지식 부분	촬영종류별 촬영 방법 부분, 영상에 대한 해부학적 및 기술적 지식 부분, 3차원 재구성 영상 부분	촬영종류별 촬영 방법 부분, 영상에 대한 해부학적 및 기술적 지식 부분	CT, MRI 정도관리, 진단용엑스선장치 정도관리, 유방촬영장치 정도관리, 투시조영/혈관조영장치 정도관리, 초음파진단기 정도관리, 판독용 모니터 정도관리	검사 종류별 검사 방법 부분, 영상에 대한 해부학적 및 기술적 지식 부분, 방사성동위원소 취급 관련 부분	일반 치료계획 및 보조기구 조작 부분, 특수 치료계획 부분, 선형가속기를 이용한 치료 장치 조작 및 치료방법 부분, 기타 장치를 이용한 치료 장치 조작 및 치료방법 부분
15	2023-05-09 12:19:28	동의함	21	남성	3년제	3학년	대구광역시	없다.	없다.		생각해 본적이 없다.	혼합현실(MR)	교과목에 대한 이해도가 증가한다.	도입을 추천한다.	방사선 기기 구조부분	과목당 1문항	모바일 디바이스(태블릿, 아이패드 등)를 이용한 증강현실 시험	진료영상학 방사선계측학 기초물리학	장치 조작 부분	장치 조작 부분	장치 조작 부분	장치 조작 부분	장치 조작 부분	장치 조작 부분	CT, MRI 정도관리	장치 조작 부분	모의치료 장치 조작 부분
16	2023-05-09 12:19:37	동의함	19	여성	3년제	2학년	대구광역시	간접적으로 보기만 해봤다.	없다.		생각해 본적이 없다.	증강현실(AR)	교과목에 대한 흥미가 올라간다.	도입이 불가능하다.	방사선 기기 조작 설정 부분	전체 실기 시험 중 1문항	일반 컴퓨터를 이용한 시뮬레이션 시험	진료영상학 CT MRI	촬영종류별 촬영 방법 부분	장치 조작 부분	시술종류별 시술 방법 부분	검사종류별 검사 방법 부분	영상에 대한 해부학적 및 기술적 지식 부분	영상에 대한 해부학적 및 기술적 지식 부분	CT, MRI 정도관리, 진단용엑스선장치 정도관리	장치 조작 부분	모의치료 장치 조작 부분
17	2023-05-09 12:20:11	동의함	21	남성	3년제	2학년	대구광역시	간접적으로 보기만 해봤다.	없다.		가능하다.	가상현실(VR)	교과목에 대한 흥미가 올라간다.	도입이 불가능하다.	방사선 기기 조작 설정 부분	전체 과목 중 2~5문항	모바일 디바이스(태블릿, 아이패드 등)를 이용한 증강현실 시험		장치 조작 부분	영상에 대한 해부학적 지식 부분	장치 조작 부분	장치 정도관리 부분	3차원 재구성 영상 부분	영상에 대한 해부학적 및 기술적 지식 부분	CT, MRI 정도관리	검사 종류별 검사 방법 부분	특수 치료계획 부분, 품질관리 부분
18	2023-05-09 12:21:33	동의함	21	남성	3년제	2학년	대구광역시	없다.	없다.		가능하다.	증강현실(AR), 가상현실(VR)	교과목에 대한 이해도가 증가한다.	도입이 불가능하다.	임상검사 자세 실기 부분	전체 실기 시험 중 1문항	일반 컴퓨터를 이용한 시뮬레이션 시험	영상학 투시조영술 계측학	촬영종류별 촬영 방법 부분, 영상에 대한 해부학적 지식 부분	촬영종류별 촬영 방법 부분	시술종류별 시술 방법 부분	검사종류별 검사 방법 부분	촬영종류별 촬영 방법 부분	촬영종류별 촬영 방법 부분	진단용엑스선장치 정도관리, 투시조영/혈관조영장치 정도관리	영상에 대한 해부학적 및 기술적 지식 부분	일반 치료계획 및 보조기구 조작 부분
19	2023-05-09 12:21:44	동의함	22	남성	3년제	2학년	대구광역시	5회 이상의 사용경험이 있다.	없다.		가능하다.	증강현실(AR), 혼합현실(MR)	교과목에 대한 흥미가 올라간다., 교과목에 대한 이해도가 증가한다., 실습효과가 증가한다.	도입을 추천한다.	방사선 기기 조작 설정 부분	전체 실기 시험 중 1문항	모바일 디바이스(태블릿, 아이패드 등)를 이용한 증강현실 시험	PACS, 디지털의료영상학, 조영영상학	장치 조작 부분, 촬영종류별 촬영 방법 부분, 환자 안전관리 부분	장치 조작 부분, 영상에 대한 해부학적 지식 부분	장치 조작 부분, 시술종류별 시술 방법 부분, 영상에 대한 해부학적 지식 부분	장치 조작 부분, 영상에 대한 해부학적 및 기술적 지식 부분	장치 조작 부분, 촬영종류별 촬영 방법 부분, 3차원 재구성 영상 부분, 장치 정도관리 부분	장치 조작 부분, 촬영종류별 촬영 방법 부분	투시조영/혈관조영장치 정도관리, 판독용 모니터 정도관리	장치 조작 부분, 영상에 대한 해부학적 및 기술적 지식 부분	모의치료 장치 조작 부분, 기타 장치를 이용한 치료 장치 조작 및 치료방법 부분
20	2023-05-09 12:21:46	동의함	21	남성	3년제	2학년	대구광역시	없다.	없다.		가능하다.	가상현실(VR)	교과목에 대한 흥미가 올라간다., 교과목에 대한 이해도가 증가한다., 실습효과가 증가한다.	도입을 추천한다.	임상검사 자세 실기 부분	전체 실기 시험 중 1문항	전용 시뮬레이터를 이용한 가상현실 시험	진료영상학실습, 디지털의료영상학실습, 투시조영영상학 및 실습	촬영종류별 촬영 방법 부분, 환자 안전관리 부분	장치 조작 부분, 촬영종류별 촬영 방법 부분	장치 조작 부분, 시술종류별 시술 방법 부분	장치 조작 부분, 검사종류별 검사 방법 부분	장치 조작 부분, 촬영종류별 촬영 방법 부분	장치 조작 부분, 촬영종류별 촬영 방법 부분	CT, MRI 정도관리, 진단용엑스선장치 정도관리	검사 종류별 검사 방법 부분	선형가속기를 이용한 치료 장치 조작 및 치료방법 부분
21	2023-05-09 12:21:57	동의함	21	남성	3년제	2학년	대구광역시	5회 이내의 사용경험이 있다.	있다. (2-1 문항 답변 요망)	과학	가능하다.	혼합현실(MR)	교과목에 대한 흥미가 올라간다.	도입을 추천한다.	임상검사 자세 실기 부분	전체 실기 시험 중 1문항	전용 시뮬레이터를 이용한 가상현실 시험	투시, 진료영상, ct	촬영종류별 촬영 방법 부분	촬영종류별 촬영 방법 부분	시술종류별 시술 방법 부분	검사종류별 검사 방법 부분	촬영종류별 촬영 방법 부분	촬영종류별 촬영 방법 부분	CT, MRI 정도관리	검사 종류별 검사 방법 부분	일반 치료계획 및 보조기구 조작 부분
22	2023-05-09 12:22:21	동의함	21	여성	3년제	2학년	대구광역시	없다.	없다.		생각해 본적이 없다.	증강현실(AR)	실습효과가 증가한다.	생각해본적 없다.	모두	과목당 1문항	일반 컴퓨터를 이용한 시뮬레이션 시험	투시	장치 조작 부분	장치 조작 부분	장치 조작 부분	장치 조작 부분	장치 조작 부분	장치 조작 부분	CT, MRI 정도관리	장치 조작 부분	모의치료 장치 조작 부분
23	2023-05-09 12:23:58	동의함	21	남성	3년제	2학년	대구광역시	간접적으로 보기만 해봤다.	없다.		가능하다.	컴퓨터기반시험(CBT)	교과목에 대한 이해도가 증가한다., 실습효과가 증가한다.	생각해본적 없다.	방사선 기기 조작 설정 부분, 영상 해부학 부분	전체 실기 시험 중 1문항	일반 컴퓨터를 이용한 시뮬레이션 시험	인체해부학, 진료영상학, 투시조형	영상에 대한 해부학적 지식 부분	영상에 대한 해부학적 지식 부분	영상에 대한 해부학적 지식 부분	영상에 대한 해부학적 및 기술적 지식 부분	영상에 대한 해부학적 및 기술적 지식 부분, 3차원 재구성 영상 부분	촬영종류별 촬영 방법 부분, 영상에 대한 해부학적 및 기술적 지식 부분	진단용엑스선장치 정도관리, 투시조영/혈관조영장치 정도관리	영상에 대한 해부학적 및 기술적 지식 부분	모의치료 장치 조작 부분, 일반 치료계획 및 보조기구 조작 부분, 특수 치료계획 부분, 선형가속기를 이용한 치료 장치 조작 및 치료방법 부분, 기타 장치를 이용한 치료 장치 조작 및 치료방법 부분, 품질관리 부분
24	2023-05-09 12:28:30	동의함	31	남성	3년제	2학년	대구광역시	5회 이내의 사용경험이 있다.	없다.		가능하다.	증강현실(AR)	교과목에 대한 흥미가 올라간다.	도입을 추천한다.	방사선 기기 구조부분	전체 실기 시험 중 1문항	일반 컴퓨터를 이용한 시뮬레이션 시험	방사선 계측학	장치 조작 부분	촬영종류별 촬영 방법 부분	영상에 대한 해부학적 지식 부분	영상에 대한 해부학적 및 기술적 지식 부분	촬영종류별 촬영 방법 부분	영상에 대한 해부학적 및 기술적 지식 부분	유방촬영장치 정도관리, 투시조영/혈관조영장치 정도관리	검사 종류별 검사 방법 부분	특수 치료계획 부분
25	2023-05-09 12:30:58	동의함	21	남성	3년제	2학년	대구광역시	5회 이내의 사용경험이 있다.	없다.		생각해 본적이 없다.	혼합현실(MR)	교과목에 대한 흥미가 올라간다., 교과목에 대한 이해도가 증가한다., 실습효과가 증가한다.	일부 도입이 가능하다.	임상검사 자세 실기 부분, 방사선 기기 구조부분, 방사선 기기 조작 설정 부분, 영상 해부학 부분, 모두	과목당 1문항	전용 시뮬레이터를 이용한 가상현실 시험	영상학 투시 해부학	장치 조작 부분, 촬영종류별 촬영 방법 부분, 영상에 대한 해부학적 지식 부분, 장치 정도관리 부분, 환자 안전관리 부분	장치 조작 부분, 촬영종류별 촬영 방법 부분, 영상에 대한 해부학적 지식 부분, 장치 정도관리 부분, 환자 안전관리 부분	장치 조작 부분, 시술종류별 시술 방법 부분, 영상에 대한 해부학적 지식 부분, 장치 정도관리 부분, 환자 안전관리 부분	장치 조작 부분, 검사종류별 검사 방법 부분, 영상에 대한 해부학적 및 기술적 지식 부분, 장치 정도관리 부분	장치 조작 부분, 촬영종류별 촬영 방법 부분, 영상에 대한 해부학적 및 기술적 지식 부분, 3차원 재구성 영상 부분, 장치 정도관리 부분, 환자 안전관리 부분	장치 조작 부분, 촬영종류별 촬영 방법 부분, 영상에 대한 해부학적 및 기술적 지식 부분, 장치 정도관리 부분, 장비 및 환자 안전관리 부분	CT, MRI 정도관리, 진단용엑스선장치 정도관리, 유방촬영장치 정도관리, 투시조영/혈관조영장치 정도관리, 초음파진단기 정도관리, 판독용 모니터 정도관리	장치 조작 부분, 검사 종류별 검사 방법 부분, 영상에 대한 해부학적 및 기술적 지식 부분, 장치 정도관리 부분, 방사성동위원소 취급 관련 부분, 환자 안전관리 부분	모의치료 장치 조작 부분, 일반 치료계획 및 보조기구 조작 부분, 특수 치료계획 부분, 선형가속기를 이용한 치료 장치 조작 및 치료방법 부분, 기타 장치를 이용한 치료 장치 조작 및 치료방법 부분, 품질관리 부분
26	2023-05-09 12:34:35	동의함	33	남성	3년제	2학년	대구광역시	없다.	없다.		가능하다.	증강현실(AR)	교과목에 대한 이해도가 증가한다., 실습효과가 증가한다.	도입을 추천한다.	임상검사 자세 실기 부분, 방사선 기기 구조부분, 영상 해부학 부분	전체 실기 시험 중 1문항	모바일 디바이스(태블릿, 아이패드 등)를 이용한 증강현실 시험	영상학, 투시 조영학 , 해부학	영상에 대한 해부학적 지식 부분	촬영종류별 촬영 방법 부분	장치 조작 부분	검사종류별 검사 방법 부분	촬영종류별 촬영 방법 부분	촬영종류별 촬영 방법 부분	진단용엑스선장치 정도관리	검사 종류별 검사 방법 부분	모의치료 장치 조작 부분
27	2023-05-09 12:35:05	동의함	19	여성	3년제	2학년	대구광역시	5회 이상의 사용경험이 있다.	있다. (2-1 문항 답변 요망)	기억이 안 난다	생각해 본적이 없다.	가상현실(VR)	실습효과가 증가한다.	일부 도입이 가능하다.	임상검사 자세 실기 부분, 영상 해부학 부분	전체 실기 시험 중 1문항	모바일 디바이스(태블릿, 아이패드 등)를 이용한 증강현실 시험	인체 해부학 인체 생리학 방사선 기기학	촬영종류별 촬영 방법 부분, 영상에 대한 해부학적 지식 부분	촬영종류별 촬영 방법 부분, 영상에 대한 해부학적 지식 부분	시술종류별 시술 방법 부분, 영상에 대한 해부학적 지식 부분	검사종류별 검사 방법 부분, 영상에 대한 해부학적 및 기술적 지식 부분	촬영종류별 촬영 방법 부분, 영상에 대한 해부학적 및 기술적 지식 부분	촬영종류별 촬영 방법 부분, 영상에 대한 해부학적 및 기술적 지식 부분	CT, MRI 정도관리, 진단용엑스선장치 정도관리, 유방촬영장치 정도관리, 투시조영/혈관조영장치 정도관리, 초음파진단기 정도관리, 판독용 모니터 정도관리	검사 종류별 검사 방법 부분, 영상에 대한 해부학적 및 기술적 지식 부분	모의치료 장치 조작 부분, 일반 치료계획 및 보조기구 조작 부분
28	2023-05-09 12:36:32	동의함	25	여성	3년제	2학년	대구광역시	5회 이내의 사용경험이 있다.	있다. (2-1 문항 답변 요망)	의료영상학	가능하다.	가상현실(VR)	교과목에 대한 흥미가 올라간다., 교과목에 대한 이해도가 증가한다.	일부 도입이 가능하다.	임상검사 자세 실기 부분, 방사선 기기 구조부분, 방사선 기기 조작 설정 부분, 영상 해부학 부분	전체 실기 시험 중 1문항	모바일 디바이스(태블릿, 아이패드 등)를 이용한 증강현실 시험	인체해부학,의료영상,투시영상	촬영종류별 촬영 방법 부분, 영상에 대한 해부학적 지식 부분	촬영종류별 촬영 방법 부분, 영상에 대한 해부학적 지식 부분	시술종류별 시술 방법 부분, 영상에 대한 해부학적 지식 부분	검사종류별 검사 방법 부분, 영상에 대한 해부학적 및 기술적 지식 부분	영상에 대한 해부학적 및 기술적 지식 부분	촬영종류별 촬영 방법 부분	CT, MRI 정도관리	검사 종류별 검사 방법 부분, 영상에 대한 해부학적 및 기술적 지식 부분	기타 장치를 이용한 치료 장치 조작 및 치료방법 부분
29	2023-05-09 12:42:13	동의함	19	여성	3년제	2학년	대구광역시	없다.	있다. (2-1 문항 답변 요망)	AI와 인간의 미래	가능하다.	혼합현실(MR)	실습효과가 증가한다.	도입이 불가능하다.	영상 해부학 부분	전체 과목 중 2~5문항	전용 시뮬레이터를 이용한 가상현실 시험	의료영상, 해부학, 투시	촬영종류별 촬영 방법 부분, 영상에 대한 해부학적 지식 부분	촬영종류별 촬영 방법 부분, 영상에 대한 해부학적 지식 부분	시술종류별 시술 방법 부분, 영상에 대한 해부학적 지식 부분	검사종류별 검사 방법 부분, 영상에 대한 해부학적 및 기술적 지식 부분	촬영종류별 촬영 방법 부분, 영상에 대한 해부학적 및 기술적 지식 부분	촬영종류별 촬영 방법 부분, 영상에 대한 해부학적 및 기술적 지식 부분	CT, MRI 정도관리, 진단용엑스선장치 정도관리, 유방촬영장치 정도관리, 투시조영/혈관조영장치 정도관리, 초음파진단기 정도관리, 판독용 모니터 정도관리	검사 종류별 검사 방법 부분, 영상에 대한 해부학적 및 기술적 지식 부분	선형가속기를 이용한 치료 장치 조작 및 치료방법 부분, 기타 장치를 이용한 치료 장치 조작 및 치료방법 부분
30	2023-05-09 12:43:08	동의함	20	여성	3년제	2학년	대구광역시	5회 이내의 사용경험이 있다.	있다. (2-1 문항 답변 요망)	의료영상정보학 및 실험	가능하다.	증강현실(AR), 가상현실(VR), 혼합현실(MR)	교과목에 대한 흥미가 올라간다., 교과목에 대한 이해도가 증가한다.	생각해본적 없다.	방사선 기기 구조부분	과목당 1문항	일반 컴퓨터를 이용한 시뮬레이션 시험	인체해부학 투시조영 혈관조영	환자 안전관리 부분	영상에 대한 해부학적 지식 부분	영상에 대한 해부학적 지식 부분	영상에 대한 해부학적 및 기술적 지식 부분	3차원 재구성 영상 부분	영상에 대한 해부학적 및 기술적 지식 부분	진단용엑스선장치 정도관리	방사성동위원소 취급 관련 부분	일반 치료계획 및 보조기구 조작 부분, 특수 치료계획 부분, 선형가속기를 이용한 치료 장치 조작 및 치료방법 부분
31	2023-05-09 12:44:08	동의함	20	남성	3년제	1학년	경상남도	5회 이내의 사용경험이 있다.	없다.		생각해 본적이 없다.	증강현실(AR)	교과목에 대한 흥미가 올라간다., 교과목에 대한 이해도가 증가한다., 실습효과가 증가한다.	도입을 추천한다.	방사선 기기 조작 설정 부분	과목당 2문항 이상	일반 컴퓨터를 이용한 시뮬레이션 시험	해부학	촬영종류별 촬영 방법 부분	장치 정도관리 부분	장치 정도관리 부분	검사종류별 검사 방법 부분	촬영종류별 촬영 방법 부분	장비 및 환자 안전관리 부분	판독용 모니터 정도관리	방사성동위원소 취급 관련 부분	기타 장치를 이용한 치료 장치 조작 및 치료방법 부분
32	2023-05-09 12:44:23	동의함	24	남성	3년제	1학년	경상북도	간접적으로 보기만 해봤다.	없다.		가능하다.	증강현실(AR), 가상현실(VR)	실습효과가 증가한다.	일부 도입이 가능하다.	방사선 기기 조작 설정 부분, 영상 해부학 부분	과목당 1문항	전용 시뮬레이터를 이용한 가상현실 시험	영상학,해부학,기타	장치 조작 부분, 영상에 대한 해부학적 지식 부분	장치 조작 부분, 영상에 대한 해부학적 지식 부분	장치 조작 부분, 영상에 대한 해부학적 지식 부분	장치 조작 부분, 영상에 대한 해부학적 및 기술적 지식 부분	장치 조작 부분, 영상에 대한 해부학적 및 기술적 지식 부분, 3차원 재구성 영상 부분	장치 조작 부분, 영상에 대한 해부학적 및 기술적 지식 부분	CT, MRI 정도관리	장치 조작 부분, 영상에 대한 해부학적 및 기술적 지식 부분	모의치료 장치 조작 부분, 선형가속기를 이용한 치료 장치 조작 및 치료방법 부분
33	2023-05-09 12:44:39	동의함	23	남성	3년제	1학년	대구광역시	간접적으로 보기만 해봤다.	없다.		생각해 본적이 없다.	가상현실(VR), 컴퓨터기반시험(CBT)	교과목에 대한 흥미가 올라간다., 교과목에 대한 이해도가 증가한다., 실습효과가 증가한다.	생각해본적 없다.	QC, QA 부분	과목당 2문항 이상	모바일 디바이스(태블릿, 아이패드 등)를 이용한 증강현실 시험		장치 조작 부분, 촬영종류별 촬영 방법 부분, 영상에 대한 해부학적 지식 부분	촬영종류별 촬영 방법 부분, 영상에 대한 해부학적 지식 부분	영상에 대한 해부학적 지식 부분, 장치 정도관리 부분	검사종류별 검사 방법 부분, 장치 정도관리 부분	촬영종류별 촬영 방법 부분, 3차원 재구성 영상 부분	영상에 대한 해부학적 및 기술적 지식 부분, 장치 정도관리 부분	진단용엑스선장치 정도관리, 투시조영/혈관조영장치 정도관리	검사 종류별 검사 방법 부분, 장치 정도관리 부분	일반 치료계획 및 보조기구 조작 부분, 선형가속기를 이용한 치료 장치 조작 및 치료방법 부분
34	2023-05-09 12:45:36	동의함	25	남성	3년제	1학년	대구광역시	없다.	없다.		가능하다.	가상현실(VR)	실습효과가 증가한다.	일부 도입이 가능하다.	방사선 기기 조작 설정 부분, 영상 해부학 부분	과목당 2문항 이상	전용 시뮬레이터를 이용한 가상현실 시험	의료영상 실습 해부학 의료기기 실습	장치 조작 부분	장치 조작 부분	장치 조작 부분	장치 조작 부분	장치 조작 부분	장치 조작 부분	CT, MRI 정도관리	장치 조작 부분	선형가속기를 이용한 치료 장치 조작 및 치료방법 부분, 기타 장치를 이용한 치료 장치 조작 및 치료방법 부분
35	2023-05-09 12:46:06	동의함	24	남성	3년제	1학년	대구광역시	5회 이내의 사용경험이 있다.	없다.		생각해 본적이 없다.	혼합현실(MR), 컴퓨터기반시험(CBT)	교과목에 대한 흥미가 올라간다.	도입이 불가능하다.	임상검사 자세 실기 부분	과목당 1문항	일반 컴퓨터를 이용한 시뮬레이션 시험	영상촬영	장치 조작 부분, 촬영종류별 촬영 방법 부분, 환자 안전관리 부분	장치 조작 부분, 촬영종류별 촬영 방법 부분, 환자 안전관리 부분	장치 조작 부분, 시술종류별 시술 방법 부분, 환자 안전관리 부분	장치 조작 부분, 검사종류별 검사 방법 부분	장치 조작 부분, 촬영종류별 촬영 방법 부분, 3차원 재구성 영상 부분, 환자 안전관리 부분	장치 조작 부분, 촬영종류별 촬영 방법 부분, 장비 및 환자 안전관리 부분	CT, MRI 정도관리, 진단용엑스선장치 정도관리, 유방촬영장치 정도관리, 투시조영/혈관조영장치 정도관리, 초음파진단기 정도관리, 판독용 모니터 정도관리	장치 조작 부분, 검사 종류별 검사 방법 부분, 환자 안전관리 부분	모의치료 장치 조작 부분, 일반 치료계획 및 보조기구 조작 부분, 기타 장치를 이용한 치료 장치 조작 및 치료방법 부분, 품질관리 부분
36	2023-05-09 12:47:02	동의함	20	남성	3년제	1학년	대구광역시	5회 이내의 사용경험이 있다.	없다.		가능하다.	증강현실(AR)	교과목에 대한 흥미가 올라간다., 교과목에 대한 이해도가 증가한다., 실습효과가 증가한다.	도입이 불가능하다.	영상 해부학 부분	전체 실기 시험 중 1문항	모바일 디바이스(태블릿, 아이패드 등)를 이용한 증강현실 시험		영상에 대한 해부학적 지식 부분	영상에 대한 해부학적 지식 부분	영상에 대한 해부학적 지식 부분	영상에 대한 해부학적 및 기술적 지식 부분	영상에 대한 해부학적 및 기술적 지식 부분	촬영종류별 촬영 방법 부분	유방촬영장치 정도관리	검사 종류별 검사 방법 부분	특수 치료계획 부분
37	2023-05-09 12:49:17	동의함	22	여성	3년제	1학년	대구광역시	5회 이상의 사용경험이 있다.	없다.		생각해 본적이 없다.	컴퓨터기반시험(CBT)		생각해본적 없다.				1학년이라서..모르겠다	장치 조작 부분	장치 조작 부분	시술종류별 시술 방법 부분	장치 조작 부분	장치 조작 부분	장치 조작 부분	진단용엑스선장치 정도관리	장치 조작 부분	모의치료 장치 조작 부분, 일반 치료계획 및 보조기구 조작 부분, 선형가속기를 이용한 치료 장치 조작 및 치료방법 부분, 기타 장치를 이용한 치료 장치 조작 및 치료방법 부분
38	2023-05-09 12:49:54	동의함	28	여성	3년제	1학년	대구광역시	간접적으로 보기만 해봤다.	없다.		생각해 본적이 없다.	가상현실(VR), 혼합현실(MR), 컴퓨터기반시험(CBT)	교과목에 대한 이해도가 증가한다., 실습효과가 증가한다.	생각해본적 없다.	방사선 기기 조작 설정 부분	전체 실기 시험 중 1문항	전용 시뮬레이터를 이용한 가상현실 시험		장치 조작 부분	장치 조작 부분	장치 조작 부분	장치 조작 부분	장치 조작 부분	장치 조작 부분	판독용 모니터 정도관리	장치 조작 부분	모의치료 장치 조작 부분, 일반 치료계획 및 보조기구 조작 부분
39	2023-05-09 12:52:17	동의함	23	남성	3년제	1학년	대구광역시	없다.	없다.		가능하다.	증강현실(AR)	교과목에 대한 이해도가 증가한다.	일부 도입이 가능하다.	방사선 기기 구조부분	과목당 1문항	일반 컴퓨터를 이용한 시뮬레이션 시험		촬영종류별 촬영 방법 부분	영상에 대한 해부학적 지식 부분	영상에 대한 해부학적 지식 부분	영상에 대한 해부학적 및 기술적 지식 부분	3차원 재구성 영상 부분	장치 정도관리 부분	투시조영/혈관조영장치 정도관리	장치 정도관리 부분	선형가속기를 이용한 치료 장치 조작 및 치료방법 부분
40	2023-05-09 13:00:29	동의함	29	남성	3년제	2학년	대구광역시	간접적으로 보기만 해봤다.	없다.		가능하다.	가상현실(VR)	실습효과가 증가한다.	일부 도입이 가능하다.	방사선 기기 조작 설정 부분	전체 실기 시험 중 1문항	모바일 디바이스(태블릿, 아이패드 등)를 이용한 증강현실 시험	영상학	장치 조작 부분, 촬영종류별 촬영 방법 부분	촬영종류별 촬영 방법 부분	장치 조작 부분	검사종류별 검사 방법 부분	장치 조작 부분	촬영종류별 촬영 방법 부분	진단용엑스선장치 정도관리	검사 종류별 검사 방법 부분	모의치료 장치 조작 부분
41	2023-05-09 13:05:22	동의함	26	여성	3년제	1학년	경기도	5회 이내의 사용경험이 있다.	없다.		가능하다.	혼합현실(MR)	교과목에 대한 흥미가 올라간다.	도입을 추천한다.	임상검사 자세 실기 부분	전체 실기 시험 중 1문항	모바일 디바이스(태블릿, 아이패드 등)를 이용한 증강현실 시험	영상학	장치 조작 부분, 촬영종류별 촬영 방법 부분	장치 조작 부분, 촬영종류별 촬영 방법 부분, 환자 안전관리 부분	시술종류별 시술 방법 부분, 영상에 대한 해부학적 지식 부분, 환자 안전관리 부분	검사종류별 검사 방법 부분, 영상에 대한 해부학적 및 기술적 지식 부분	장치 조작 부분, 촬영종류별 촬영 방법 부분, 영상에 대한 해부학적 및 기술적 지식 부분	장치 조작 부분, 촬영종류별 촬영 방법 부분	CT, MRI 정도관리, 유방촬영장치 정도관리, 투시조영/혈관조영장치 정도관리, 초음파진단기 정도관리	장치 조작 부분, 검사 종류별 검사 방법 부분, 영상에 대한 해부학적 및 기술적 지식 부분	모의치료 장치 조작 부분, 일반 치료계획 및 보조기구 조작 부분, 특수 치료계획 부분
42	2023-05-09 13:17:13	동의함	20	여성	3년제	2학년	대구광역시	5회 이내의 사용경험이 있다.	없다.		생각해 본적이 없다.	가상현실(VR)	교과목에 대한 흥미가 올라간다.	도입이 불가능하다.	방사선 기기 조작 설정 부분	전체 실기 시험 중 1문항	모바일 디바이스(태블릿, 아이패드 등)를 이용한 증강현실 시험	디지털의료영상학및실습	환자 안전관리 부분	환자 안전관리 부분	환자 안전관리 부분	장치 조작 부분, 장치 정도관리 부분	장치 조작 부분	장치 조작 부분	진단용엑스선장치 정도관리	환자 안전관리 부분	모의치료 장치 조작 부분
43	2023-05-09 13:27:23	동의함	23	여성	3년제	1학년	대구광역시	5회 이내의 사용경험이 있다.	없다.		생각해 본적이 없다.	가상현실(VR)	교과목에 대한 흥미가 올라간다.	생각해본적 없다.	영상 해부학 부분	전체 실기 시험 중 1문항	모바일 디바이스(태블릿, 아이패드 등)를 이용한 증강현실 시험	해부학 방사선기기 임상검사자세	환자 안전관리 부분	장치 조작 부분	시술종류별 시술 방법 부분, 영상에 대한 해부학적 지식 부분	영상에 대한 해부학적 및 기술적 지식 부분	3차원 재구성 영상 부분	장치 정도관리 부분, 장비 및 환자 안전관리 부분	진단용엑스선장치 정도관리	영상에 대한 해부학적 및 기술적 지식 부분, 방사성동위원소 취급 관련 부분	기타 장치를 이용한 치료 장치 조작 및 치료방법 부분
44	2023-05-09 13:29:48	동의함	20	여성	3년제	1학년	대구광역시	5회 이상의 사용경험이 있다.	없다.		가능하다.	가상현실(VR), 컴퓨터기반시험(CBT)	교과목에 대한 이해도가 증가한다., 실습효과가 증가한다.	생각해본적 없다.	임상검사 자세 실기 부분	전체 실기 시험 중 1문항	전용 시뮬레이터를 이용한 가상현실 시험	방사선영상?	장치 조작 부분, 촬영종류별 촬영 방법 부분	장치 조작 부분, 촬영종류별 촬영 방법 부분	장치 조작 부분, 시술종류별 시술 방법 부분	장치 조작 부분, 검사종류별 검사 방법 부분	장치 조작 부분, 촬영종류별 촬영 방법 부분	장치 조작 부분, 촬영종류별 촬영 방법 부분	판독용 모니터 정도관리	영상에 대한 해부학적 및 기술적 지식 부분	모의치료 장치 조작 부분
45	2023-05-09 13:30:29	동의함	20	남성	3년제	1학년	대구광역시	간접적으로 보기만 해봤다.	없다.		생각해 본적이 없다.	증강현실(AR), 가상현실(VR), 혼합현실(MR), 컴퓨터기반시험(CBT)	교과목에 대한 흥미가 올라간다., 교과목에 대한 이해도가 증가한다., 실습효과가 증가한다.	도입을 추천한다.	모두	전체 과목 중 5문항 이상	전용 시뮬레이터를 이용한 가상현실 시험		장치 조작 부분, 촬영종류별 촬영 방법 부분, 영상에 대한 해부학적 지식 부분, 장치 정도관리 부분, 환자 안전관리 부분	장치 조작 부분, 촬영종류별 촬영 방법 부분, 영상에 대한 해부학적 지식 부분, 장치 정도관리 부분, 환자 안전관리 부분	장치 조작 부분, 시술종류별 시술 방법 부분, 영상에 대한 해부학적 지식 부분, 장치 정도관리 부분, 환자 안전관리 부분	장치 조작 부분, 검사종류별 검사 방법 부분	촬영종류별 촬영 방법 부분, 영상에 대한 해부학적 및 기술적 지식 부분, 장치 정도관리 부분	촬영종류별 촬영 방법 부분, 영상에 대한 해부학적 및 기술적 지식 부분, 장치 정도관리 부분	유방촬영장치 정도관리, 투시조영/혈관조영장치 정도관리, 초음파진단기 정도관리, 판독용 모니터 정도관리	장치 조작 부분, 영상에 대한 해부학적 및 기술적 지식 부분, 방사성동위원소 취급 관련 부분	모의치료 장치 조작 부분, 특수 치료계획 부분, 선형가속기를 이용한 치료 장치 조작 및 치료방법 부분, 기타 장치를 이용한 치료 장치 조작 및 치료방법 부분
46	2023-05-09 13:34:36	동의함	19	남성	3년제	1학년	대구광역시	없다.	없다.		가능하다.	가상현실(VR)	교과목에 대한 흥미가 올라간다., 실습효과가 증가한다.	일부 도입이 가능하다.	방사선 기기 구조부분	과목당 1문항	전용 시뮬레이터를 이용한 가상현실 시험	의료영상 전기전자 인체해부학	장치 조작 부분	영상에 대한 해부학적 지식 부분	시술종류별 시술 방법 부분	검사종류별 검사 방법 부분	3차원 재구성 영상 부분	영상에 대한 해부학적 및 기술적 지식 부분	투시조영/혈관조영장치 정도관리	검사 종류별 검사 방법 부분	특수 치료계획 부분
47	2023-05-09 13:36:17	동의함	35	여성	3년제	1학년	대구광역시	간접적으로 보기만 해봤다.	없다.		가능하다.	가상현실(VR), 혼합현실(MR), 컴퓨터기반시험(CBT)	교과목에 대한 흥미가 올라간다., 교과목에 대한 이해도가 증가한다., 실습효과가 증가한다.	일부 도입이 가능하다.	임상검사 자세 실기 부분, 방사선 기기 구조부분, QC, QA 부분, 방사선 기기 조작 설정 부분, 영상 해부학 부분, 모두	전체 과목 중 5문항 이상	전용 시뮬레이터를 이용한 가상현실 시험	인체해부학	장치 조작 부분, 촬영종류별 촬영 방법 부분, 영상에 대한 해부학적 지식 부분, 장치 정도관리 부분, 환자 안전관리 부분	장치 조작 부분, 촬영종류별 촬영 방법 부분, 영상에 대한 해부학적 지식 부분, 장치 정도관리 부분, 환자 안전관리 부분	장치 조작 부분, 시술종류별 시술 방법 부분, 영상에 대한 해부학적 지식 부분, 장치 정도관리 부분, 환자 안전관리 부분	장치 조작 부분, 검사종류별 검사 방법 부분, 영상에 대한 해부학적 및 기술적 지식 부분, 장치 정도관리 부분	장치 조작 부분, 촬영종류별 촬영 방법 부분, 영상에 대한 해부학적 및 기술적 지식 부분, 3차원 재구성 영상 부분, 장치 정도관리 부분, 환자 안전관리 부분	장치 조작 부분, 촬영종류별 촬영 방법 부분, 영상에 대한 해부학적 및 기술적 지식 부분, 장치 정도관리 부분, 장비 및 환자 안전관리 부분	CT, MRI 정도관리, 진단용엑스선장치 정도관리, 유방촬영장치 정도관리, 투시조영/혈관조영장치 정도관리, 초음파진단기 정도관리, 판독용 모니터 정도관리	장치 조작 부분, 검사 종류별 검사 방법 부분, 영상에 대한 해부학적 및 기술적 지식 부분, 장치 정도관리 부분, 방사성동위원소 취급 관련 부분, 환자 안전관리 부분	모의치료 장치 조작 부분, 일반 치료계획 및 보조기구 조작 부분, 특수 치료계획 부분, 선형가속기를 이용한 치료 장치 조작 및 치료방법 부분, 기타 장치를 이용한 치료 장치 조작 및 치료방법 부분, 품질관리 부분
48	2023-05-09 13:39:28	동의함	18	여성	3년제	1학년	대구광역시	5회 이상의 사용경험이 있다.	없다.		가능하다.	증강현실(AR), 가상현실(VR), 혼합현실(MR), 컴퓨터기반시험(CBT)	교과목에 대한 흥미가 올라간다., 교과목에 대한 이해도가 증가한다., 실습효과가 증가한다.	일부 도입이 가능하다.	모두	전체 실기 시험 중 1문항	HMD(홀로렌즈, 오큐러스)를 이용한 가상현실 시험	의료영상/ 인체해부학/ 인체생리학	장치 조작 부분, 촬영종류별 촬영 방법 부분	장치 조작 부분, 장치 정도관리 부분, 환자 안전관리 부분	시술종류별 시술 방법 부분, 영상에 대한 해부학적 지식 부분, 환자 안전관리 부분	장치 조작 부분, 검사종류별 검사 방법 부분, 영상에 대한 해부학적 및 기술적 지식 부분, 장치 정도관리 부분	장치 조작 부분, 촬영종류별 촬영 방법 부분, 영상에 대한 해부학적 및 기술적 지식 부분, 3차원 재구성 영상 부분, 장치 정도관리 부분, 환자 안전관리 부분	촬영종류별 촬영 방법 부분, 장치 정도관리 부분, 장비 및 환자 안전관리 부분	CT, MRI 정도관리, 진단용엑스선장치 정도관리, 유방촬영장치 정도관리, 투시조영/혈관조영장치 정도관리, 초음파진단기 정도관리, 판독용 모니터 정도관리	장치 정도관리 부분, 방사성동위원소 취급 관련 부분	모의치료 장치 조작 부분, 일반 치료계획 및 보조기구 조작 부분, 특수 치료계획 부분, 선형가속기를 이용한 치료 장치 조작 및 치료방법 부분, 기타 장치를 이용한 치료 장치 조작 및 치료방법 부분, 품질관리 부분
49	2023-05-09 13:59:04	동의함	19	남성	3년제	2학년	대구광역시	없다.	없다.		생각해 본적이 없다.	가상현실(VR)	실습효과가 증가한다.	일부 도입이 가능하다.	임상검사 자세 실기 부분, 방사선 기기 조작 설정 부분, 영상 해부학 부분	전체 과목 중 2~5문항	모바일 디바이스(태블릿, 아이패드 등)를 이용한 증강현실 시험	해부학, 조영학, 생리학	영상에 대한 해부학적 지식 부분, 환자 안전관리 부분	장치 조작 부분, 영상에 대한 해부학적 지식 부분, 환자 안전관리 부분	영상에 대한 해부학적 지식 부분	장치 정도관리 부분	촬영종류별 촬영 방법 부분, 3차원 재구성 영상 부분	촬영종류별 촬영 방법 부분, 장비 및 환자 안전관리 부분	CT, MRI 정도관리, 투시조영/혈관조영장치 정도관리, 판독용 모니터 정도관리	검사 종류별 검사 방법 부분, 영상에 대한 해부학적 및 기술적 지식 부분, 환자 안전관리 부분	모의치료 장치 조작 부분, 특수 치료계획 부분, 품질관리 부분
50	2023-05-09 13:59:08	동의함	19	여성	3년제	2학년	대구광역시	5회 이내의 사용경험이 있다.	있다. (2-1 문항 답변 요망)	방사선감광	가능하다.	증강현실(AR), 가상현실(VR), 혼합현실(MR)	실습효과가 증가한다.	도입을 추천한다.	임상검사 자세 실기 부분, 방사선 기기 구조부분, 방사선 기기 조작 설정 부분, 영상 해부학 부분	과목당 1문항	모바일 디바이스(태블릿, 아이패드 등)를 이용한 증강현실 시험	해부학 영상학 기기학	장치 조작 부분, 영상에 대한 해부학적 지식 부분	영상에 대한 해부학적 지식 부분, 장치 정도관리 부분	장치 조작 부분, 시술종류별 시술 방법 부분, 환자 안전관리 부분	검사종류별 검사 방법 부분, 영상에 대한 해부학적 및 기술적 지식 부분	촬영종류별 촬영 방법 부분, 영상에 대한 해부학적 및 기술적 지식 부분, 3차원 재구성 영상 부분, 장치 정도관리 부분	촬영종류별 촬영 방법 부분, 영상에 대한 해부학적 및 기술적 지식 부분, 장비 및 환자 안전관리 부분	CT, MRI 정도관리, 진단용엑스선장치 정도관리, 유방촬영장치 정도관리, 투시조영/혈관조영장치 정도관리, 초음파진단기 정도관리, 판독용 모니터 정도관리	방사성동위원소 취급 관련 부분	모의치료 장치 조작 부분, 일반 치료계획 및 보조기구 조작 부분, 선형가속기를 이용한 치료 장치 조작 및 치료방법 부분, 기타 장치를 이용한 치료 장치 조작 및 치료방법 부분
51	2023-05-09 14:06:05	동의함	19	남성	3년제	1학년	대구광역시	5회 이상의 사용경험이 있다.	없다.		생각해 본적이 없다.	증강현실(AR)	교과목에 대한 흥미가 올라간다.	생각해본적 없다.	방사선 기기 구조부분	전체 실기 시험 중 1문항	모바일 디바이스(태블릿, 아이패드 등)를 이용한 증강현실 시험	게측학 영상정보 방사선기기	촬영종류별 촬영 방법 부분	영상에 대한 해부학적 지식 부분	시술종류별 시술 방법 부분	검사종류별 검사 방법 부분	촬영종류별 촬영 방법 부분	영상에 대한 해부학적 및 기술적 지식 부분	CT, MRI 정도관리, 투시조영/혈관조영장치 정도관리, 초음파진단기 정도관리	방사성동위원소 취급 관련 부분	모의치료 장치 조작 부분, 일반 치료계획 및 보조기구 조작 부분
52	2023-05-09 14:26:20	동의함	21	남성	3년제	2학년	대구광역시	5회 이내의 사용경험이 있다.	없다.		가능하다.	컴퓨터기반시험(CBT)	교과목에 대한 이해도가 증가한다.	일부 도입이 가능하다.	방사선 기기 조작 설정 부분	과목당 1문항	전용 시뮬레이터를 이용한 가상현실 시험	진료영상학실습,투시조영영상학실습,디지털의료영상학실습	장치 조작 부분, 촬영종류별 촬영 방법 부분	장치 조작 부분, 촬영종류별 촬영 방법 부분	장치 조작 부분, 시술종류별 시술 방법 부분	장치 조작 부분, 검사종류별 검사 방법 부분, 영상에 대한 해부학적 및 기술적 지식 부분	장치 조작 부분, 촬영종류별 촬영 방법 부분, 3차원 재구성 영상 부분	장치 조작 부분, 촬영종류별 촬영 방법 부분, 영상에 대한 해부학적 및 기술적 지식 부분	진단용엑스선장치 정도관리, 투시조영/혈관조영장치 정도관리, 초음파진단기 정도관리	장치 조작 부분, 검사 종류별 검사 방법 부분, 영상에 대한 해부학적 및 기술적 지식 부분	모의치료 장치 조작 부분, 특수 치료계획 부분
53	2023-05-09 14:27:07	동의함	18	남성	3년제	1학년	대구광역시	없다.	없다.		생각해 본적이 없다.	컴퓨터기반시험(CBT)	교과목에 대한 흥미가 올라간다.	일부 도입이 가능하다.	방사선 기기 조작 설정 부분	전체 과목 중 2~5문항	전용 시뮬레이터를 이용한 가상현실 시험	의료영상정보학, 진료영상학, 방사선진단학	장치 조작 부분, 촬영종류별 촬영 방법 부분	장치 조작 부분	장치 조작 부분	장치 조작 부분	장치 조작 부분	장치 조작 부분	판독용 모니터 정도관리	장치 조작 부분	모의치료 장치 조작 부분, 선형가속기를 이용한 치료 장치 조작 및 치료방법 부분, 기타 장치를 이용한 치료 장치 조작 및 치료방법 부분
54	2023-05-09 14:42:43	동의함	18	남성	4년제	1학년	대구광역시	5회 이내의 사용경험이 있다.	없다.		생각해 본적이 없다.	증강현실(AR)	교과목에 대한 흥미가 올라간다., 교과목에 대한 이해도가 증가한다., 실습효과가 증가한다.	일부 도입이 가능하다.	방사선 기기 구조부분, 영상 해부학 부분	전체 과목 중 2~5문항	전용 시뮬레이터를 이용한 가상현실 시험	방사선학개론	장치 조작 부분, 영상에 대한 해부학적 지식 부분	장치 조작 부분	장치 조작 부분	장치 조작 부분	장치 조작 부분	장치 조작 부분	CT, MRI 정도관리	장치 조작 부분	모의치료 장치 조작 부분, 선형가속기를 이용한 치료 장치 조작 및 치료방법 부분, 기타 장치를 이용한 치료 장치 조작 및 치료방법 부분
55	2023-05-09 14:43:47	동의함	24	남성	4년제	3학년	경상북도	없다.	없다.		불가능하다.	증강현실(AR), 가상현실(VR), 혼합현실(MR)	교과목에 대한 이해도가 증가한다., 실습효과가 증가한다.	일부 도입이 가능하다.	임상검사 자세 실기 부분, 방사선 기기 조작 설정 부분	과목당 1문항	모바일 디바이스(태블릿, 아이패드 등)를 이용한 증강현실 시험	CT, 일반촬영, 핵의학	장치 조작 부분	장치 조작 부분, 촬영종류별 촬영 방법 부분	장치 조작 부분, 시술종류별 시술 방법 부분	장치 조작 부분, 검사종류별 검사 방법 부분	장치 조작 부분, 촬영종류별 촬영 방법 부분	장치 조작 부분, 촬영종류별 촬영 방법 부분	CT, MRI 정도관리, 진단용엑스선장치 정도관리, 유방촬영장치 정도관리, 투시조영/혈관조영장치 정도관리, 초음파진단기 정도관리, 판독용 모니터 정도관리	장치 조작 부분, 검사 종류별 검사 방법 부분	모의치료 장치 조작 부분, 일반 치료계획 및 보조기구 조작 부분
56	2023-05-09 14:44:48	동의함	22	남성	4년제	3학년	경상북도	없다.	없다.		가능하다.	혼합현실(MR)	교과목에 대한 흥미가 올라간다., 교과목에 대한 이해도가 증가한다., 실습효과가 증가한다.	생각해본적 없다.	임상검사 자세 실기 부분, 방사선 기기 구조부분, QC, QA 부분, 방사선 기기 조작 설정 부분, 영상 해부학 부분, 모두	과목당 1문항	모바일 디바이스(태블릿, 아이패드 등)를 이용한 증강현실 시험	영상학실습1, 2, 3	장치 조작 부분, 촬영종류별 촬영 방법 부분, 영상에 대한 해부학적 지식 부분, 장치 정도관리 부분, 환자 안전관리 부분	장치 조작 부분, 촬영종류별 촬영 방법 부분, 영상에 대한 해부학적 지식 부분, 장치 정도관리 부분, 환자 안전관리 부분	장치 조작 부분, 시술종류별 시술 방법 부분, 영상에 대한 해부학적 지식 부분, 장치 정도관리 부분, 환자 안전관리 부분	장치 조작 부분, 검사종류별 검사 방법 부분, 영상에 대한 해부학적 및 기술적 지식 부분, 장치 정도관리 부분	장치 조작 부분, 촬영종류별 촬영 방법 부분, 영상에 대한 해부학적 및 기술적 지식 부분, 3차원 재구성 영상 부분, 장치 정도관리 부분, 환자 안전관리 부분	장치 조작 부분, 촬영종류별 촬영 방법 부분, 영상에 대한 해부학적 및 기술적 지식 부분, 장치 정도관리 부분, 장비 및 환자 안전관리 부분	CT, MRI 정도관리, 진단용엑스선장치 정도관리, 유방촬영장치 정도관리, 투시조영/혈관조영장치 정도관리, 초음파진단기 정도관리, 판독용 모니터 정도관리	장치 조작 부분, 검사 종류별 검사 방법 부분, 영상에 대한 해부학적 및 기술적 지식 부분, 장치 정도관리 부분, 방사성동위원소 취급 관련 부분, 환자 안전관리 부분	모의치료 장치 조작 부분, 일반 치료계획 및 보조기구 조작 부분, 특수 치료계획 부분, 선형가속기를 이용한 치료 장치 조작 및 치료방법 부분, 기타 장치를 이용한 치료 장치 조작 및 치료방법 부분, 품질관리 부분
57	2023-05-09 14:45:03	동의함	21	여성	4년제	3학년	경상북도	없다.	없다.		가능하다.	증강현실(AR), 가상현실(VR), 혼합현실(MR)	실습효과가 증가한다.	일부 도입이 가능하다.	임상검사 자세 실기 부분, 방사선 기기 조작 설정 부분, 영상 해부학 부분	전체 실기 시험 중 1문항	전용 시뮬레이터를 이용한 가상현실 시험	방사선영상학실습	장치 조작 부분, 촬영종류별 촬영 방법 부분, 영상에 대한 해부학적 지식 부분, 장치 정도관리 부분, 환자 안전관리 부분	장치 조작 부분, 촬영종류별 촬영 방법 부분, 영상에 대한 해부학적 지식 부분, 장치 정도관리 부분, 환자 안전관리 부분	장치 조작 부분, 시술종류별 시술 방법 부분, 영상에 대한 해부학적 지식 부분, 장치 정도관리 부분, 환자 안전관리 부분	장치 조작 부분, 검사종류별 검사 방법 부분, 영상에 대한 해부학적 및 기술적 지식 부분, 장치 정도관리 부분	장치 조작 부분, 촬영종류별 촬영 방법 부분, 영상에 대한 해부학적 및 기술적 지식 부분, 3차원 재구성 영상 부분, 장치 정도관리 부분, 환자 안전관리 부분	장치 조작 부분, 촬영종류별 촬영 방법 부분, 영상에 대한 해부학적 및 기술적 지식 부분, 장치 정도관리 부분, 장비 및 환자 안전관리 부분	CT, MRI 정도관리, 진단용엑스선장치 정도관리, 유방촬영장치 정도관리, 투시조영/혈관조영장치 정도관리, 초음파진단기 정도관리, 판독용 모니터 정도관리	장치 조작 부분, 검사 종류별 검사 방법 부분, 영상에 대한 해부학적 및 기술적 지식 부분, 장치 정도관리 부분, 방사성동위원소 취급 관련 부분, 환자 안전관리 부분	모의치료 장치 조작 부분, 일반 치료계획 및 보조기구 조작 부분, 특수 치료계획 부분, 선형가속기를 이용한 치료 장치 조작 및 치료방법 부분, 기타 장치를 이용한 치료 장치 조작 및 치료방법 부분, 품질관리 부분
58	2023-05-09 14:45:12	동의함	20	여성	4년제	3학년	경상북도	5회 이내의 사용경험이 있다.	없다.		가능하다.	증강현실(AR), 가상현실(VR), 혼합현실(MR), 컴퓨터기반시험(CBT)	교과목에 대한 흥미가 올라간다., 교과목에 대한 이해도가 증가한다., 실습효과가 증가한다.	도입이 불가능하다.	방사선 기기 조작 설정 부분	전체 실기 시험 중 1문항	일반 컴퓨터를 이용한 시뮬레이션 시험	방사선영상학실습, 방사선기기학, 초음파영상학실습	장치 조작 부분	촬영종류별 촬영 방법 부분	장치 조작 부분	검사종류별 검사 방법 부분, 영상에 대한 해부학적 및 기술적 지식 부분	촬영종류별 촬영 방법 부분, 3차원 재구성 영상 부분	장치 정도관리 부분	진단용엑스선장치 정도관리	방사성동위원소 취급 관련 부분	일반 치료계획 및 보조기구 조작 부분, 특수 치료계획 부분
59	2023-05-09 14:45:14	동의함	21	여성	4년제	1학년	경상북도	간접적으로 보기만 해봤다.	없다.		불가능하다.	증강현실(AR), 가상현실(VR), 혼합현실(MR)	실습효과가 증가한다.	일부 도입이 가능하다.	임상검사 자세 실기 부분, 방사선 기기 구조부분, QC, QA 부분, 방사선 기기 조작 설정 부분, 영상 해부학 부분, 모두	전체 실기 시험 중 1문항	전용 시뮬레이터를 이용한 가상현실 시험	영상학, 해부학, 기기학	장치 조작 부분, 촬영종류별 촬영 방법 부분	장치 조작 부분, 촬영종류별 촬영 방법 부분	장치 조작 부분, 시술종류별 시술 방법 부분	장치 조작 부분, 검사종류별 검사 방법 부분	장치 조작 부분, 촬영종류별 촬영 방법 부분, 3차원 재구성 영상 부분	장치 조작 부분, 촬영종류별 촬영 방법 부분	CT, MRI 정도관리, 진단용엑스선장치 정도관리	장치 조작 부분, 검사 종류별 검사 방법 부분	모의치료 장치 조작 부분, 일반 치료계획 및 보조기구 조작 부분
60	2023-05-09 14:45:24	동의함	24	여성	4년제	3학년	경상북도	5회 이상의 사용경험이 있다.	없다.		생각해 본적이 없다.	증강현실(AR), 가상현실(VR), 혼합현실(MR), 컴퓨터기반시험(CBT)	교과목에 대한 흥미가 올라간다., 교과목에 대한 이해도가 증가한다., 실습효과가 증가한다.	일부 도입이 가능하다.	영상 해부학 부분	전체 과목 중 2~5문항	일반 컴퓨터를 이용한 시뮬레이션 시험	ct,mri,angio	촬영종류별 촬영 방법 부분, 영상에 대한 해부학적 지식 부분	촬영종류별 촬영 방법 부분, 영상에 대한 해부학적 지식 부분	시술종류별 시술 방법 부분, 영상에 대한 해부학적 지식 부분	검사종류별 검사 방법 부분, 영상에 대한 해부학적 및 기술적 지식 부분	촬영종류별 촬영 방법 부분, 영상에 대한 해부학적 및 기술적 지식 부분, 3차원 재구성 영상 부분	촬영종류별 촬영 방법 부분, 영상에 대한 해부학적 및 기술적 지식 부분, 장치 정도관리 부분	CT, MRI 정도관리, 진단용엑스선장치 정도관리, 유방촬영장치 정도관리, 투시조영/혈관조영장치 정도관리, 초음파진단기 정도관리	영상에 대한 해부학적 및 기술적 지식 부분, 방사성동위원소 취급 관련 부분	모의치료 장치 조작 부분, 일반 치료계획 및 보조기구 조작 부분, 특수 치료계획 부분, 선형가속기를 이용한 치료 장치 조작 및 치료방법 부분, 기타 장치를 이용한 치료 장치 조작 및 치료방법 부분
61	2023-05-09 14:45:25	동의함	22	남성	4년제	3학년	경상북도	간접적으로 보기만 해봤다.	없다.		가능하다.	가상현실(VR)	교과목에 대한 흥미가 올라간다., 교과목에 대한 이해도가 증가한다., 실습효과가 증가한다.	도입을 추천한다.	방사선 기기 구조부분	과목당 1문항	일반 컴퓨터를 이용한 시뮬레이션 시험		장치 조작 부분, 영상에 대한 해부학적 지식 부분	장치 조작 부분, 영상에 대한 해부학적 지식 부분	시술종류별 시술 방법 부분, 장치 정도관리 부분	영상에 대한 해부학적 및 기술적 지식 부분, 장치 정도관리 부분	장치 정도관리 부분, 환자 안전관리 부분	장비 및 환자 안전관리 부분	CT, MRI 정도관리, 판독용 모니터 정도관리	장치 조작 부분, 검사 종류별 검사 방법 부분	모의치료 장치 조작 부분, 일반 치료계획 및 보조기구 조작 부분
62	2023-05-09 14:46:44	동의함	22	남성	4년제	3학년	경상북도	5회 이내의 사용경험이 있다.	없다.		가능하다.	가상현실(VR)	교과목에 대한 흥미가 올라간다.	일부 도입이 가능하다.	영상 해부학 부분	과목당 1문항	모바일 디바이스(태블릿, 아이패드 등)를 이용한 증강현실 시험	영상학 해부학 ct	영상에 대한 해부학적 지식 부분	영상에 대한 해부학적 지식 부분	영상에 대한 해부학적 지식 부분	영상에 대한 해부학적 및 기술적 지식 부분	영상에 대한 해부학적 및 기술적 지식 부분	영상에 대한 해부학적 및 기술적 지식 부분	투시조영/혈관조영장치 정도관리, 초음파진단기 정도관리	영상에 대한 해부학적 및 기술적 지식 부분	일반 치료계획 및 보조기구 조작 부분
63	2023-05-09 14:48:45	동의함	20	여성	4년제	3학년	경상북도	5회 이내의 사용경험이 있다.	없다.		가능하다.	가상현실(VR), 혼합현실(MR), 컴퓨터기반시험(CBT)	교과목에 대한 흥미가 올라간다., 교과목에 대한 이해도가 증가한다., 실습효과가 증가한다.	도입을 추천한다.	방사선 기기 구조부분, 영상 해부학 부분	전체 실기 시험 중 1문항	전용 시뮬레이터를 이용한 가상현실 시험	인체해부학, 전산화단층촬영학, 방사선계측학	장치 조작 부분, 촬영종류별 촬영 방법 부분, 영상에 대한 해부학적 지식 부분	장치 조작 부분, 촬영종류별 촬영 방법 부분, 영상에 대한 해부학적 지식 부분	장치 조작 부분, 시술종류별 시술 방법 부분, 영상에 대한 해부학적 지식 부분	장치 조작 부분, 검사종류별 검사 방법 부분, 영상에 대한 해부학적 및 기술적 지식 부분, 장치 정도관리 부분	장치 조작 부분, 촬영종류별 촬영 방법 부분, 영상에 대한 해부학적 및 기술적 지식 부분, 3차원 재구성 영상 부분	장치 조작 부분, 촬영종류별 촬영 방법 부분, 영상에 대한 해부학적 및 기술적 지식 부분	CT, MRI 정도관리, 진단용엑스선장치 정도관리, 유방촬영장치 정도관리, 투시조영/혈관조영장치 정도관리, 초음파진단기 정도관리, 판독용 모니터 정도관리	장치 조작 부분, 검사 종류별 검사 방법 부분, 영상에 대한 해부학적 및 기술적 지식 부분, 방사성동위원소 취급 관련 부분	모의치료 장치 조작 부분, 일반 치료계획 및 보조기구 조작 부분, 특수 치료계획 부분, 선형가속기를 이용한 치료 장치 조작 및 치료방법 부분, 기타 장치를 이용한 치료 장치 조작 및 치료방법 부분
64	2023-05-09 14:49:49	동의함	18	여성	4년제	1학년	경상북도	5회 이내의 사용경험이 있다.	없다.		가능하다.	가상현실(VR), 혼합현실(MR), 컴퓨터기반시험(CBT)	교과목에 대한 흥미가 올라간다., 실습효과가 증가한다.	일부 도입이 가능하다.	임상검사 자세 실기 부분	과목당 1문항	전용 시뮬레이터를 이용한 가상현실 시험	국가시험에 대한 정보가 부족함	장치 조작 부분	장치 조작 부분	장치 조작 부분	장치 조작 부분	장치 조작 부분	장치 조작 부분	판독용 모니터 정도관리	장치 조작 부분	모의치료 장치 조작 부분
65	2023-05-09 14:50:21	동의함	23	여성	4년제	1학년	경상북도	간접적으로 보기만 해봤다.	없다.		가능하다.	혼합현실(MR)	교과목에 대한 이해도가 증가한다., 실습효과가 증가한다.	일부 도입이 가능하다.	모두	전체 과목 중 5문항 이상	전용 시뮬레이터를 이용한 가상현실 시험	해부학	영상에 대한 해부학적 지식 부분	환자 안전관리 부분	시술종류별 시술 방법 부분	검사종류별 검사 방법 부분	촬영종류별 촬영 방법 부분	장치 조작 부분	CT, MRI 정도관리	검사 종류별 검사 방법 부분	일반 치료계획 및 보조기구 조작 부분, 특수 치료계획 부분
66	2023-05-09 14:53:28	동의함	26	남성	4년제	3학년	대구광역시	간접적으로 보기만 해봤다.	없다.		생각해 본적이 없다.	증강현실(AR), 가상현실(VR)	교과목에 대한 이해도가 증가한다.	도입이 불가능하다.	QC, QA 부분, 방사선 기기 조작 설정 부분, 영상 해부학 부분	과목당 2문항 이상	전용 시뮬레이터를 이용한 가상현실 시험	기기학,QC,CT	장치 조작 부분, 촬영종류별 촬영 방법 부분	촬영종류별 촬영 방법 부분	영상에 대한 해부학적 지식 부분	검사종류별 검사 방법 부분, 영상에 대한 해부학적 및 기술적 지식 부분	영상에 대한 해부학적 및 기술적 지식 부분	영상에 대한 해부학적 및 기술적 지식 부분	진단용엑스선장치 정도관리, 유방촬영장치 정도관리	영상에 대한 해부학적 및 기술적 지식 부분, 방사성동위원소 취급 관련 부분	일반 치료계획 및 보조기구 조작 부분, 선형가속기를 이용한 치료 장치 조작 및 치료방법 부분
67	2023-05-09 14:54:05	동의함	18	여성	4년제	1학년	경상북도	5회 이내의 사용경험이 있다.	없다.		생각해 본적이 없다.	혼합현실(MR)	교과목에 대한 이해도가 증가한다., 실습효과가 증가한다.	생각해본적 없다.	임상검사 자세 실기 부분, 영상 해부학 부분	전체 실기 시험 중 1문항	모바일 디바이스(태블릿, 아이패드 등)를 이용한 증강현실 시험		영상에 대한 해부학적 지식 부분, 환자 안전관리 부분	촬영종류별 촬영 방법 부분, 환자 안전관리 부분	영상에 대한 해부학적 지식 부분	영상에 대한 해부학적 및 기술적 지식 부분	3차원 재구성 영상 부분	장비 및 환자 안전관리 부분	판독용 모니터 정도관리	환자 안전관리 부분	일반 치료계획 및 보조기구 조작 부분
68	2023-05-09 14:55:17	동의함	26	남성	4년제	3학년	경상북도	5회 이내의 사용경험이 있다.	없다.		가능하다.	혼합현실(MR)	실습효과가 증가한다.	도입을 추천한다.	모두	과목당 1문항씩 매년 증가	모바일 디바이스(태블릿, 아이패드 등)를 이용한 증강현실 시험	영상학	장치 조작 부분, 촬영종류별 촬영 방법 부분, 영상에 대한 해부학적 지식 부분, 장치 정도관리 부분, 환자 안전관리 부분	장치 조작 부분, 촬영종류별 촬영 방법 부분, 영상에 대한 해부학적 지식 부분, 장치 정도관리 부분, 환자 안전관리 부분	장치 조작 부분, 시술종류별 시술 방법 부분, 영상에 대한 해부학적 지식 부분, 장치 정도관리 부분, 환자 안전관리 부분	장치 조작 부분, 검사종류별 검사 방법 부분, 영상에 대한 해부학적 및 기술적 지식 부분, 장치 정도관리 부분	장치 조작 부분, 촬영종류별 촬영 방법 부분, 영상에 대한 해부학적 및 기술적 지식 부분, 3차원 재구성 영상 부분, 장치 정도관리 부분, 환자 안전관리 부분	장치 조작 부분, 촬영종류별 촬영 방법 부분, 영상에 대한 해부학적 및 기술적 지식 부분, 장치 정도관리 부분, 장비 및 환자 안전관리 부분	CT, MRI 정도관리, 진단용엑스선장치 정도관리, 유방촬영장치 정도관리, 투시조영/혈관조영장치 정도관리, 초음파진단기 정도관리, 판독용 모니터 정도관리	장치 조작 부분, 검사 종류별 검사 방법 부분, 영상에 대한 해부학적 및 기술적 지식 부분, 장치 정도관리 부분, 방사성동위원소 취급 관련 부분, 환자 안전관리 부분	모의치료 장치 조작 부분, 일반 치료계획 및 보조기구 조작 부분, 특수 치료계획 부분, 선형가속기를 이용한 치료 장치 조작 및 치료방법 부분, 기타 장치를 이용한 치료 장치 조작 및 치료방법 부분, 품질관리 부분
69	2023-05-09 14:55:21	동의함	22	남성	4년제	1학년	대구광역시	5회 이내의 사용경험이 있다.	없다.		가능하다.	증강현실(AR), 가상현실(VR)	교과목에 대한 흥미가 올라간다., 교과목에 대한 이해도가 증가한다., 실습효과가 증가한다.	일부 도입이 가능하다.	임상검사 자세 실기 부분, 방사선 기기 구조부분, 방사선 기기 조작 설정 부분	전체 과목 중 2~5문항	모바일 디바이스(태블릿, 아이패드 등)를 이용한 증강현실 시험	방사선영상학 CT 초음파	장치 조작 부분, 촬영종류별 촬영 방법 부분, 환자 안전관리 부분	장치 조작 부분, 환자 안전관리 부분	장치 조작 부분, 환자 안전관리 부분	장치 조작 부분, 검사종류별 검사 방법 부분, 장치 정도관리 부분	장치 조작 부분, 환자 안전관리 부분	장치 조작 부분, 장비 및 환자 안전관리 부분	판독용 모니터 정도관리	장치 조작 부분, 환자 안전관리 부분	모의치료 장치 조작 부분, 일반 치료계획 및 보조기구 조작 부분, 선형가속기를 이용한 치료 장치 조작 및 치료방법 부분, 기타 장치를 이용한 치료 장치 조작 및 치료방법 부분
70	2023-05-09 14:55:24	동의함	19	여성	4년제	1학년	경상북도	없다.	없다.		가능하다.	가상현실(VR)	실습효과가 증가한다.	도입을 추천한다.	영상 해부학 부분, 모두	과목당 2문항 이상	전용 시뮬레이터를 이용한 가상현실 시험	인체해부학	영상에 대한 해부학적 지식 부분	촬영종류별 촬영 방법 부분	장치 조작 부분	장치 조작 부분	장치 조작 부분	장치 조작 부분	CT, MRI 정도관리	장치 조작 부분	모의치료 장치 조작 부분
71	2023-05-09 14:57:24	동의함	23	남성	4년제	3학년	대구광역시	5회 이내의 사용경험이 있다.	없다.		생각해 본적이 없다.	증강현실(AR), 가상현실(VR), 혼합현실(MR), 컴퓨터기반시험(CBT)	교과목에 대한 흥미가 올라간다., 교과목에 대한 이해도가 증가한다., 실습효과가 증가한다.	일부 도입이 가능하다.	임상검사 자세 실기 부분, 방사선 기기 구조부분, QC, QA 부분, 방사선 기기 조작 설정 부분, 영상 해부학 부분	전체 실기 시험 중 1문항	전용 시뮬레이터를 이용한 가상현실 시험	실기	장치 조작 부분, 촬영종류별 촬영 방법 부분, 영상에 대한 해부학적 지식 부분, 장치 정도관리 부분, 환자 안전관리 부분	장치 조작 부분, 촬영종류별 촬영 방법 부분, 영상에 대한 해부학적 지식 부분, 장치 정도관리 부분, 환자 안전관리 부분	장치 조작 부분, 시술종류별 시술 방법 부분, 영상에 대한 해부학적 지식 부분, 장치 정도관리 부분, 환자 안전관리 부분	장치 조작 부분, 검사종류별 검사 방법 부분, 영상에 대한 해부학적 및 기술적 지식 부분, 장치 정도관리 부분	장치 조작 부분, 촬영종류별 촬영 방법 부분, 영상에 대한 해부학적 및 기술적 지식 부분, 3차원 재구성 영상 부분, 장치 정도관리 부분, 환자 안전관리 부분	장치 조작 부분, 촬영종류별 촬영 방법 부분, 영상에 대한 해부학적 및 기술적 지식 부분, 장치 정도관리 부분, 장비 및 환자 안전관리 부분	CT, MRI 정도관리, 진단용엑스선장치 정도관리, 유방촬영장치 정도관리, 투시조영/혈관조영장치 정도관리, 초음파진단기 정도관리, 판독용 모니터 정도관리	장치 조작 부분, 검사 종류별 검사 방법 부분, 영상에 대한 해부학적 및 기술적 지식 부분, 장치 정도관리 부분, 방사성동위원소 취급 관련 부분, 환자 안전관리 부분	모의치료 장치 조작 부분, 일반 치료계획 및 보조기구 조작 부분, 특수 치료계획 부분, 선형가속기를 이용한 치료 장치 조작 및 치료방법 부분, 기타 장치를 이용한 치료 장치 조작 및 치료방법 부분, 품질관리 부분
72	2023-05-09 14:57:59	동의함	18	여성	4년제	1학년	경상북도	간접적으로 보기만 해봤다.	없다.		가능하다.	가상현실(VR)	교과목에 대한 흥미가 올라간다., 교과목에 대한 이해도가 증가한다., 실습효과가 증가한다.	도입을 추천한다.	모두	과목당 1문항	일반 컴퓨터를 이용한 시뮬레이션 시험		장치 조작 부분, 촬영종류별 촬영 방법 부분	장치 조작 부분, 촬영종류별 촬영 방법 부분	장치 조작 부분, 시술종류별 시술 방법 부분	장치 조작 부분, 검사종류별 검사 방법 부분	장치 조작 부분, 촬영종류별 촬영 방법 부분, 3차원 재구성 영상 부분	장치 조작 부분, 촬영종류별 촬영 방법 부분	CT, MRI 정도관리, 진단용엑스선장치 정도관리, 유방촬영장치 정도관리, 투시조영/혈관조영장치 정도관리, 초음파진단기 정도관리, 판독용 모니터 정도관리	장치 조작 부분, 검사 종류별 검사 방법 부분	모의치료 장치 조작 부분, 일반 치료계획 및 보조기구 조작 부분, 특수 치료계획 부분, 품질관리 부분
73	2023-05-09 14:59:38	동의함	19	여성	4년제	1학년	경상북도	5회 이내의 사용경험이 있다.	없다.		가능하다.	증강현실(AR)	교과목에 대한 이해도가 증가한다.	생각해본적 없다.	방사선 기기 구조부분, 영상 해부학 부분	전체 과목 중 2~5문항	전용 시뮬레이터를 이용한 가상현실 시험	해부학	촬영종류별 촬영 방법 부분, 영상에 대한 해부학적 지식 부분	장치 조작 부분, 환자 안전관리 부분	시술종류별 시술 방법 부분, 장치 정도관리 부분	장치 조작 부분, 검사종류별 검사 방법 부분	장치 조작 부분, 촬영종류별 촬영 방법 부분, 장치 정도관리 부분	장치 조작 부분, 촬영종류별 촬영 방법 부분, 장치 정도관리 부분	투시조영/혈관조영장치 정도관리, 초음파진단기 정도관리, 판독용 모니터 정도관리	환자 안전관리 부분	일반 치료계획 및 보조기구 조작 부분, 특수 치료계획 부분, 선형가속기를 이용한 치료 장치 조작 및 치료방법 부분
74	2023-05-09 15:07:57	동의함	18	여성	4년제	1학년	경상북도	5회 이내의 사용경험이 있다.	없다.		가능하다.	증강현실(AR), 가상현실(VR), 혼합현실(MR), 컴퓨터기반시험(CBT)	교과목에 대한 흥미가 올라간다., 교과목에 대한 이해도가 증가한다., 실습효과가 증가한다.	생각해본적 없다.	방사선 기기 조작 설정 부분, 영상 해부학 부분	전체 실기 시험 중 1문항	모바일 디바이스(태블릿, 아이패드 등)를 이용한 증강현실 시험		장치 조작 부분	장치 조작 부분	장치 조작 부분	장치 조작 부분	장치 조작 부분	장치 조작 부분	투시조영/혈관조영장치 정도관리, 초음파진단기 정도관리, 판독용 모니터 정도관리	장치 조작 부분	모의치료 장치 조작 부분, 선형가속기를 이용한 치료 장치 조작 및 치료방법 부분, 기타 장치를 이용한 치료 장치 조작 및 치료방법 부분, 품질관리 부분
75	2023-05-09 15:14:14	동의함	18	여성	4년제	1학년	경기도	5회 이내의 사용경험이 있다.	없다.		생각해 본적이 없다.	가상현실(VR)	교과목에 대한 이해도가 증가한다., 실습효과가 증가한다.	도입이 불가능하다.	임상검사 자세 실기 부분	전체 과목 중 2~5문항	HMD(홀로렌즈, 오큐러스)를 이용한 가상현실 시험	해부학	촬영종류별 촬영 방법 부분, 영상에 대한 해부학적 지식 부분	장치 조작 부분	장치 조작 부분	장치 조작 부분, 검사종류별 검사 방법 부분	장치 조작 부분	장치 조작 부분	CT, MRI 정도관리	장치 조작 부분	모의치료 장치 조작 부분
76	2023-05-09 15:17:04	동의함	18	남성	4년제	1학년	대구광역시	없다.	없다.		생각해 본적이 없다.	증강현실(AR)	교과목에 대한 흥미가 올라간다.	생각해본적 없다.	임상검사 자세 실기 부분, 방사선 기기 조작 설정 부분	전체 과목 중 2~5문항	일반 컴퓨터를 이용한 시뮬레이션 시험	방사성학개론	장치 조작 부분, 촬영종류별 촬영 방법 부분, 영상에 대한 해부학적 지식 부분	장치 정도관리 부분	영상에 대한 해부학적 지식 부분	영상에 대한 해부학적 및 기술적 지식 부분	3차원 재구성 영상 부분, 장치 정도관리 부분	장치 조작 부분, 촬영종류별 촬영 방법 부분	CT, MRI 정도관리, 진단용엑스선장치 정도관리, 초음파진단기 정도관리, 판독용 모니터 정도관리	장치 조작 부분, 검사 종류별 검사 방법 부분, 영상에 대한 해부학적 및 기술적 지식 부분	선형가속기를 이용한 치료 장치 조작 및 치료방법 부분
77	2023-05-09 15:39:10	동의함	19	남성	4년제	1학년	경상북도	5회 이상의 사용경험이 있다.	없다.		생각해 본적이 없다.	가상현실(VR)	실습효과가 증가한다.	일부 도입이 가능하다.	임상검사 자세 실기 부분, 영상 해부학 부분	전체 과목 중 2~5문항	전용 시뮬레이터를 이용한 가상현실 시험	인체해부학, 생리학, 병리학	장치 조작 부분, 촬영종류별 촬영 방법 부분, 영상에 대한 해부학적 지식 부분, 장치 정도관리 부분, 환자 안전관리 부분	장치 조작 부분, 촬영종류별 촬영 방법 부분, 영상에 대한 해부학적 지식 부분, 장치 정도관리 부분, 환자 안전관리 부분	장치 조작 부분, 시술종류별 시술 방법 부분, 영상에 대한 해부학적 지식 부분, 장치 정도관리 부분, 환자 안전관리 부분	장치 조작 부분, 검사종류별 검사 방법 부분, 영상에 대한 해부학적 및 기술적 지식 부분, 장치 정도관리 부분	장치 조작 부분, 촬영종류별 촬영 방법 부분, 영상에 대한 해부학적 및 기술적 지식 부분, 3차원 재구성 영상 부분, 장치 정도관리 부분, 환자 안전관리 부분	장치 조작 부분, 촬영종류별 촬영 방법 부분, 영상에 대한 해부학적 및 기술적 지식 부분, 장치 정도관리 부분, 장비 및 환자 안전관리 부분	CT, MRI 정도관리, 진단용엑스선장치 정도관리, 유방촬영장치 정도관리, 투시조영/혈관조영장치 정도관리, 초음파진단기 정도관리, 판독용 모니터 정도관리	장치 조작 부분, 검사 종류별 검사 방법 부분, 영상에 대한 해부학적 및 기술적 지식 부분, 장치 정도관리 부분, 방사성동위원소 취급 관련 부분, 환자 안전관리 부분	모의치료 장치 조작 부분, 일반 치료계획 및 보조기구 조작 부분, 특수 치료계획 부분, 선형가속기를 이용한 치료 장치 조작 및 치료방법 부분, 기타 장치를 이용한 치료 장치 조작 및 치료방법 부분, 품질관리 부분
78	2023-05-09 15:45:46	동의함	18	남성	3년제	1학년	대구광역시	간접적으로 보기만 해봤다.	없다.		생각해 본적이 없다.	증강현실(AR), 가상현실(VR)	실습효과가 증가한다.	생각해본적 없다.	방사선 기기 조작 설정 부분, 영상 해부학 부분	전체 실기 시험 중 1문항	전용 시뮬레이터를 이용한 가상현실 시험	의료 영상 인체 해부학	영상에 대한 해부학적 지식 부분	촬영종류별 촬영 방법 부분, 영상에 대한 해부학적 지식 부분	영상에 대한 해부학적 지식 부분	검사종류별 검사 방법 부분	장치 정도관리 부분	장비 및 환자 안전관리 부분	유방촬영장치 정도관리	환자 안전관리 부분	기타 장치를 이용한 치료 장치 조작 및 치료방법 부분
79	2023-05-09 15:51:56	동의함		남성	3년제	1학년	대구광역시	5회 이내의 사용경험이 있다.	없다.		생각해 본적이 없다.	가상현실(VR)		생각해본적 없다.	임상검사 자세 실기 부분	전체 실기 시험 중 1문항	HMD(홀로렌즈, 오큐러스)를 이용한 가상현실 시험		환자 안전관리 부분	장치 조작 부분	환자 안전관리 부분	검사종류별 검사 방법 부분	촬영종류별 촬영 방법 부분	촬영종류별 촬영 방법 부분	판독용 모니터 정도관리	장치 조작 부분	모의치료 장치 조작 부분
80	2023-05-09 15:57:58	동의함	22	남성	4년제	3학년	경상북도	없다.	없다.		가능하다.	증강현실(AR), 가상현실(VR)	교과목에 대한 흥미가 올라간다., 교과목에 대한 이해도가 증가한다., 실습효과가 증가한다.	도입을 추천한다.	임상검사 자세 실기 부분, 방사선 기기 구조부분, 방사선 기기 조작 설정 부분, 영상 해부학 부분	과목당 2문항 이상	전용 시뮬레이터를 이용한 가상현실 시험		영상에 대한 해부학적 지식 부분	장치 조작 부분	시술종류별 시술 방법 부분	영상에 대한 해부학적 및 기술적 지식 부분	영상에 대한 해부학적 및 기술적 지식 부분	촬영종류별 촬영 방법 부분	CT, MRI 정도관리, 진단용엑스선장치 정도관리, 유방촬영장치 정도관리, 투시조영/혈관조영장치 정도관리, 초음파진단기 정도관리, 판독용 모니터 정도관리	장치 조작 부분, 검사 종류별 검사 방법 부분, 영상에 대한 해부학적 및 기술적 지식 부분, 장치 정도관리 부분, 방사성동위원소 취급 관련 부분, 환자 안전관리 부분	모의치료 장치 조작 부분
81	2023-05-09 16:21:45	동의함	24	남성	4년제	4학년	대구광역시	간접적으로 보기만 해봤다.	없다.		생각해 본적이 없다.	컴퓨터기반시험(CBT)	실습효과가 증가한다.	생각해본적 없다.	영상 해부학 부분	과목당 1문항	전용 시뮬레이터를 이용한 가상현실 시험		영상에 대한 해부학적 지식 부분	영상에 대한 해부학적 지식 부분	영상에 대한 해부학적 지식 부분	영상에 대한 해부학적 및 기술적 지식 부분	영상에 대한 해부학적 및 기술적 지식 부분	영상에 대한 해부학적 및 기술적 지식 부분	투시조영/혈관조영장치 정도관리	영상에 대한 해부학적 및 기술적 지식 부분	선형가속기를 이용한 치료 장치 조작 및 치료방법 부분
82	2023-05-09 16:24:20	동의함	23	남성	4년제	4학년	대구광역시	없다.	없다.		생각해 본적이 없다.	증강현실(AR)	실습효과가 증가한다.	일부 도입이 가능하다.	임상검사 자세 실기 부분	전체 과목 중 5문항 이상	HMD(홀로렌즈, 오큐러스)를 이용한 가상현실 시험	영상학실습과목, 초음파과목, QA QC	환자 안전관리 부분	환자 안전관리 부분	장치 조작 부분, 시술종류별 시술 방법 부분, 영상에 대한 해부학적 지식 부분, 환자 안전관리 부분	검사종류별 검사 방법 부분	장치 조작 부분, 영상에 대한 해부학적 및 기술적 지식 부분, 장치 정도관리 부분, 환자 안전관리 부분	장치 조작 부분, 영상에 대한 해부학적 및 기술적 지식 부분, 장비 및 환자 안전관리 부분	CT, MRI 정도관리, 진단용엑스선장치 정도관리, 유방촬영장치 정도관리, 투시조영/혈관조영장치 정도관리, 판독용 모니터 정도관리	장치 조작 부분, 영상에 대한 해부학적 및 기술적 지식 부분, 장치 정도관리 부분, 방사성동위원소 취급 관련 부분, 환자 안전관리 부분	일반 치료계획 및 보조기구 조작 부분, 선형가속기를 이용한 치료 장치 조작 및 치료방법 부분, 품질관리 부분
83	2023-05-09 16:24:45	동의함	25	여성	4년제	4학년	대구광역시	5회 이내의 사용경험이 있다.	없다.		가능하다.	가상현실(VR), 혼합현실(MR), 컴퓨터기반시험(CBT)	교과목에 대한 흥미가 올라간다., 실습효과가 증가한다.	생각해본적 없다.	임상검사 자세 실기 부분, 영상 해부학 부분	과목당 1문항	일반 컴퓨터를 이용한 시뮬레이션 시험	3교시 실습 과목	장치 조작 부분, 영상에 대한 해부학적 지식 부분	촬영종류별 촬영 방법 부분, 영상에 대한 해부학적 지식 부분	시술종류별 시술 방법 부분, 영상에 대한 해부학적 지식 부분, 환자 안전관리 부분	검사종류별 검사 방법 부분, 영상에 대한 해부학적 및 기술적 지식 부분	촬영종류별 촬영 방법 부분, 영상에 대한 해부학적 및 기술적 지식 부분, 3차원 재구성 영상 부분	장치 조작 부분, 영상에 대한 해부학적 및 기술적 지식 부분	CT, MRI 정도관리, 유방촬영장치 정도관리, 투시조영/혈관조영장치 정도관리	영상에 대한 해부학적 및 기술적 지식 부분, 환자 안전관리 부분	모의치료 장치 조작 부분, 일반 치료계획 및 보조기구 조작 부분, 특수 치료계획 부분, 선형가속기를 이용한 치료 장치 조작 및 치료방법 부분, 기타 장치를 이용한 치료 장치 조작 및 치료방법 부분, 품질관리 부분
84	2023-05-09 16:25:45	동의함	21	여성	4년제	4학년	대구광역시	간접적으로 보기만 해봤다.	없다.		가능하다.	가상현실(VR)	실습효과가 증가한다.	생각해본적 없다.	영상 해부학 부분	전체 실기 시험 중 1문항	일반 컴퓨터를 이용한 시뮬레이션 시험	영상해부학, 영상학, 혈관조영	영상에 대한 해부학적 지식 부분	영상에 대한 해부학적 지식 부분	영상에 대한 해부학적 지식 부분	영상에 대한 해부학적 및 기술적 지식 부분	영상에 대한 해부학적 및 기술적 지식 부분, 3차원 재구성 영상 부분	영상에 대한 해부학적 및 기술적 지식 부분, 장비 및 환자 안전관리 부분	CT, MRI 정도관리, 진단용엑스선장치 정도관리, 투시조영/혈관조영장치 정도관리, 초음파진단기 정도관리	방사성동위원소 취급 관련 부분	선형가속기를 이용한 치료 장치 조작 및 치료방법 부분
85	2023-05-09 16:26:30	동의함	23	남성	4년제	4학년	경상북도	없다.	없다.		불가능하다.	증강현실(AR)	실습효과가 증가한다.	일부 도입이 가능하다.	임상검사 자세 실기 부분, 영상 해부학 부분	전체 과목 중 2~5문항	전용 시뮬레이터를 이용한 가상현실 시험	의료영상정보학, ct, mri	장치 조작 부분, 영상에 대한 해부학적 지식 부분	장치 조작 부분, 영상에 대한 해부학적 지식 부분	장치 조작 부분, 영상에 대한 해부학적 지식 부분	장치 조작 부분, 영상에 대한 해부학적 및 기술적 지식 부분	장치 조작 부분, 영상에 대한 해부학적 및 기술적 지식 부분	장치 조작 부분, 영상에 대한 해부학적 및 기술적 지식 부분	CT, MRI 정도관리, 진단용엑스선장치 정도관리, 유방촬영장치 정도관리, 투시조영/혈관조영장치 정도관리, 초음파진단기 정도관리, 판독용 모니터 정도관리	장치 조작 부분, 영상에 대한 해부학적 및 기술적 지식 부분	모의치료 장치 조작 부분, 일반 치료계획 및 보조기구 조작 부분, 선형가속기를 이용한 치료 장치 조작 및 치료방법 부분
86	2023-05-09 16:28:24	동의함	33	남성	4년제	4학년	대구광역시	없다.	없다.		불가능하다.	컴퓨터기반시험(CBT)		도입이 불가능하다.					장치 조작 부분	장치 조작 부분	장치 조작 부분	장치 조작 부분	장치 조작 부분	장치 조작 부분	CT, MRI 정도관리	장치 조작 부분	모의치료 장치 조작 부분
87	2023-05-09 16:28:29	동의함	21	여성	4년제	4학년	경상북도	5회 이내의 사용경험이 있다.	없다.		가능하다.	가상현실(VR), 혼합현실(MR)	교과목에 대한 흥미가 올라간다., 교과목에 대한 이해도가 증가한다., 실습효과가 증가한다.	생각해본적 없다.	임상검사 자세 실기 부분, 방사선 기기 조작 설정 부분, 영상 해부학 부분	전체 과목 중 2~5문항	전용 시뮬레이터를 이용한 가상현실 시험	방사선영상학실습1,2,3	장치 조작 부분, 촬영종류별 촬영 방법 부분, 영상에 대한 해부학적 지식 부분	장치 조작 부분, 촬영종류별 촬영 방법 부분, 영상에 대한 해부학적 지식 부분	장치 조작 부분, 시술종류별 시술 방법 부분, 영상에 대한 해부학적 지식 부분, 장치 정도관리 부분	장치 조작 부분, 검사종류별 검사 방법 부분, 영상에 대한 해부학적 및 기술적 지식 부분, 장치 정도관리 부분	장치 조작 부분, 촬영종류별 촬영 방법 부분, 영상에 대한 해부학적 및 기술적 지식 부분, 3차원 재구성 영상 부분	장치 조작 부분, 촬영종류별 촬영 방법 부분, 영상에 대한 해부학적 및 기술적 지식 부분	CT, MRI 정도관리, 진단용엑스선장치 정도관리, 유방촬영장치 정도관리, 투시조영/혈관조영장치 정도관리, 초음파진단기 정도관리, 판독용 모니터 정도관리	장치 조작 부분, 검사 종류별 검사 방법 부분, 영상에 대한 해부학적 및 기술적 지식 부분, 장치 정도관리 부분, 방사성동위원소 취급 관련 부분	모의치료 장치 조작 부분, 일반 치료계획 및 보조기구 조작 부분, 특수 치료계획 부분, 선형가속기를 이용한 치료 장치 조작 및 치료방법 부분, 기타 장치를 이용한 치료 장치 조작 및 치료방법 부분, 품질관리 부분
88	2023-05-09 16:29:33	동의함	21	여성	4년제	4학년	경상북도	간접적으로 보기만 해봤다.	있다. (2-1 문항 답변 요망)	원자력안전규제	가능하다.	증강현실(AR), 가상현실(VR), 혼합현실(MR), 컴퓨터기반시험(CBT)	교과목에 대한 흥미가 올라간다.	생각해본적 없다.	방사선 기기 조작 설정 부분	전체 실기 시험 중 1문항	모바일 디바이스(태블릿, 아이패드 등)를 이용한 증강현실 시험	방사선기기학	장치 조작 부분, 촬영종류별 촬영 방법 부분, 장치 정도관리 부분, 환자 안전관리 부분	장치 조작 부분, 촬영종류별 촬영 방법 부분, 영상에 대한 해부학적 지식 부분, 장치 정도관리 부분, 환자 안전관리 부분	장치 조작 부분, 시술종류별 시술 방법 부분, 영상에 대한 해부학적 지식 부분, 장치 정도관리 부분, 환자 안전관리 부분	장치 조작 부분, 검사종류별 검사 방법 부분, 장치 정도관리 부분	장치 조작 부분, 촬영종류별 촬영 방법 부분, 영상에 대한 해부학적 및 기술적 지식 부분, 3차원 재구성 영상 부분, 장치 정도관리 부분, 환자 안전관리 부분	장치 조작 부분, 촬영종류별 촬영 방법 부분, 장치 정도관리 부분, 장비 및 환자 안전관리 부분	CT, MRI 정도관리, 투시조영/혈관조영장치 정도관리, 초음파진단기 정도관리, 판독용 모니터 정도관리	장치 조작 부분, 검사 종류별 검사 방법 부분, 영상에 대한 해부학적 및 기술적 지식 부분, 장치 정도관리 부분, 환자 안전관리 부분	모의치료 장치 조작 부분, 일반 치료계획 및 보조기구 조작 부분, 특수 치료계획 부분, 선형가속기를 이용한 치료 장치 조작 및 치료방법 부분, 기타 장치를 이용한 치료 장치 조작 및 치료방법 부분, 품질관리 부분
89	2023-05-09 16:35:10	동의함	22	여성	4년제	4학년	대구광역시	간접적으로 보기만 해봤다.	없다.		가능하다.	증강현실(AR), 가상현실(VR)	교과목에 대한 흥미가 올라간다., 교과목에 대한 이해도가 증가한다., 실습효과가 증가한다.	도입을 추천한다.	임상검사 자세 실기 부분, 방사선 기기 조작 설정 부분, 영상 해부학 부분	전체 과목 중 5문항 이상	전용 시뮬레이터를 이용한 가상현실 시험	영상해부학, 영상학 실습, 인체해부학	장치 조작 부분, 촬영종류별 촬영 방법 부분, 영상에 대한 해부학적 지식 부분, 환자 안전관리 부분	장치 조작 부분, 촬영종류별 촬영 방법 부분, 영상에 대한 해부학적 지식 부분, 환자 안전관리 부분	장치 조작 부분, 시술종류별 시술 방법 부분, 영상에 대한 해부학적 지식 부분, 환자 안전관리 부분	장치 조작 부분, 검사종류별 검사 방법 부분, 영상에 대한 해부학적 및 기술적 지식 부분	장치 조작 부분, 영상에 대한 해부학적 및 기술적 지식 부분, 환자 안전관리 부분	장치 조작 부분, 영상에 대한 해부학적 및 기술적 지식 부분, 장비 및 환자 안전관리 부분	CT, MRI 정도관리, 진단용엑스선장치 정도관리, 초음파진단기 정도관리	장치 조작 부분, 검사 종류별 검사 방법 부분, 영상에 대한 해부학적 및 기술적 지식 부분, 환자 안전관리 부분	모의치료 장치 조작 부분, 일반 치료계획 및 보조기구 조작 부분, 특수 치료계획 부분, 선형가속기를 이용한 치료 장치 조작 및 치료방법 부분, 기타 장치를 이용한 치료 장치 조작 및 치료방법 부분
90	2023-05-09 16:35:27	동의함	24	남성	4년제	4학년	경상북도	5회 이내의 사용경험이 있다.	없다.		가능하다.	가상현실(VR), 혼합현실(MR)	교과목에 대한 이해도가 증가한다., 실습효과가 증가한다.	일부 도입이 가능하다.	방사선 기기 조작 설정 부분, 영상 해부학 부분	전체 과목 중 2~5문항	전용 시뮬레이터를 이용한 가상현실 시험	해부학, 영상학, 혈관조영	장치 조작 부분, 촬영종류별 촬영 방법 부분, 영상에 대한 해부학적 지식 부분, 장치 정도관리 부분	장치 조작 부분, 촬영종류별 촬영 방법 부분, 영상에 대한 해부학적 지식 부분, 장치 정도관리 부분	장치 조작 부분, 시술종류별 시술 방법 부분, 영상에 대한 해부학적 지식 부분, 장치 정도관리 부분	장치 조작 부분, 검사종류별 검사 방법 부분, 영상에 대한 해부학적 및 기술적 지식 부분, 장치 정도관리 부분	장치 조작 부분, 촬영종류별 촬영 방법 부분, 영상에 대한 해부학적 및 기술적 지식 부분, 3차원 재구성 영상 부분, 장치 정도관리 부분	장치 조작 부분, 촬영종류별 촬영 방법 부분, 영상에 대한 해부학적 및 기술적 지식 부분, 장치 정도관리 부분	CT, MRI 정도관리, 진단용엑스선장치 정도관리, 유방촬영장치 정도관리, 투시조영/혈관조영장치 정도관리, 초음파진단기 정도관리	장치 조작 부분, 검사 종류별 검사 방법 부분, 영상에 대한 해부학적 및 기술적 지식 부분, 장치 정도관리 부분, 환자 안전관리 부분	모의치료 장치 조작 부분, 특수 치료계획 부분, 선형가속기를 이용한 치료 장치 조작 및 치료방법 부분, 기타 장치를 이용한 치료 장치 조작 및 치료방법 부분, 품질관리 부분
91	2023-05-09 16:43:00	동의함	19	여성	4년제	2학년	대구광역시	5회 이내의 사용경험이 있다.	없다.		가능하다.	증강현실(AR), 가상현실(VR)	교과목에 대한 흥미가 올라간다.	일부 도입이 가능하다.	임상검사 자세 실기 부분, 영상 해부학 부분	전체 실기 시험 중 1문항	일반 컴퓨터를 이용한 시뮬레이션 시험	방사선영상학, 초음파실습, MRI	장치 조작 부분, 촬영종류별 촬영 방법 부분, 영상에 대한 해부학적 지식 부분	촬영종류별 촬영 방법 부분, 영상에 대한 해부학적 지식 부분	시술종류별 시술 방법 부분, 영상에 대한 해부학적 지식 부분	검사종류별 검사 방법 부분, 영상에 대한 해부학적 및 기술적 지식 부분	촬영종류별 촬영 방법 부분, 영상에 대한 해부학적 및 기술적 지식 부분, 3차원 재구성 영상 부분	촬영종류별 촬영 방법 부분, 영상에 대한 해부학적 및 기술적 지식 부분	투시조영/혈관조영장치 정도관리	영상에 대한 해부학적 및 기술적 지식 부분	일반 치료계획 및 보조기구 조작 부분
92	2023-05-09 16:48:47	동의함	23	남성	4년제	4학년	경상북도	간접적으로 보기만 해봤다.	없다.		가능하다.	혼합현실(MR)	교과목에 대한 흥미가 올라간다., 교과목에 대한 이해도가 증가한다., 실습효과가 증가한다.	생각해본적 없다.	방사선 기기 조작 설정 부분, 영상 해부학 부분	전체 실기 시험 중 1문항	HMD(홀로렌즈, 오큐러스)를 이용한 가상현실 시험	인체해부학, 영상해부학, 투시영상학	장치 조작 부분, 촬영종류별 촬영 방법 부분, 영상에 대한 해부학적 지식 부분, 환자 안전관리 부분	장치 조작 부분, 촬영종류별 촬영 방법 부분, 영상에 대한 해부학적 지식 부분, 환자 안전관리 부분	장치 조작 부분, 시술종류별 시술 방법 부분, 영상에 대한 해부학적 지식 부분, 환자 안전관리 부분	장치 조작 부분, 검사종류별 검사 방법 부분, 영상에 대한 해부학적 및 기술적 지식 부분	장치 조작 부분, 촬영종류별 촬영 방법 부분, 영상에 대한 해부학적 및 기술적 지식 부분, 환자 안전관리 부분	장치 조작 부분, 촬영종류별 촬영 방법 부분, 영상에 대한 해부학적 및 기술적 지식 부분, 장비 및 환자 안전관리 부분	CT, MRI 정도관리, 진단용엑스선장치 정도관리, 초음파진단기 정도관리, 판독용 모니터 정도관리	장치 조작 부분, 검사 종류별 검사 방법 부분, 영상에 대한 해부학적 및 기술적 지식 부분, 환자 안전관리 부분	모의치료 장치 조작 부분, 일반 치료계획 및 보조기구 조작 부분, 선형가속기를 이용한 치료 장치 조작 및 치료방법 부분, 기타 장치를 이용한 치료 장치 조작 및 치료방법 부분
93	2023-05-09 16:54:20	동의함	23	남성	4년제	4학년	경상북도	5회 이내의 사용경험이 있다.	없다.		가능하다.	증강현실(AR), 가상현실(VR), 혼합현실(MR)	교과목에 대한 흥미가 올라간다., 교과목에 대한 이해도가 증가한다., 실습효과가 증가한다.	도입을 추천한다.	임상검사 자세 실기 부분, 방사선 기기 구조부분, 방사선 기기 조작 설정 부분, 영상 해부학 부분	과목당 1문항	전용 시뮬레이터를 이용한 가상현실 시험	인체해부학, 방사선기기학, 자기공명영상학	장치 조작 부분, 촬영종류별 촬영 방법 부분, 영상에 대한 해부학적 지식 부분	장치 조작 부분, 촬영종류별 촬영 방법 부분, 영상에 대한 해부학적 지식 부분	장치 조작 부분, 시술종류별 시술 방법 부분, 영상에 대한 해부학적 지식 부분	장치 조작 부분, 검사종류별 검사 방법 부분, 영상에 대한 해부학적 및 기술적 지식 부분	장치 조작 부분, 3차원 재구성 영상 부분	장치 조작 부분, 촬영종류별 촬영 방법 부분, 영상에 대한 해부학적 및 기술적 지식 부분	CT, MRI 정도관리, 진단용엑스선장치 정도관리, 유방촬영장치 정도관리, 투시조영/혈관조영장치 정도관리	장치 조작 부분, 검사 종류별 검사 방법 부분, 영상에 대한 해부학적 및 기술적 지식 부분, 장치 정도관리 부분	모의치료 장치 조작 부분, 일반 치료계획 및 보조기구 조작 부분, 특수 치료계획 부분, 선형가속기를 이용한 치료 장치 조작 및 치료방법 부분
94	2023-05-09 17:07:22	동의함	22	여성	3년제	3학년	광주광역시	없다.	없다.		가능하다.	가상현실(VR)	교과목에 대한 흥미가 올라간다.	일부 도입이 가능하다.	모두	과목당 1문항	모바일 디바이스(태블릿, 아이패드 등)를 이용한 증강현실 시험	초음파,혈관조영,핵의학	촬영종류별 촬영 방법 부분, 영상에 대한 해부학적 지식 부분, 환자 안전관리 부분	촬영종류별 촬영 방법 부분, 장치 정도관리 부분	영상에 대한 해부학적 지식 부분, 환자 안전관리 부분	검사종류별 검사 방법 부분, 영상에 대한 해부학적 및 기술적 지식 부분	영상에 대한 해부학적 및 기술적 지식 부분, 장치 정도관리 부분	영상에 대한 해부학적 및 기술적 지식 부분, 장치 정도관리 부분	유방촬영장치 정도관리, 초음파진단기 정도관리	영상에 대한 해부학적 및 기술적 지식 부분, 방사성동위원소 취급 관련 부분	모의치료 장치 조작 부분, 선형가속기를 이용한 치료 장치 조작 및 치료방법 부분
95	2023-05-09 17:07:31	동의함	23	남성	3년제	3학년	광주광역시	간접적으로 보기만 해봤다.	없다.		생각해 본적이 없다.	증강현실(AR), 가상현실(VR), 혼합현실(MR), 컴퓨터기반시험(CBT)	교과목에 대한 흥미가 올라간다., 교과목에 대한 이해도가 증가한다., 실습효과가 증가한다.	생각해본적 없다.	임상검사 자세 실기 부분, 방사선 기기 구조부분, QC, QA 부분, 방사선 기기 조작 설정 부분, 영상 해부학 부분, 모두	전체 과목 중 2~5문항	전용 시뮬레이터를 이용한 가상현실 시험		장치 조작 부분, 촬영종류별 촬영 방법 부분, 영상에 대한 해부학적 지식 부분, 장치 정도관리 부분, 환자 안전관리 부분	장치 조작 부분, 촬영종류별 촬영 방법 부분, 영상에 대한 해부학적 지식 부분, 장치 정도관리 부분, 환자 안전관리 부분	장치 조작 부분, 시술종류별 시술 방법 부분, 영상에 대한 해부학적 지식 부분, 장치 정도관리 부분, 환자 안전관리 부분	장치 조작 부분, 검사종류별 검사 방법 부분, 영상에 대한 해부학적 및 기술적 지식 부분, 장치 정도관리 부분	장치 조작 부분, 촬영종류별 촬영 방법 부분, 영상에 대한 해부학적 및 기술적 지식 부분, 3차원 재구성 영상 부분, 장치 정도관리 부분, 환자 안전관리 부분	장치 조작 부분, 촬영종류별 촬영 방법 부분, 영상에 대한 해부학적 및 기술적 지식 부분, 장치 정도관리 부분, 장비 및 환자 안전관리 부분	CT, MRI 정도관리, 진단용엑스선장치 정도관리, 유방촬영장치 정도관리, 투시조영/혈관조영장치 정도관리, 초음파진단기 정도관리, 판독용 모니터 정도관리	장치 조작 부분, 검사 종류별 검사 방법 부분, 영상에 대한 해부학적 및 기술적 지식 부분, 장치 정도관리 부분, 방사성동위원소 취급 관련 부분, 환자 안전관리 부분	모의치료 장치 조작 부분, 일반 치료계획 및 보조기구 조작 부분, 특수 치료계획 부분, 선형가속기를 이용한 치료 장치 조작 및 치료방법 부분, 기타 장치를 이용한 치료 장치 조작 및 치료방법 부분, 품질관리 부분
96	2023-05-09 17:07:36	동의함	24	여성	3년제	3학년	광주광역시	5회 이상의 사용경험이 있다.	없다.		불가능하다.	컴퓨터기반시험(CBT)		도입이 불가능하다.					장치 조작 부분	장치 조작 부분	장치 조작 부분	장치 조작 부분	장치 조작 부분	장치 조작 부분	CT, MRI 정도관리	장치 조작 부분	모의치료 장치 조작 부분
97	2023-05-09 17:07:37	동의함	28	남성	3년제	3학년	광주광역시	5회 이내의 사용경험이 있다.	없다.		불가능하다.	컴퓨터기반시험(CBT)	교과목에 대한 흥미가 올라간다.	생각해본적 없다.	임상검사 자세 실기 부분	과목당 1문항	일반 컴퓨터를 이용한 시뮬레이션 시험	초음파,ct,mri	장치 조작 부분	장치 조작 부분	시술종류별 시술 방법 부분	검사종류별 검사 방법 부분	영상에 대한 해부학적 및 기술적 지식 부분	영상에 대한 해부학적 및 기술적 지식 부분	CT, MRI 정도관리	검사 종류별 검사 방법 부분	특수 치료계획 부분
98	2023-05-09 17:07:45	동의함	23	남성	3년제	3학년	전라북도	없다.	없다.		가능하다.	가상현실(VR)	교과목에 대한 이해도가 증가한다., 실습효과가 증가한다.	도입을 추천한다.	임상검사 자세 실기 부분, 방사선 기기 구조부분, QC, QA 부분, 방사선 기기 조작 설정 부분, 영상 해부학 부분, 모두	전체 과목 중 5문항 이상	전용 시뮬레이터를 이용한 가상현실 시험	엠알 치료학 초음파	장치 조작 부분, 촬영종류별 촬영 방법 부분, 영상에 대한 해부학적 지식 부분, 장치 정도관리 부분, 환자 안전관리 부분	장치 조작 부분, 촬영종류별 촬영 방법 부분, 영상에 대한 해부학적 지식 부분, 장치 정도관리 부분, 환자 안전관리 부분	장치 조작 부분, 시술종류별 시술 방법 부분, 영상에 대한 해부학적 지식 부분, 장치 정도관리 부분, 환자 안전관리 부분	장치 조작 부분, 검사종류별 검사 방법 부분, 영상에 대한 해부학적 및 기술적 지식 부분, 장치 정도관리 부분	장치 조작 부분, 촬영종류별 촬영 방법 부분, 영상에 대한 해부학적 및 기술적 지식 부분, 3차원 재구성 영상 부분, 장치 정도관리 부분, 환자 안전관리 부분	장치 조작 부분, 촬영종류별 촬영 방법 부분, 영상에 대한 해부학적 및 기술적 지식 부분, 장치 정도관리 부분, 장비 및 환자 안전관리 부분	CT, MRI 정도관리, 진단용엑스선장치 정도관리, 유방촬영장치 정도관리, 투시조영/혈관조영장치 정도관리, 초음파진단기 정도관리, 판독용 모니터 정도관리	장치 조작 부분, 검사 종류별 검사 방법 부분, 영상에 대한 해부학적 및 기술적 지식 부분, 장치 정도관리 부분, 방사성동위원소 취급 관련 부분, 환자 안전관리 부분	모의치료 장치 조작 부분, 일반 치료계획 및 보조기구 조작 부분, 특수 치료계획 부분, 선형가속기를 이용한 치료 장치 조작 및 치료방법 부분, 기타 장치를 이용한 치료 장치 조작 및 치료방법 부분, 품질관리 부분
99	2023-05-09 17:08:01	동의함	29	남성	3년제	3학년	광주광역시	간접적으로 보기만 해봤다.	없다.		가능하다.	증강현실(AR), 컴퓨터기반시험(CBT)	교과목에 대한 이해도가 증가한다.	일부 도입이 가능하다.	임상검사 자세 실기 부분, 영상 해부학 부분	전체 실기 시험 중 1문항	HMD(홀로렌즈, 오큐러스)를 이용한 가상현실 시험	투시 일반촬영학 CT MR 기타 임상영상등	장치 조작 부분, 영상에 대한 해부학적 지식 부분	촬영종류별 촬영 방법 부분, 영상에 대한 해부학적 지식 부분	시술종류별 시술 방법 부분, 영상에 대한 해부학적 지식 부분	검사종류별 검사 방법 부분, 영상에 대한 해부학적 및 기술적 지식 부분	촬영종류별 촬영 방법 부분, 영상에 대한 해부학적 및 기술적 지식 부분	촬영종류별 촬영 방법 부분, 영상에 대한 해부학적 및 기술적 지식 부분	CT, MRI 정도관리, 진단용엑스선장치 정도관리, 유방촬영장치 정도관리, 투시조영/혈관조영장치 정도관리	검사 종류별 검사 방법 부분, 영상에 대한 해부학적 및 기술적 지식 부분	모의치료 장치 조작 부분, 일반 치료계획 및 보조기구 조작 부분, 특수 치료계획 부분, 선형가속기를 이용한 치료 장치 조작 및 치료방법 부분, 기타 장치를 이용한 치료 장치 조작 및 치료방법 부분
100	2023-05-09 17:08:04	동의함	24	여성	3년제	3학년	광주광역시	없다.	없다.		생각해 본적이 없다.	컴퓨터기반시험(CBT)	교과목에 대한 흥미가 올라간다., 교과목에 대한 이해도가 증가한다., 실습효과가 증가한다.	일부 도입이 가능하다.	임상검사 자세 실기 부분, 방사선 기기 구조부분, QC, QA 부분, 방사선 기기 조작 설정 부분, 영상 해부학 부분, 모두	전체 실기 시험 중 1문항	모바일 디바이스(태블릿, 아이패드 등)를 이용한 증강현실 시험	치료학, ct, 투시조영	장치 조작 부분, 영상에 대한 해부학적 지식 부분, 장치 정도관리 부분	장치 조작 부분, 촬영종류별 촬영 방법 부분, 영상에 대한 해부학적 지식 부분, 장치 정도관리 부분	장치 조작 부분, 시술종류별 시술 방법 부분, 영상에 대한 해부학적 지식 부분, 장치 정도관리 부분	장치 조작 부분, 검사종류별 검사 방법 부분, 영상에 대한 해부학적 및 기술적 지식 부분	장치 조작 부분, 촬영종류별 촬영 방법 부분, 영상에 대한 해부학적 및 기술적 지식 부분, 3차원 재구성 영상 부분, 장치 정도관리 부분	장치 조작 부분, 영상에 대한 해부학적 및 기술적 지식 부분, 장치 정도관리 부분	CT, MRI 정도관리, 진단용엑스선장치 정도관리, 유방촬영장치 정도관리, 투시조영/혈관조영장치 정도관리, 초음파진단기 정도관리, 판독용 모니터 정도관리	검사 종류별 검사 방법 부분, 영상에 대한 해부학적 및 기술적 지식 부분, 방사성동위원소 취급 관련 부분	모의치료 장치 조작 부분, 일반 치료계획 및 보조기구 조작 부분, 특수 치료계획 부분, 선형가속기를 이용한 치료 장치 조작 및 치료방법 부분, 기타 장치를 이용한 치료 장치 조작 및 치료방법 부분, 품질관리 부분
101	2023-05-09 17:08:20	동의함	22	남성	3년제	3학년	전라북도	없다.	없다.		불가능하다.	컴퓨터기반시험(CBT)	교과목에 대한 흥미가 올라간다., 실습효과가 증가한다.	도입이 불가능하다.	임상검사 자세 실기 부분	과목당 1문항	일반 컴퓨터를 이용한 시뮬레이션 시험	일반촬영	촬영종류별 촬영 방법 부분, 영상에 대한 해부학적 지식 부분, 환자 안전관리 부분	촬영종류별 촬영 방법 부분	장치 조작 부분, 영상에 대한 해부학적 지식 부분	영상에 대한 해부학적 및 기술적 지식 부분	영상에 대한 해부학적 및 기술적 지식 부분, 3차원 재구성 영상 부분	영상에 대한 해부학적 및 기술적 지식 부분	CT, MRI 정도관리, 유방촬영장치 정도관리, 투시조영/혈관조영장치 정도관리	영상에 대한 해부학적 및 기술적 지식 부분	특수 치료계획 부분, 선형가속기를 이용한 치료 장치 조작 및 치료방법 부분
102	2023-05-09 17:08:28	동의함	24	여성	3년제	3학년	광주광역시	없다.	없다.		불가능하다.	컴퓨터기반시험(CBT)		도입이 불가능하다.			일반 컴퓨터를 이용한 시뮬레이션 시험	기기학, 투시조영, 일반촬영	장치 조작 부분	장치 조작 부분, 촬영종류별 촬영 방법 부분	장치 조작 부분, 시술종류별 시술 방법 부분	장치 조작 부분	장치 조작 부분	장치 조작 부분	CT, MRI 정도관리, 진단용엑스선장치 정도관리, 유방촬영장치 정도관리, 투시조영/혈관조영장치 정도관리, 초음파진단기 정도관리, 판독용 모니터 정도관리	방사성동위원소 취급 관련 부분	모의치료 장치 조작 부분
103	2023-05-09 17:08:28	동의함	21	여성	3년제	3학년	광주광역시	없다.	없다.		가능하다.	증강현실(AR), 가상현실(VR)	교과목에 대한 이해도가 증가한다., 실습효과가 증가한다.	도입을 추천한다.	임상검사 자세 실기 부분	전체 과목 중 5문항 이상	모바일 디바이스(태블릿, 아이패드 등)를 이용한 증강현실 시험	초음파 투시 핵의학	촬영종류별 촬영 방법 부분, 영상에 대한 해부학적 지식 부분	촬영종류별 촬영 방법 부분, 영상에 대한 해부학적 지식 부분	시술종류별 시술 방법 부분, 영상에 대한 해부학적 지식 부분	검사종류별 검사 방법 부분, 영상에 대한 해부학적 및 기술적 지식 부분	촬영종류별 촬영 방법 부분, 영상에 대한 해부학적 및 기술적 지식 부분, 3차원 재구성 영상 부분	촬영종류별 촬영 방법 부분, 영상에 대한 해부학적 및 기술적 지식 부분	CT, MRI 정도관리, 진단용엑스선장치 정도관리, 유방촬영장치 정도관리, 투시조영/혈관조영장치 정도관리, 초음파진단기 정도관리, 판독용 모니터 정도관리	검사 종류별 검사 방법 부분, 영상에 대한 해부학적 및 기술적 지식 부분, 방사성동위원소 취급 관련 부분	일반 치료계획 및 보조기구 조작 부분, 특수 치료계획 부분, 선형가속기를 이용한 치료 장치 조작 및 치료방법 부분
104	2023-05-09 17:08:31	동의함	25	남성	3년제	3학년	광주광역시	없다.	없다.		불가능하다.	컴퓨터기반시험(CBT)	교과목에 대한 흥미가 올라간다.	도입이 불가능하다.	방사선 기기 조작 설정 부분	전체 실기 시험 중 1문항	일반 컴퓨터를 이용한 시뮬레이션 시험		장치 조작 부분, 환자 안전관리 부분	장치 조작 부분, 환자 안전관리 부분	영상에 대한 해부학적 지식 부분	검사종류별 검사 방법 부분	영상에 대한 해부학적 및 기술적 지식 부분	영상에 대한 해부학적 및 기술적 지식 부분	투시조영/혈관조영장치 정도관리	장치 정도관리 부분	특수 치료계획 부분
105	2023-05-09 17:08:33	동의함	21	여성	3년제	3학년	광주광역시	간접적으로 보기만 해봤다.	없다.		생각해 본적이 없다.	증강현실(AR)	교과목에 대한 흥미가 올라간다., 교과목에 대한 이해도가 증가한다., 실습효과가 증가한다.	일부 도입이 가능하다.	임상검사 자세 실기 부분, 방사선 기기 조작 설정 부분	전체 과목 중 2~5문항	모바일 디바이스(태블릿, 아이패드 등)를 이용한 증강현실 시험	CT MRI	촬영종류별 촬영 방법 부분, 환자 안전관리 부분	장치 조작 부분, 촬영종류별 촬영 방법 부분	장치 조작 부분, 시술종류별 시술 방법 부분, 영상에 대한 해부학적 지식 부분	장치 조작 부분, 검사종류별 검사 방법 부분, 영상에 대한 해부학적 및 기술적 지식 부분	장치 조작 부분, 촬영종류별 촬영 방법 부분, 3차원 재구성 영상 부분	장치 조작 부분, 촬영종류별 촬영 방법 부분	CT, MRI 정도관리, 진단용엑스선장치 정도관리, 투시조영/혈관조영장치 정도관리	장치 조작 부분, 검사 종류별 검사 방법 부분, 영상에 대한 해부학적 및 기술적 지식 부분	모의치료 장치 조작 부분, 일반 치료계획 및 보조기구 조작 부분, 특수 치료계획 부분, 선형가속기를 이용한 치료 장치 조작 및 치료방법 부분, 기타 장치를 이용한 치료 장치 조작 및 치료방법 부분
106	2023-05-09 17:08:37	동의함	24	남성	3년제	3학년	광주광역시	없다.	없다.		생각해 본적이 없다.	가상현실(VR)	교과목에 대한 흥미가 올라간다., 교과목에 대한 이해도가 증가한다., 실습효과가 증가한다.	일부 도입이 가능하다.	임상검사 자세 실기 부분	전체 과목 중 2~5문항	모바일 디바이스(태블릿, 아이패드 등)를 이용한 증강현실 시험	일반촬영 전산화단층촬영 핵의학	영상에 대한 해부학적 지식 부분	장치 정도관리 부분	시술종류별 시술 방법 부분	장치 정도관리 부분	영상에 대한 해부학적 및 기술적 지식 부분	장치 정도관리 부분	판독용 모니터 정도관리	장치 조작 부분	모의치료 장치 조작 부분
107	2023-05-09 17:08:41	동의함	22	남성	3년제	3학년	전라남도	없다.	없다.		가능하다.	증강현실(AR), 가상현실(VR), 혼합현실(MR), 컴퓨터기반시험(CBT)	교과목에 대한 흥미가 올라간다., 교과목에 대한 이해도가 증가한다., 실습효과가 증가한다.	생각해본적 없다.	방사선 기기 조작 설정 부분	전체 과목 중 2~5문항	모바일 디바이스(태블릿, 아이패드 등)를 이용한 증강현실 시험	일반촬영 ct mri	장치 조작 부분, 영상에 대한 해부학적 지식 부분	영상에 대한 해부학적 지식 부분	영상에 대한 해부학적 지식 부분	장치 조작 부분, 영상에 대한 해부학적 및 기술적 지식 부분	3차원 재구성 영상 부분	장치 조작 부분, 영상에 대한 해부학적 및 기술적 지식 부분	CT, MRI 정도관리, 진단용엑스선장치 정도관리, 판독용 모니터 정도관리	장치 조작 부분, 영상에 대한 해부학적 및 기술적 지식 부분	선형가속기를 이용한 치료 장치 조작 및 치료방법 부분
108	2023-05-09 17:08:50	동의함	28	남성	3년제	3학년	광주광역시	5회 이내의 사용경험이 있다.	없다.		가능하다.	혼합현실(MR), 컴퓨터기반시험(CBT)	교과목에 대한 이해도가 증가한다., 실습효과가 증가한다.	도입을 추천한다.	임상검사 자세 실기 부분, QC, QA 부분, 영상 해부학 부분	과목당 1문항	모바일 디바이스(태블릿, 아이패드 등)를 이용한 증강현실 시험	투시조영, 혈관조영, 핵의학	영상에 대한 해부학적 지식 부분	영상에 대한 해부학적 지식 부분	영상에 대한 해부학적 지식 부분	영상에 대한 해부학적 및 기술적 지식 부분	영상에 대한 해부학적 및 기술적 지식 부분, 3차원 재구성 영상 부분	영상에 대한 해부학적 및 기술적 지식 부분	CT, MRI 정도관리	영상에 대한 해부학적 및 기술적 지식 부분	모의치료 장치 조작 부분, 일반 치료계획 및 보조기구 조작 부분, 특수 치료계획 부분
109	2023-05-09 17:09:00	동의함	32	남성	3년제	3학년	광주광역시	없다.	없다.		생각해 본적이 없다.	컴퓨터기반시험(CBT)		도입이 불가능하다.	방사선 기기 조작 설정 부분		일반 컴퓨터를 이용한 시뮬레이션 시험		장치 조작 부분	장치 조작 부분	장치 조작 부분	장치 조작 부분	장치 조작 부분	장치 조작 부분	CT, MRI 정도관리	장치 조작 부분	모의치료 장치 조작 부분
110	2023-05-09 17:09:02	동의함	22	여성	3년제	3학년	광주광역시	5회 이내의 사용경험이 있다.	없다.		생각해 본적이 없다.	컴퓨터기반시험(CBT)	교과목에 대한 이해도가 증가한다., 실습효과가 증가한다.	일부 도입이 가능하다.	임상검사 자세 실기 부분, 영상 해부학 부분	전체 과목 중 2~5문항	일반 컴퓨터를 이용한 시뮬레이션 시험	투시조영, 영상해부학,	촬영종류별 촬영 방법 부분, 영상에 대한 해부학적 지식 부분	촬영종류별 촬영 방법 부분, 영상에 대한 해부학적 지식 부분	시술종류별 시술 방법 부분, 영상에 대한 해부학적 지식 부분	검사종류별 검사 방법 부분, 영상에 대한 해부학적 및 기술적 지식 부분	촬영종류별 촬영 방법 부분, 영상에 대한 해부학적 및 기술적 지식 부분	촬영종류별 촬영 방법 부분, 영상에 대한 해부학적 및 기술적 지식 부분	CT, MRI 정도관리, 유방촬영장치 정도관리, 투시조영/혈관조영장치 정도관리, 초음파진단기 정도관리	검사 종류별 검사 방법 부분, 영상에 대한 해부학적 및 기술적 지식 부분	모의치료 장치 조작 부분, 일반 치료계획 및 보조기구 조작 부분, 특수 치료계획 부분, 선형가속기를 이용한 치료 장치 조작 및 치료방법 부분
111	2023-05-09 17:09:03	동의함	21	여성	3년제	3학년	광주광역시	간접적으로 보기만 해봤다.	없다.		생각해 본적이 없다.	증강현실(AR), 컴퓨터기반시험(CBT)	교과목에 대한 흥미가 올라간다., 교과목에 대한 이해도가 증가한다., 실습효과가 증가한다.	일부 도입이 가능하다.	임상검사 자세 실기 부분, 영상 해부학 부분	전체 실기 시험 중 1문항	모바일 디바이스(태블릿, 아이패드 등)를 이용한 증강현실 시험	치료학 , ct , 투시	장치 조작 부분, 촬영종류별 촬영 방법 부분	장치 조작 부분, 영상에 대한 해부학적 지식 부분	시술종류별 시술 방법 부분, 장치 정도관리 부분	장치 조작 부분, 영상에 대한 해부학적 및 기술적 지식 부분	장치 조작 부분, 촬영종류별 촬영 방법 부분	장치 정도관리 부분, 장비 및 환자 안전관리 부분	진단용엑스선장치 정도관리, 유방촬영장치 정도관리	검사 종류별 검사 방법 부분, 장치 정도관리 부분	모의치료 장치 조작 부분, 특수 치료계획 부분
112	2023-05-09 17:09:05	동의함	27	여성	3년제	3학년	광주광역시	간접적으로 보기만 해봤다.	없다.		가능하다.	증강현실(AR), 가상현실(VR), 혼합현실(MR)	교과목에 대한 흥미가 올라간다., 교과목에 대한 이해도가 증가한다., 실습효과가 증가한다.	일부 도입이 가능하다.	임상검사 자세 실기 부분	전체 실기 시험 중 1문항	전용 시뮬레이터를 이용한 가상현실 시험	일반촬영, ct,mr	촬영종류별 촬영 방법 부분, 환자 안전관리 부분	촬영종류별 촬영 방법 부분	시술종류별 시술 방법 부분, 환자 안전관리 부분	장치 조작 부분, 검사종류별 검사 방법 부분	촬영종류별 촬영 방법 부분, 영상에 대한 해부학적 및 기술적 지식 부분, 환자 안전관리 부분	장치 조작 부분, 장치 정도관리 부분	CT, MRI 정도관리, 진단용엑스선장치 정도관리	장치 조작 부분, 방사성동위원소 취급 관련 부분	모의치료 장치 조작 부분, 기타 장치를 이용한 치료 장치 조작 및 치료방법 부분
113	2023-05-09 17:09:43	동의함	21	여성	3년제	3학년	광주광역시	간접적으로 보기만 해봤다.	없다.		생각해 본적이 없다.	증강현실(AR), 컴퓨터기반시험(CBT)	교과목에 대한 이해도가 증가한다., 실습효과가 증가한다.	생각해본적 없다.	임상검사 자세 실기 부분, 방사선 기기 조작 설정 부분	전체 실기 시험 중 1문항	HMD(홀로렌즈, 오큐러스)를 이용한 가상현실 시험	핵의학, 초음파, 일반촬영	장치 조작 부분, 촬영종류별 촬영 방법 부분, 환자 안전관리 부분	촬영종류별 촬영 방법 부분	장치 조작 부분, 시술종류별 시술 방법 부분	장치 조작 부분, 검사종류별 검사 방법 부분	장치 조작 부분, 촬영종류별 촬영 방법 부분	장치 조작 부분, 영상에 대한 해부학적 및 기술적 지식 부분	진단용엑스선장치 정도관리, 유방촬영장치 정도관리, 초음파진단기 정도관리	검사 종류별 검사 방법 부분, 방사성동위원소 취급 관련 부분, 환자 안전관리 부분	모의치료 장치 조작 부분, 특수 치료계획 부분
114	2023-05-09 17:09:44	동의함	21	여성	3년제	3학년	광주광역시	간접적으로 보기만 해봤다.	없다.		가능하다.	가상현실(VR)	교과목에 대한 흥미가 올라간다.	일부 도입이 가능하다.	임상검사 자세 실기 부분	과목당 2문항 이상	전용 시뮬레이터를 이용한 가상현실 시험	투시조영	영상에 대한 해부학적 지식 부분	영상에 대한 해부학적 지식 부분	영상에 대한 해부학적 지식 부분	영상에 대한 해부학적 및 기술적 지식 부분	3차원 재구성 영상 부분	영상에 대한 해부학적 및 기술적 지식 부분	CT, MRI 정도관리, 진단용엑스선장치 정도관리, 유방촬영장치 정도관리, 투시조영/혈관조영장치 정도관리, 초음파진단기 정도관리, 판독용 모니터 정도관리	방사성동위원소 취급 관련 부분	모의치료 장치 조작 부분, 일반 치료계획 및 보조기구 조작 부분, 특수 치료계획 부분, 선형가속기를 이용한 치료 장치 조작 및 치료방법 부분
115	2023-05-09 17:09:59	동의함	21	남성	3년제	2학년	광주광역시	5회 이내의 사용경험이 있다.	없다.		가능하다.	혼합현실(MR)	교과목에 대한 흥미가 올라간다., 교과목에 대한 이해도가 증가한다., 실습효과가 증가한다.	일부 도입이 가능하다.	임상검사 자세 실기 부분, 방사선 기기 조작 설정 부분	전체 과목 중 2~5문항	모바일 디바이스(태블릿, 아이패드 등)를 이용한 증강현실 시험	실습	장치 조작 부분, 촬영종류별 촬영 방법 부분, 영상에 대한 해부학적 지식 부분, 장치 정도관리 부분	장치 조작 부분, 촬영종류별 촬영 방법 부분, 영상에 대한 해부학적 지식 부분, 장치 정도관리 부분	장치 조작 부분, 시술종류별 시술 방법 부분, 영상에 대한 해부학적 지식 부분, 장치 정도관리 부분	장치 조작 부분, 검사종류별 검사 방법 부분, 영상에 대한 해부학적 및 기술적 지식 부분, 장치 정도관리 부분	장치 조작 부분, 촬영종류별 촬영 방법 부분, 영상에 대한 해부학적 및 기술적 지식 부분, 3차원 재구성 영상 부분, 장치 정도관리 부분	장치 조작 부분, 촬영종류별 촬영 방법 부분, 영상에 대한 해부학적 및 기술적 지식 부분, 장치 정도관리 부분, 장비 및 환자 안전관리 부분	CT, MRI 정도관리, 진단용엑스선장치 정도관리, 유방촬영장치 정도관리, 투시조영/혈관조영장치 정도관리, 초음파진단기 정도관리, 판독용 모니터 정도관리	장치 조작 부분, 검사 종류별 검사 방법 부분, 영상에 대한 해부학적 및 기술적 지식 부분, 장치 정도관리 부분, 방사성동위원소 취급 관련 부분, 환자 안전관리 부분	모의치료 장치 조작 부분, 일반 치료계획 및 보조기구 조작 부분, 특수 치료계획 부분, 선형가속기를 이용한 치료 장치 조작 및 치료방법 부분, 기타 장치를 이용한 치료 장치 조작 및 치료방법 부분, 품질관리 부분
116	2023-05-09 17:10:14	동의함	20	여성	3년제	3학년	광주광역시	간접적으로 보기만 해봤다.	없다.		가능하다.	증강현실(AR), 가상현실(VR)	교과목에 대한 흥미가 올라간다., 교과목에 대한 이해도가 증가한다.	도입을 추천한다.	임상검사 자세 실기 부분, 영상 해부학 부분	과목당 2문항 이상	모바일 디바이스(태블릿, 아이패드 등)를 이용한 증강현실 시험	해부학 투시 영상학	촬영종류별 촬영 방법 부분, 영상에 대한 해부학적 지식 부분	촬영종류별 촬영 방법 부분, 영상에 대한 해부학적 지식 부분	영상에 대한 해부학적 지식 부분	장치 조작 부분, 영상에 대한 해부학적 및 기술적 지식 부분	촬영종류별 촬영 방법 부분, 영상에 대한 해부학적 및 기술적 지식 부분, 3차원 재구성 영상 부분	촬영종류별 촬영 방법 부분, 영상에 대한 해부학적 및 기술적 지식 부분, 장비 및 환자 안전관리 부분	CT, MRI 정도관리, 진단용엑스선장치 정도관리, 투시조영/혈관조영장치 정도관리	검사 종류별 검사 방법 부분, 영상에 대한 해부학적 및 기술적 지식 부분, 환자 안전관리 부분	모의치료 장치 조작 부분, 일반 치료계획 및 보조기구 조작 부분, 특수 치료계획 부분, 선형가속기를 이용한 치료 장치 조작 및 치료방법 부분, 기타 장치를 이용한 치료 장치 조작 및 치료방법 부분
117	2023-05-09 17:12:54	동의함	22	남성	3년제	3학년	광주광역시	간접적으로 보기만 해봤다.	없다.		가능하다.	증강현실(AR), 가상현실(VR), 혼합현실(MR), 컴퓨터기반시험(CBT)	교과목에 대한 흥미가 올라간다., 교과목에 대한 이해도가 증가한다., 실습효과가 증가한다.	도입을 추천한다.	임상검사 자세 실기 부분, 방사선 기기 조작 설정 부분	전체 과목 중 2~5문항	일반 컴퓨터를 이용한 시뮬레이션 시험		영상에 대한 해부학적 지식 부분	영상에 대한 해부학적 지식 부분	영상에 대한 해부학적 지식 부분	영상에 대한 해부학적 및 기술적 지식 부분	영상에 대한 해부학적 및 기술적 지식 부분	영상에 대한 해부학적 및 기술적 지식 부분	투시조영/혈관조영장치 정도관리, 초음파진단기 정도관리	검사 종류별 검사 방법 부분	모의치료 장치 조작 부분, 일반 치료계획 및 보조기구 조작 부분, 특수 치료계획 부분, 선형가속기를 이용한 치료 장치 조작 및 치료방법 부분, 기타 장치를 이용한 치료 장치 조작 및 치료방법 부분
118	2023-05-09 17:13:25	동의함	27	남성	3년제	3학년	광주광역시	간접적으로 보기만 해봤다.	없다.		가능하다.	증강현실(AR), 가상현실(VR), 혼합현실(MR), 컴퓨터기반시험(CBT)	교과목에 대한 흥미가 올라간다., 교과목에 대한 이해도가 증가한다., 실습효과가 증가한다.	도입이 불가능하다.	방사선 기기 조작 설정 부분, 영상 해부학 부분	전체 실기 시험 중 1문항	모바일 디바이스(태블릿, 아이패드 등)를 이용한 증강현실 시험	해부생리,일촬,MR	장치 조작 부분, 촬영종류별 촬영 방법 부분, 영상에 대한 해부학적 지식 부분	장치 조작 부분, 촬영종류별 촬영 방법 부분, 영상에 대한 해부학적 지식 부분	장치 조작 부분, 시술종류별 시술 방법 부분, 영상에 대한 해부학적 지식 부분	장치 조작 부분, 검사종류별 검사 방법 부분, 영상에 대한 해부학적 및 기술적 지식 부분	장치 조작 부분, 촬영종류별 촬영 방법 부분, 영상에 대한 해부학적 및 기술적 지식 부분, 3차원 재구성 영상 부분	장치 조작 부분, 촬영종류별 촬영 방법 부분, 영상에 대한 해부학적 및 기술적 지식 부분	CT, MRI 정도관리, 진단용엑스선장치 정도관리, 투시조영/혈관조영장치 정도관리	장치 조작 부분, 검사 종류별 검사 방법 부분, 영상에 대한 해부학적 및 기술적 지식 부분, 방사성동위원소 취급 관련 부분	모의치료 장치 조작 부분, 선형가속기를 이용한 치료 장치 조작 및 치료방법 부분
119	2023-05-09 17:16:55	동의함	20	여성	3년제	3학년	광주광역시	5회 이내의 사용경험이 있다.	없다.		생각해 본적이 없다.	가상현실(VR), 컴퓨터기반시험(CBT)	교과목에 대한 흥미가 올라간다., 교과목에 대한 이해도가 증가한다., 실습효과가 증가한다.	생각해본적 없다.	임상검사 자세 실기 부분	전체 실기 시험 중 1문항	모바일 디바이스(태블릿, 아이패드 등)를 이용한 증강현실 시험	일반촬영, CT, 투시조영	장치 조작 부분, 촬영종류별 촬영 방법 부분, 환자 안전관리 부분	장치 조작 부분, 촬영종류별 촬영 방법 부분	장치 조작 부분, 시술종류별 시술 방법 부분	장치 조작 부분, 영상에 대한 해부학적 및 기술적 지식 부분	장치 조작 부분, 촬영종류별 촬영 방법 부분, 영상에 대한 해부학적 및 기술적 지식 부분	장치 조작 부분, 촬영종류별 촬영 방법 부분, 영상에 대한 해부학적 및 기술적 지식 부분	CT, MRI 정도관리, 진단용엑스선장치 정도관리	장치 조작 부분, 검사 종류별 검사 방법 부분	모의치료 장치 조작 부분, 특수 치료계획 부분, 선형가속기를 이용한 치료 장치 조작 및 치료방법 부분, 기타 장치를 이용한 치료 장치 조작 및 치료방법 부분
120	2023-05-09 17:18:16	동의함	25	여성	3년제	3학년	광주광역시	없다.	없다.		생각해 본적이 없다.	컴퓨터기반시험(CBT)	실습효과가 증가한다.	생각해본적 없다.	영상 해부학 부분	과목당 1문항	일반 컴퓨터를 이용한 시뮬레이션 시험	Mri	장치 조작 부분	영상에 대한 해부학적 지식 부분	영상에 대한 해부학적 지식 부분	영상에 대한 해부학적 및 기술적 지식 부분	영상에 대한 해부학적 및 기술적 지식 부분	영상에 대한 해부학적 및 기술적 지식 부분	CT, MRI 정도관리	영상에 대한 해부학적 및 기술적 지식 부분	기타 장치를 이용한 치료 장치 조작 및 치료방법 부분
121	2023-05-09 17:28:01	동의함	23	여성	3년제	3학년	광주광역시	간접적으로 보기만 해봤다.	없다.		가능하다.	증강현실(AR), 가상현실(VR), 컴퓨터기반시험(CBT)	교과목에 대한 이해도가 증가한다., 실습효과가 증가한다.	일부 도입이 가능하다.	임상검사 자세 실기 부분, 영상 해부학 부분	전체 과목 중 2~5문항	일반 컴퓨터를 이용한 시뮬레이션 시험	투시,혈관조영,해부학	장치 조작 부분, 촬영종류별 촬영 방법 부분, 영상에 대한 해부학적 지식 부분	촬영종류별 촬영 방법 부분, 영상에 대한 해부학적 지식 부분	시술종류별 시술 방법 부분, 영상에 대한 해부학적 지식 부분	검사종류별 검사 방법 부분, 영상에 대한 해부학적 및 기술적 지식 부분	장치 조작 부분, 촬영종류별 촬영 방법 부분, 영상에 대한 해부학적 및 기술적 지식 부분, 3차원 재구성 영상 부분	장치 조작 부분, 촬영종류별 촬영 방법 부분, 영상에 대한 해부학적 및 기술적 지식 부분	CT, MRI 정도관리	검사 종류별 검사 방법 부분, 영상에 대한 해부학적 및 기술적 지식 부분	특수 치료계획 부분
122	2023-05-09 17:29:19	동의함	42	남성	3년제	3학년	광주광역시	5회 이상의 사용경험이 있다.	없다.		생각해 본적이 없다.	컴퓨터기반시험(CBT)	실습효과가 증가한다.	생각해본적 없다.	모두	과목당 1문항	HMD(홀로렌즈, 오큐러스)를 이용한 가상현실 시험	초음파 혈관조영 치료하5	촬영종류별 촬영 방법 부분	영상에 대한 해부학적 지식 부분	장치 조작 부분, 영상에 대한 해부학적 지식 부분	장치 조작 부분, 검사종류별 검사 방법 부분, 영상에 대한 해부학적 및 기술적 지식 부분	영상에 대한 해부학적 및 기술적 지식 부분, 3차원 재구성 영상 부분	영상에 대한 해부학적 및 기술적 지식 부분	CT, MRI 정도관리	방사성동위원소 취급 관련 부분	모의치료 장치 조작 부분
123	2023-05-09 17:30:30	동의함	24	여성	3년제	3학년	광주광역시	5회 이상의 사용경험이 있다.	없다.		가능하다.	증강현실(AR), 가상현실(VR), 혼합현실(MR), 컴퓨터기반시험(CBT)	교과목에 대한 흥미가 올라간다., 교과목에 대한 이해도가 증가한다., 실습효과가 증가한다.	도입을 추천한다.	임상검사 자세 실기 부분	전체 실기 시험 중 1문항	모바일 디바이스(태블릿, 아이패드 등)를 이용한 증강현실 시험	일반촬영, ct,mr	장치 조작 부분, 영상에 대한 해부학적 지식 부분	장치 조작 부분, 영상에 대한 해부학적 지식 부분	장치 조작 부분, 영상에 대한 해부학적 지식 부분	장치 조작 부분	장치 조작 부분, 3차원 재구성 영상 부분	장치 조작 부분, 영상에 대한 해부학적 및 기술적 지식 부분, 장치 정도관리 부분	CT, MRI 정도관리	장치 조작 부분	모의치료 장치 조작 부분
124	2023-05-09 17:33:36	동의함	20	여성	3년제	3학년	광주광역시	5회 이내의 사용경험이 있다.	없다.		생각해 본적이 없다.	가상현실(VR)	교과목에 대한 이해도가 증가한다., 실습효과가 증가한다.	생각해본적 없다.	임상검사 자세 실기 부분	전체 과목 중 2~5문항	전용 시뮬레이터를 이용한 가상현실 시험	혈관조영, 일반촬영, 치료학	영상에 대한 해부학적 지식 부분	환자 안전관리 부분	시술종류별 시술 방법 부분, 영상에 대한 해부학적 지식 부분	장치 조작 부분	촬영종류별 촬영 방법 부분, 3차원 재구성 영상 부분	장비 및 환자 안전관리 부분	CT, MRI 정도관리, 판독용 모니터 정도관리	방사성동위원소 취급 관련 부분	특수 치료계획 부분
125	2023-05-09 17:37:05	동의함	22	여성	4년제	3학년	경상북도	5회 이내의 사용경험이 있다.	없다.		가능하다.	증강현실(AR)	교과목에 대한 흥미가 올라간다., 교과목에 대한 이해도가 증가한다., 실습효과가 증가한다.	일부 도입이 가능하다.	임상검사 자세 실기 부분, 영상 해부학 부분	전체 과목 중 2~5문항	모바일 디바이스(태블릿, 아이패드 등)를 이용한 증강현실 시험	해부학, 영상학	영상에 대한 해부학적 지식 부분, 환자 안전관리 부분	영상에 대한 해부학적 지식 부분	시술종류별 시술 방법 부분, 영상에 대한 해부학적 지식 부분, 환자 안전관리 부분	장치 조작 부분, 영상에 대한 해부학적 및 기술적 지식 부분	3차원 재구성 영상 부분	영상에 대한 해부학적 및 기술적 지식 부분	CT, MRI 정도관리, 초음파진단기 정도관리	영상에 대한 해부학적 및 기술적 지식 부분	모의치료 장치 조작 부분, 일반 치료계획 및 보조기구 조작 부분, 선형가속기를 이용한 치료 장치 조작 및 치료방법 부분
126	2023-05-09 17:53:50	동의함	39	여성	3년제	3학년	광주광역시	간접적으로 보기만 해봤다.	없다.		생각해 본적이 없다.	증강현실(AR)	실습효과가 증가한다.	도입을 추천한다.	방사선 기기 조작 설정 부분, 영상 해부학 부분	전체 과목 중 5문항 이상	일반 컴퓨터를 이용한 시뮬레이션 시험	투시조영학, 해부생리학,	영상에 대한 해부학적 지식 부분	영상에 대한 해부학적 지식 부분	영상에 대한 해부학적 지식 부분	장치 조작 부분, 영상에 대한 해부학적 및 기술적 지식 부분	영상에 대한 해부학적 및 기술적 지식 부분	촬영종류별 촬영 방법 부분	CT, MRI 정도관리, 진단용엑스선장치 정도관리	검사 종류별 검사 방법 부분	모의치료 장치 조작 부분, 선형가속기를 이용한 치료 장치 조작 및 치료방법 부분
127	2023-05-09 18:11:02	동의함	21	여성	3년제	2학년	대구광역시	간접적으로 보기만 해봤다.	없다.		생각해 본적이 없다.	증강현실(AR)	교과목에 대한 흥미가 올라간다., 교과목에 대한 이해도가 증가한다.	생각해본적 없다.	방사선 기기 조작 설정 부분	과목당 1문항	모바일 디바이스(태블릿, 아이패드 등)를 이용한 증강현실 시험		환자 안전관리 부분	환자 안전관리 부분	환자 안전관리 부분	장치 조작 부분	환자 안전관리 부분	장치 정도관리 부분	초음파진단기 정도관리	검사 종류별 검사 방법 부분	특수 치료계획 부분
128	2023-05-09 18:14:52	동의함	21	여성	4년제	4학년	경상북도	없다.	없다.		생각해 본적이 없다.	증강현실(AR), 가상현실(VR)	교과목에 대한 흥미가 올라간다.	생각해본적 없다.	영상 해부학 부분	과목당 1문항	모바일 디바이스(태블릿, 아이패드 등)를 이용한 증강현실 시험	해부학	영상에 대한 해부학적 지식 부분	영상에 대한 해부학적 지식 부분	영상에 대한 해부학적 지식 부분	영상에 대한 해부학적 및 기술적 지식 부분	3차원 재구성 영상 부분	장비 및 환자 안전관리 부분	초음파진단기 정도관리	환자 안전관리 부분	모의치료 장치 조작 부분
129	2023-05-09 18:25:00	동의함	25	남성	4년제	4학년	경상북도	없다.	없다.		가능하다.	증강현실(AR)	실습효과가 증가한다.	생각해본적 없다.	영상 해부학 부분	과목당 1문항	일반 컴퓨터를 이용한 시뮬레이션 시험	투시	장치 조작 부분	장치 조작 부분	장치 조작 부분	검사종류별 검사 방법 부분	촬영종류별 촬영 방법 부분	촬영종류별 촬영 방법 부분	진단용엑스선장치 정도관리	검사 종류별 검사 방법 부분	모의치료 장치 조작 부분
130	2023-05-09 18:27:35	동의함	23	남성	4년제	3학년	경상북도	5회 이내의 사용경험이 있다.	없다.		가능하다.	가상현실(VR), 컴퓨터기반시험(CBT)	교과목에 대한 흥미가 올라간다., 교과목에 대한 이해도가 증가한다., 실습효과가 증가한다.	도입을 추천한다.	임상검사 자세 실기 부분, 방사선 기기 조작 설정 부분, 영상 해부학 부분	전체 과목 중 2~5문항	HMD(홀로렌즈, 오큐러스)를 이용한 가상현실 시험	영상해부학 영상학실습 인체해부학	장치 조작 부분, 촬영종류별 촬영 방법 부분, 영상에 대한 해부학적 지식 부분, 환자 안전관리 부분	장치 조작 부분, 촬영종류별 촬영 방법 부분, 영상에 대한 해부학적 지식 부분, 장치 정도관리 부분, 환자 안전관리 부분	장치 조작 부분, 시술종류별 시술 방법 부분, 영상에 대한 해부학적 지식 부분, 환자 안전관리 부분	장치 조작 부분, 검사종류별 검사 방법 부분, 영상에 대한 해부학적 및 기술적 지식 부분	장치 조작 부분, 촬영종류별 촬영 방법 부분, 영상에 대한 해부학적 및 기술적 지식 부분, 3차원 재구성 영상 부분, 환자 안전관리 부분	장치 조작 부분, 촬영종류별 촬영 방법 부분, 영상에 대한 해부학적 및 기술적 지식 부분, 장비 및 환자 안전관리 부분	CT, MRI 정도관리, 투시조영/혈관조영장치 정도관리	장치 조작 부분, 검사 종류별 검사 방법 부분, 영상에 대한 해부학적 및 기술적 지식 부분, 장치 정도관리 부분, 방사성동위원소 취급 관련 부분, 환자 안전관리 부분	모의치료 장치 조작 부분, 일반 치료계획 및 보조기구 조작 부분, 특수 치료계획 부분, 선형가속기를 이용한 치료 장치 조작 및 치료방법 부분, 기타 장치를 이용한 치료 장치 조작 및 치료방법 부분, 품질관리 부분
131	2023-05-09 18:42:28	동의함	26	남성	3년제	3학년	광주광역시	없다.	없다.		가능하다.	증강현실(AR), 가상현실(VR)	교과목에 대한 흥미가 올라간다., 실습효과가 증가한다.	일부 도입이 가능하다.	임상검사 자세 실기 부분, 방사선 기기 조작 설정 부분	전체 과목 중 2~5문항	모바일 디바이스(태블릿, 아이패드 등)를 이용한 증강현실 시험	일반촬영, 기기학, 치료학	장치 조작 부분, 촬영종류별 촬영 방법 부분	장치 조작 부분, 촬영종류별 촬영 방법 부분	장치 조작 부분, 시술종류별 시술 방법 부분	장치 조작 부분, 검사종류별 검사 방법 부분	장치 조작 부분, 촬영종류별 촬영 방법 부분	장치 조작 부분, 촬영종류별 촬영 방법 부분	진단용엑스선장치 정도관리, 판독용 모니터 정도관리	장치 조작 부분, 검사 종류별 검사 방법 부분	모의치료 장치 조작 부분, 일반 치료계획 및 보조기구 조작 부분
132	2023-05-09 18:51:31	동의함	19	남성	3년제	1학년	대구광역시	간접적으로 보기만 해봤다.	없다.		생각해 본적이 없다.	혼합현실(MR), 컴퓨터기반시험(CBT)	교과목에 대한 흥미가 올라간다., 실습효과가 증가한다.	생각해본적 없다.	임상검사 자세 실기 부분, 방사선 기기 구조부분, 방사선 기기 조작 설정 부분	전체 과목 중 2~5문항	전용 시뮬레이터를 이용한 가상현실 시험	방사선 기기 조작, 임상검사 자세 실기, 방사선 기기 구조	장치 조작 부분, 촬영종류별 촬영 방법 부분, 장치 정도관리 부분	장치 조작 부분, 촬영종류별 촬영 방법 부분, 장치 정도관리 부분	장치 조작 부분, 시술종류별 시술 방법 부분, 장치 정도관리 부분	장치 조작 부분, 검사종류별 검사 방법 부분, 장치 정도관리 부분	장치 조작 부분, 촬영종류별 촬영 방법 부분, 3차원 재구성 영상 부분, 장치 정도관리 부분	장치 조작 부분, 촬영종류별 촬영 방법 부분, 장치 정도관리 부분	초음파진단기 정도관리, 판독용 모니터 정도관리	장치 조작 부분, 검사 종류별 검사 방법 부분, 장치 정도관리 부분	모의치료 장치 조작 부분, 일반 치료계획 및 보조기구 조작 부분
133	2023-05-09 19:19:22	동의함	23	남성	3년제	2학년	대구광역시	없다.	없다.		생각해 본적이 없다.	혼합현실(MR), 컴퓨터기반시험(CBT)	실습효과가 증가한다.	일부 도입이 가능하다.	임상검사 자세 실기 부분	과목당 1문항	전용 시뮬레이터를 이용한 가상현실 시험	디지털의료영상학 투시조영영상학 진료영상학	촬영종류별 촬영 방법 부분	촬영종류별 촬영 방법 부분	시술종류별 시술 방법 부분	검사종류별 검사 방법 부분	촬영종류별 촬영 방법 부분	촬영종류별 촬영 방법 부분	CT, MRI 정도관리, 진단용엑스선장치 정도관리	장치 조작 부분, 검사 종류별 검사 방법 부분	모의치료 장치 조작 부분, 일반 치료계획 및 보조기구 조작 부분
134	2023-05-09 21:18:26	동의함	22	여성	4년제	3학년	경상북도	5회 이내의 사용경험이 있다.	없다.		생각해 본적이 없다.	혼합현실(MR), 컴퓨터기반시험(CBT)	실습효과가 증가한다.	도입이 불가능하다.	영상 해부학 부분	과목당 1문항	전용 시뮬레이터를 이용한 가상현실 시험		영상에 대한 해부학적 지식 부분	영상에 대한 해부학적 지식 부분	영상에 대한 해부학적 지식 부분	영상에 대한 해부학적 및 기술적 지식 부분	영상에 대한 해부학적 및 기술적 지식 부분	영상에 대한 해부학적 및 기술적 지식 부분	투시조영/혈관조영장치 정도관리	영상에 대한 해부학적 및 기술적 지식 부분	모의치료 장치 조작 부분
135	2023-05-09 21:20:28	동의함	24	남성	4년제	4학년	경상북도	간접적으로 보기만 해봤다.	없다.		생각해 본적이 없다.	증강현실(AR)	교과목에 대한 이해도가 증가한다.	도입이 불가능하다.	임상검사 자세 실기 부분, 방사선 기기 조작 설정 부분, 영상 해부학 부분	과목당 2문항 이상	모바일 디바이스(태블릿, 아이패드 등)를 이용한 증강현실 시험	영상해부학	장치 조작 부분, 촬영종류별 촬영 방법 부분, 영상에 대한 해부학적 지식 부분	촬영종류별 촬영 방법 부분, 영상에 대한 해부학적 지식 부분, 환자 안전관리 부분	시술종류별 시술 방법 부분, 영상에 대한 해부학적 지식 부분, 환자 안전관리 부분	장치 조작 부분, 검사종류별 검사 방법 부분, 영상에 대한 해부학적 및 기술적 지식 부분	장치 조작 부분, 영상에 대한 해부학적 및 기술적 지식 부분, 3차원 재구성 영상 부분	장치 조작 부분, 촬영종류별 촬영 방법 부분, 영상에 대한 해부학적 및 기술적 지식 부분	진단용엑스선장치 정도관리, 투시조영/혈관조영장치 정도관리, 판독용 모니터 정도관리	검사 종류별 검사 방법 부분, 영상에 대한 해부학적 및 기술적 지식 부분, 방사성동위원소 취급 관련 부분	일반 치료계획 및 보조기구 조작 부분, 특수 치료계획 부분, 선형가속기를 이용한 치료 장치 조작 및 치료방법 부분
136	2023-05-09 23:56:17	동의함	18	남성	3년제	1학년	대구광역시	5회 이내의 사용경험이 있다.	없다.		생각해 본적이 없다.	가상현실(VR)	교과목에 대한 흥미가 올라간다.	일부 도입이 가능하다.	영상 해부학 부분	전체 과목 중 2~5문항	모바일 디바이스(태블릿, 아이패드 등)를 이용한 증강현실 시험	인체해부학, 의료영상, 방사선 기기 조작	영상에 대한 해부학적 지식 부분	촬영종류별 촬영 방법 부분, 영상에 대한 해부학적 지식 부분, 장치 정도관리 부분	영상에 대한 해부학적 지식 부분, 장치 정도관리 부분	검사종류별 검사 방법 부분, 영상에 대한 해부학적 및 기술적 지식 부분	영상에 대한 해부학적 및 기술적 지식 부분, 3차원 재구성 영상 부분, 환자 안전관리 부분	영상에 대한 해부학적 및 기술적 지식 부분, 장비 및 환자 안전관리 부분	CT, MRI 정도관리, 진단용엑스선장치 정도관리	영상에 대한 해부학적 및 기술적 지식 부분, 장치 정도관리 부분, 환자 안전관리 부분	특수 치료계획 부분, 선형가속기를 이용한 치료 장치 조작 및 치료방법 부분, 품질관리 부분
137	2023-05-10 00:51:02	동의함	21	여성	4년제	2학년	경상북도	5회 이내의 사용경험이 있다.	없다.		가능하다.	증강현실(AR), 가상현실(VR)	교과목에 대한 이해도가 증가한다.	일부 도입이 가능하다.	모두	과목당 1문항	모바일 디바이스(태블릿, 아이패드 등)를 이용한 증강현실 시험		장치 조작 부분, 촬영종류별 촬영 방법 부분, 영상에 대한 해부학적 지식 부분, 장치 정도관리 부분, 환자 안전관리 부분	장치 조작 부분, 촬영종류별 촬영 방법 부분, 영상에 대한 해부학적 지식 부분, 장치 정도관리 부분, 환자 안전관리 부분	장치 조작 부분, 시술종류별 시술 방법 부분, 영상에 대한 해부학적 지식 부분, 장치 정도관리 부분, 환자 안전관리 부분	장치 조작 부분, 검사종류별 검사 방법 부분, 영상에 대한 해부학적 및 기술적 지식 부분, 장치 정도관리 부분	장치 조작 부분, 촬영종류별 촬영 방법 부분, 영상에 대한 해부학적 및 기술적 지식 부분, 3차원 재구성 영상 부분, 장치 정도관리 부분, 환자 안전관리 부분	장치 조작 부분, 촬영종류별 촬영 방법 부분, 영상에 대한 해부학적 및 기술적 지식 부분, 장치 정도관리 부분, 장비 및 환자 안전관리 부분	진단용엑스선장치 정도관리, 유방촬영장치 정도관리, 투시조영/혈관조영장치 정도관리, 판독용 모니터 정도관리	장치 조작 부분, 검사 종류별 검사 방법 부분, 방사성동위원소 취급 관련 부분	일반 치료계획 및 보조기구 조작 부분, 특수 치료계획 부분, 선형가속기를 이용한 치료 장치 조작 및 치료방법 부분, 품질관리 부분
138	2023-05-10 01:21:20	동의함	21	여성	4년제	3학년	경상북도	5회 이상의 사용경험이 있다.	없다.		가능하다.	컴퓨터기반시험(CBT)	교과목에 대한 흥미가 올라간다., 교과목에 대한 이해도가 증가한다.	일부 도입이 가능하다.	영상 해부학 부분	전체 실기 시험 중 1문항	모바일 디바이스(태블릿, 아이패드 등)를 이용한 증강현실 시험	영상학,해부학,초음파	촬영종류별 촬영 방법 부분, 영상에 대한 해부학적 지식 부분	촬영종류별 촬영 방법 부분	시술종류별 시술 방법 부분, 영상에 대한 해부학적 지식 부분	검사종류별 검사 방법 부분, 영상에 대한 해부학적 및 기술적 지식 부분	영상에 대한 해부학적 및 기술적 지식 부분, 3차원 재구성 영상 부분	촬영종류별 촬영 방법 부분, 영상에 대한 해부학적 및 기술적 지식 부분	CT, MRI 정도관리, 진단용엑스선장치 정도관리, 초음파진단기 정도관리, 판독용 모니터 정도관리	방사성동위원소 취급 관련 부분	일반 치료계획 및 보조기구 조작 부분, 특수 치료계획 부분
139	2023-05-10 08:32:41	동의함	24	남성	4년제	4학년	경상북도	5회 이내의 사용경험이 있다.	있다. (2-1 문항 답변 요망)	원자력/방사선 안전규제	가능하다.	가상현실(VR)	실습효과가 증가한다.	일부 도입이 가능하다.	임상검사 자세 실기 부분, 방사선 기기 구조부분, 방사선 기기 조작 설정 부분	전체 과목 중 2~5문항	HMD(홀로렌즈, 오큐러스)를 이용한 가상현실 시험	방사선영상학, 투시조영영상학,심맥관조영섬사 및 중재적 시술	촬영종류별 촬영 방법 부분, 영상에 대한 해부학적 지식 부분	촬영종류별 촬영 방법 부분, 영상에 대한 해부학적 지식 부분	시술종류별 시술 방법 부분, 영상에 대한 해부학적 지식 부분	검사종류별 검사 방법 부분, 영상에 대한 해부학적 및 기술적 지식 부분	영상에 대한 해부학적 및 기술적 지식 부분, 3차원 재구성 영상 부분	촬영종류별 촬영 방법 부분, 영상에 대한 해부학적 및 기술적 지식 부분	CT, MRI 정도관리, 진단용엑스선장치 정도관리, 유방촬영장치 정도관리, 투시조영/혈관조영장치 정도관리, 초음파진단기 정도관리	장치 조작 부분, 검사 종류별 검사 방법 부분, 방사성동위원소 취급 관련 부분	모의치료 장치 조작 부분, 일반 치료계획 및 보조기구 조작 부분, 선형가속기를 이용한 치료 장치 조작 및 치료방법 부분
140	2023-05-10 09:35:11	동의함	18	여성	3년제	1학년	대구광역시	5회 이상의 사용경험이 있다.	없다.		가능하다.	가상현실(VR)	교과목에 대한 흥미가 올라간다., 실습효과가 증가한다.	도입을 추천한다.	방사선 기기 구조부분, 방사선 기기 조작 설정 부분, 영상 해부학 부분	전체 실기 시험 중 1문항	전용 시뮬레이터를 이용한 가상현실 시험	해부학, 영상학 실습, 기기학 실습	장치 조작 부분, 촬영종류별 촬영 방법 부분, 영상에 대한 해부학적 지식 부분, 장치 정도관리 부분, 환자 안전관리 부분	장치 조작 부분, 촬영종류별 촬영 방법 부분, 영상에 대한 해부학적 지식 부분, 장치 정도관리 부분, 환자 안전관리 부분	장치 조작 부분, 시술종류별 시술 방법 부분, 영상에 대한 해부학적 지식 부분, 장치 정도관리 부분, 환자 안전관리 부분	장치 조작 부분, 영상에 대한 해부학적 및 기술적 지식 부분	장치 조작 부분, 촬영종류별 촬영 방법 부분, 영상에 대한 해부학적 및 기술적 지식 부분, 3차원 재구성 영상 부분, 장치 정도관리 부분, 환자 안전관리 부분	장치 조작 부분, 촬영종류별 촬영 방법 부분, 영상에 대한 해부학적 및 기술적 지식 부분, 장치 정도관리 부분, 장비 및 환자 안전관리 부분	CT, MRI 정도관리, 진단용엑스선장치 정도관리, 유방촬영장치 정도관리, 투시조영/혈관조영장치 정도관리, 초음파진단기 정도관리, 판독용 모니터 정도관리	장치 조작 부분, 검사 종류별 검사 방법 부분, 영상에 대한 해부학적 및 기술적 지식 부분, 장치 정도관리 부분, 방사성동위원소 취급 관련 부분, 환자 안전관리 부분	모의치료 장치 조작 부분, 일반 치료계획 및 보조기구 조작 부분, 특수 치료계획 부분, 선형가속기를 이용한 치료 장치 조작 및 치료방법 부분, 기타 장치를 이용한 치료 장치 조작 및 치료방법 부분, 품질관리 부분
141	2023-05-10 10:36:24	동의함	20	여성	4년제	3학년	경상북도	5회 이내의 사용경험이 있다.	없다.		생각해 본적이 없다.	가상현실(VR), 컴퓨터기반시험(CBT)	교과목에 대한 흥미가 올라간다., 교과목에 대한 이해도가 증가한다., 실습효과가 증가한다.	생각해본적 없다.	임상검사 자세 실기 부분, 영상 해부학 부분	전체 실기 시험 중 1문항	모바일 디바이스(태블릿, 아이패드 등)를 이용한 증강현실 시험	인체해부학, 영상학 실습, 초음파	영상에 대한 해부학적 지식 부분	영상에 대한 해부학적 지식 부분	영상에 대한 해부학적 지식 부분	영상에 대한 해부학적 및 기술적 지식 부분	영상에 대한 해부학적 및 기술적 지식 부분	영상에 대한 해부학적 및 기술적 지식 부분	CT, MRI 정도관리	영상에 대한 해부학적 및 기술적 지식 부분	선형가속기를 이용한 치료 장치 조작 및 치료방법 부분
142	2023-05-10 11:12:49	동의함	21	남성	3년제	2학년	대구광역시	5회 이내의 사용경험이 있다.	없다.		가능하다.	가상현실(VR)	실습효과가 증가한다.	도입을 추천한다.	영상 해부학 부분	전체 과목 중 5문항 이상	모바일 디바이스(태블릿, 아이패드 등)를 이용한 증강현실 시험	진료영상학, 계측학, 투시조영학	장치 조작 부분	장치 조작 부분	장치 조작 부분	장치 조작 부분	장치 조작 부분	장치 조작 부분	CT, MRI 정도관리	장치 조작 부분	모의치료 장치 조작 부분
143	2023-05-10 11:13:15	동의함	27	남성	3년제	2학년	대구광역시	5회 이내의 사용경험이 있다.	없다.		생각해 본적이 없다.	증강현실(AR)	실습효과가 증가한다.	도입을 추천한다.	방사선 기기 조작 설정 부분	전체 과목 중 2~5문항	전용 시뮬레이터를 이용한 가상현실 시험	진료영상학 투시조영영상학 의료영상학	촬영종류별 촬영 방법 부분, 영상에 대한 해부학적 지식 부분	촬영종류별 촬영 방법 부분, 영상에 대한 해부학적 지식 부분	장치 조작 부분, 시술종류별 시술 방법 부분	영상에 대한 해부학적 및 기술적 지식 부분	3차원 재구성 영상 부분	영상에 대한 해부학적 및 기술적 지식 부분, 장치 정도관리 부분	유방촬영장치 정도관리	방사성동위원소 취급 관련 부분	선형가속기를 이용한 치료 장치 조작 및 치료방법 부분
144	2023-05-10 11:13:27	동의함	21	남성	3년제	2학년	대구광역시	5회 이내의 사용경험이 있다.	있다. (2-1 문항 답변 요망)	기기학	가능하다.	가상현실(VR)	실습효과가 증가한다.	일부 도입이 가능하다.	방사선 기기 조작 설정 부분	전체 실기 시험 중 1문항	모바일 디바이스(태블릿, 아이패드 등)를 이용한 증강현실 시험	기기학,영상학실습,디지털의료영상학	장치 조작 부분, 촬영종류별 촬영 방법 부분, 영상에 대한 해부학적 지식 부분	영상에 대한 해부학적 지식 부분	시술종류별 시술 방법 부분, 영상에 대한 해부학적 지식 부분, 장치 정도관리 부분	장치 조작 부분	영상에 대한 해부학적 및 기술적 지식 부분, 3차원 재구성 영상 부분, 장치 정도관리 부분	장치 조작 부분, 장치 정도관리 부분	CT, MRI 정도관리, 유방촬영장치 정도관리, 투시조영/혈관조영장치 정도관리	검사 종류별 검사 방법 부분, 영상에 대한 해부학적 및 기술적 지식 부분, 방사성동위원소 취급 관련 부분	모의치료 장치 조작 부분, 특수 치료계획 부분, 선형가속기를 이용한 치료 장치 조작 및 치료방법 부분
145	2023-05-10 11:13:37	동의함	23	남성	3년제	2학년	대구광역시	5회 이내의 사용경험이 있다.	있다. (2-1 문항 답변 요망)	기억안남	가능하다.	증강현실(AR), 가상현실(VR), 혼합현실(MR), 컴퓨터기반시험(CBT)	교과목에 대한 흥미가 올라간다., 교과목에 대한 이해도가 증가한다., 실습효과가 증가한다.	도입을 추천한다.	임상검사 자세 실기 부분, 방사선 기기 구조부분, QC, QA 부분, 방사선 기기 조작 설정 부분, 영상 해부학 부분		일반 컴퓨터를 이용한 시뮬레이션 시험		장치 조작 부분	장치 조작 부분	장치 조작 부분	장치 조작 부분	장치 조작 부분	장치 조작 부분	CT, MRI 정도관리	장치 조작 부분	모의치료 장치 조작 부분
146	2023-05-10 11:13:37	동의함	26	여성	3년제	2학년	대구광역시	없다.	없다.		가능하다.	증강현실(AR), 혼합현실(MR), 컴퓨터기반시험(CBT)	교과목에 대한 흥미가 올라간다., 교과목에 대한 이해도가 증가한다., 실습효과가 증가한다.	일부 도입이 가능하다.	방사선 기기 구조부분, QC, QA 부분, 영상 해부학 부분	전체 과목 중 2~5문항	모바일 디바이스(태블릿, 아이패드 등)를 이용한 증강현실 시험	기기학, 투시, 해부학	장치 조작 부분, 촬영종류별 촬영 방법 부분, 영상에 대한 해부학적 지식 부분, 장치 정도관리 부분	장치 조작 부분, 촬영종류별 촬영 방법 부분, 영상에 대한 해부학적 지식 부분, 장치 정도관리 부분	시술종류별 시술 방법 부분, 영상에 대한 해부학적 지식 부분	장치 조작 부분, 검사종류별 검사 방법 부분, 영상에 대한 해부학적 및 기술적 지식 부분	촬영종류별 촬영 방법 부분, 영상에 대한 해부학적 및 기술적 지식 부분, 3차원 재구성 영상 부분	장치 조작 부분, 촬영종류별 촬영 방법 부분, 영상에 대한 해부학적 및 기술적 지식 부분, 장치 정도관리 부분	CT, MRI 정도관리, 진단용엑스선장치 정도관리, 유방촬영장치 정도관리, 투시조영/혈관조영장치 정도관리, 초음파진단기 정도관리	검사 종류별 검사 방법 부분, 영상에 대한 해부학적 및 기술적 지식 부분, 장치 정도관리 부분, 방사성동위원소 취급 관련 부분	모의치료 장치 조작 부분, 일반 치료계획 및 보조기구 조작 부분, 특수 치료계획 부분, 선형가속기를 이용한 치료 장치 조작 및 치료방법 부분, 기타 장치를 이용한 치료 장치 조작 및 치료방법 부분
147	2023-05-10 11:13:39	동의함	22	남성	3년제	2학년	대구광역시	간접적으로 보기만 해봤다.	없다.		가능하다.	증강현실(AR), 가상현실(VR)	교과목에 대한 흥미가 올라간다., 교과목에 대한 이해도가 증가한다.	일부 도입이 가능하다.	임상검사 자세 실기 부분, 영상 해부학 부분	전체 실기 시험 중 1문항	HMD(홀로렌즈, 오큐러스)를 이용한 가상현실 시험	진료영상학실습 투시 인체해부학	촬영종류별 촬영 방법 부분, 영상에 대한 해부학적 지식 부분	촬영종류별 촬영 방법 부분, 영상에 대한 해부학적 지식 부분	장치 조작 부분, 장치 정도관리 부분	장치 조작 부분, 검사종류별 검사 방법 부분	장치 조작 부분, 3차원 재구성 영상 부분	장치 조작 부분, 촬영종류별 촬영 방법 부분, 영상에 대한 해부학적 및 기술적 지식 부분	CT, MRI 정도관리, 진단용엑스선장치 정도관리	검사 종류별 검사 방법 부분, 장치 정도관리 부분	일반 치료계획 및 보조기구 조작 부분
148	2023-05-10 11:13:52	동의함	42	여성	3년제	2학년	대구광역시	간접적으로 보기만 해봤다.	없다.		가능하다.	컴퓨터기반시험(CBT)	교과목에 대한 이해도가 증가한다.	도입을 추천한다.	방사선 기기 조작 설정 부분, 영상 해부학 부분	전체 과목 중 5문항 이상	전용 시뮬레이터를 이용한 가상현실 시험	진료영상 ct mri	영상에 대한 해부학적 지식 부분	촬영종류별 촬영 방법 부분	시술종류별 시술 방법 부분, 영상에 대한 해부학적 지식 부분	검사종류별 검사 방법 부분, 영상에 대한 해부학적 및 기술적 지식 부분	영상에 대한 해부학적 및 기술적 지식 부분, 3차원 재구성 영상 부분	영상에 대한 해부학적 및 기술적 지식 부분	CT, MRI 정도관리, 투시조영/혈관조영장치 정도관리, 초음파진단기 정도관리	영상에 대한 해부학적 및 기술적 지식 부분	특수 치료계획 부분, 선형가속기를 이용한 치료 장치 조작 및 치료방법 부분
149	2023-05-10 11:13:53	동의함	19	여성	3년제	2학년	대구광역시	없다.	없다.		가능하다.	가상현실(VR)	교과목에 대한 흥미가 올라간다.	생각해본적 없다.	영상 해부학 부분	과목당 1문항	일반 컴퓨터를 이용한 시뮬레이션 시험	임상검사 해부학 기기조작	촬영종류별 촬영 방법 부분	장치 조작 부분	영상에 대한 해부학적 지식 부분	장치 조작 부분	장치 조작 부분	촬영종류별 촬영 방법 부분	투시조영/혈관조영장치 정도관리	방사성동위원소 취급 관련 부분	선형가속기를 이용한 치료 장치 조작 및 치료방법 부분
150	2023-05-10 11:14:10	동의함	21	여성	3년제	2학년	대구광역시	없다.	없다.		가능하다.	가상현실(VR)	교과목에 대한 이해도가 증가한다.	일부 도입이 가능하다.	임상검사 자세 실기 부분, 방사선 기기 조작 설정 부분	전체 과목 중 2~5문항	전용 시뮬레이터를 이용한 가상현실 시험	인체해부학 투시조영영상학실습 진료영상학실습	촬영종류별 촬영 방법 부분, 영상에 대한 해부학적 지식 부분	촬영종류별 촬영 방법 부분, 영상에 대한 해부학적 지식 부분	시술종류별 시술 방법 부분, 영상에 대한 해부학적 지식 부분, 장치 정도관리 부분	검사종류별 검사 방법 부분, 영상에 대한 해부학적 및 기술적 지식 부분, 장치 정도관리 부분	영상에 대한 해부학적 및 기술적 지식 부분, 3차원 재구성 영상 부분	영상에 대한 해부학적 및 기술적 지식 부분, 장치 정도관리 부분	진단용엑스선장치 정도관리, 유방촬영장치 정도관리, 초음파진단기 정도관리, 판독용 모니터 정도관리	검사 종류별 검사 방법 부분, 장치 정도관리 부분, 방사성동위원소 취급 관련 부분	일반 치료계획 및 보조기구 조작 부분, 특수 치료계획 부분, 선형가속기를 이용한 치료 장치 조작 및 치료방법 부분, 기타 장치를 이용한 치료 장치 조작 및 치료방법 부분
151	2023-05-10 11:14:17	동의함	20	남성	3년제	2학년	대구광역시	없다.	없다.		가능하다.	증강현실(AR), 가상현실(VR)	교과목에 대한 흥미가 올라간다., 실습효과가 증가한다.	일부 도입이 가능하다.	방사선 기기 조작 설정 부분, 영상 해부학 부분	전체 실기 시험 중 1문항	모바일 디바이스(태블릿, 아이패드 등)를 이용한 증강현실 시험	투시조영학 진료영상하 Pacs	장치 조작 부분, 환자 안전관리 부분	영상에 대한 해부학적 지식 부분	영상에 대한 해부학적 지식 부분	장치 조작 부분	장치 조작 부분, 영상에 대한 해부학적 및 기술적 지식 부분, 3차원 재구성 영상 부분, 환자 안전관리 부분	영상에 대한 해부학적 및 기술적 지식 부분, 장비 및 환자 안전관리 부분	CT, MRI 정도관리, 진단용엑스선장치 정도관리	검사 종류별 검사 방법 부분, 영상에 대한 해부학적 및 기술적 지식 부분, 환자 안전관리 부분	모의치료 장치 조작 부분, 특수 치료계획 부분, 품질관리 부분
152	2023-05-10 11:14:25	동의함	21	남성	3년제	2학년	대구광역시	없다.	없다.		가능하다.	증강현실(AR), 가상현실(VR), 혼합현실(MR), 컴퓨터기반시험(CBT)	교과목에 대한 흥미가 올라간다., 교과목에 대한 이해도가 증가한다., 실습효과가 증가한다.	일부 도입이 가능하다.	임상검사 자세 실기 부분, 방사선 기기 구조부분, QC, QA 부분, 방사선 기기 조작 설정 부분, 영상 해부학 부분	전체 과목 중 5문항 이상	일반 컴퓨터를 이용한 시뮬레이션 시험	투시조영,관리학,공중보건학	장치 조작 부분, 촬영종류별 촬영 방법 부분	장치 조작 부분, 영상에 대한 해부학적 지식 부분	장치 조작 부분, 시술종류별 시술 방법 부분	장치 조작 부분, 검사종류별 검사 방법 부분	장치 조작 부분, 촬영종류별 촬영 방법 부분	장치 조작 부분, 촬영종류별 촬영 방법 부분	CT, MRI 정도관리, 진단용엑스선장치 정도관리	장치 조작 부분, 검사 종류별 검사 방법 부분	모의치료 장치 조작 부분, 일반 치료계획 및 보조기구 조작 부분
153	2023-05-10 11:14:27	동의함	29	남성	3년제	2학년	대구광역시	5회 이상의 사용경험이 있다.	없다.		가능하다.	가상현실(VR)	교과목에 대한 흥미가 올라간다., 교과목에 대한 이해도가 증가한다., 실습효과가 증가한다.	도입을 추천한다.	방사선 기기 구조부분, 방사선 기기 조작 설정 부분, 영상 해부학 부분	전체 과목 중 5문항 이상	전용 시뮬레이터를 이용한 가상현실 시험	인체해부학 진료영상학 기기학	장치 조작 부분, 영상에 대한 해부학적 지식 부분, 장치 정도관리 부분	장치 조작 부분, 영상에 대한 해부학적 지식 부분, 장치 정도관리 부분	장치 조작 부분, 시술종류별 시술 방법 부분, 영상에 대한 해부학적 지식 부분, 장치 정도관리 부분, 환자 안전관리 부분	장치 조작 부분, 검사종류별 검사 방법 부분, 영상에 대한 해부학적 및 기술적 지식 부분, 장치 정도관리 부분	장치 조작 부분, 촬영종류별 촬영 방법 부분, 영상에 대한 해부학적 및 기술적 지식 부분, 3차원 재구성 영상 부분, 장치 정도관리 부분, 환자 안전관리 부분	장치 조작 부분, 촬영종류별 촬영 방법 부분, 영상에 대한 해부학적 및 기술적 지식 부분, 장치 정도관리 부분, 장비 및 환자 안전관리 부분	CT, MRI 정도관리, 진단용엑스선장치 정도관리, 유방촬영장치 정도관리, 투시조영/혈관조영장치 정도관리, 초음파진단기 정도관리, 판독용 모니터 정도관리	장치 조작 부분, 검사 종류별 검사 방법 부분, 영상에 대한 해부학적 및 기술적 지식 부분, 장치 정도관리 부분, 환자 안전관리 부분	모의치료 장치 조작 부분, 일반 치료계획 및 보조기구 조작 부분, 특수 치료계획 부분, 선형가속기를 이용한 치료 장치 조작 및 치료방법 부분, 기타 장치를 이용한 치료 장치 조작 및 치료방법 부분, 품질관리 부분
154	2023-05-10 11:14:33	동의함	25	남성	3년제	2학년	서울특별시	5회 이상의 사용경험이 있다.	없다.	해부학	가능하다.	증강현실(AR)	교과목에 대한 이해도가 증가한다., 실습효과가 증가한다.	일부 도입이 가능하다.	모두	전체 과목 중 5문항 이상	HMD(홀로렌즈, 오큐러스)를 이용한 가상현실 시험	해부학 투시조영 생리학	영상에 대한 해부학적 지식 부분	촬영종류별 촬영 방법 부분	시술종류별 시술 방법 부분	검사종류별 검사 방법 부분	촬영종류별 촬영 방법 부분	영상에 대한 해부학적 및 기술적 지식 부분	유방촬영장치 정도관리	영상에 대한 해부학적 및 기술적 지식 부분	일반 치료계획 및 보조기구 조작 부분
155	2023-05-10 11:14:50	동의함	20	여성	3년제	2학년	대구광역시	5회 이내의 사용경험이 있다.	없다.		생각해 본적이 없다.	증강현실(AR), 가상현실(VR), 혼합현실(MR), 컴퓨터기반시험(CBT)	교과목에 대한 흥미가 올라간다., 교과목에 대한 이해도가 증가한다.	일부 도입이 가능하다.	임상검사 자세 실기 부분, 방사선 기기 구조부분, 영상 해부학 부분	전체 실기 시험 중 1문항	전용 시뮬레이터를 이용한 가상현실 시험	해부학 생리학 기기학	장치 조작 부분, 촬영종류별 촬영 방법 부분, 영상에 대한 해부학적 지식 부분	장치 조작 부분, 촬영종류별 촬영 방법 부분, 영상에 대한 해부학적 지식 부분	장치 조작 부분, 시술종류별 시술 방법 부분, 영상에 대한 해부학적 지식 부분, 환자 안전관리 부분	장치 조작 부분, 검사종류별 검사 방법 부분, 영상에 대한 해부학적 및 기술적 지식 부분, 장치 정도관리 부분	장치 조작 부분, 촬영종류별 촬영 방법 부분, 영상에 대한 해부학적 및 기술적 지식 부분, 3차원 재구성 영상 부분, 장치 정도관리 부분, 환자 안전관리 부분	장치 조작 부분, 촬영종류별 촬영 방법 부분, 영상에 대한 해부학적 및 기술적 지식 부분, 장치 정도관리 부분	CT, MRI 정도관리, 진단용엑스선장치 정도관리, 유방촬영장치 정도관리, 투시조영/혈관조영장치 정도관리, 초음파진단기 정도관리, 판독용 모니터 정도관리	장치 조작 부분, 검사 종류별 검사 방법 부분, 영상에 대한 해부학적 및 기술적 지식 부분, 방사성동위원소 취급 관련 부분	모의치료 장치 조작 부분, 일반 치료계획 및 보조기구 조작 부분, 특수 치료계획 부분, 선형가속기를 이용한 치료 장치 조작 및 치료방법 부분
156	2023-05-10 11:14:59	동의함	21	남성	3년제	2학년	대구광역시	없다.	없다.		가능하다.	증강현실(AR), 가상현실(VR), 혼합현실(MR), 컴퓨터기반시험(CBT)	교과목에 대한 흥미가 올라간다., 교과목에 대한 이해도가 증가한다., 실습효과가 증가한다.	도입을 추천한다.	임상검사 자세 실기 부분, 방사선 기기 구조부분, QC, QA 부분, 방사선 기기 조작 설정 부분, 영상 해부학 부분	전체 과목 중 5문항 이상	HMD(홀로렌즈, 오큐러스)를 이용한 가상현실 시험	방사선 계측학, 투시조영, 방사선관리학, 공중보건학, PACS	장치 조작 부분, 촬영종류별 촬영 방법 부분, 영상에 대한 해부학적 지식 부분, 장치 정도관리 부분, 환자 안전관리 부분	장치 조작 부분, 촬영종류별 촬영 방법 부분, 영상에 대한 해부학적 지식 부분, 장치 정도관리 부분, 환자 안전관리 부분	장치 조작 부분, 시술종류별 시술 방법 부분, 영상에 대한 해부학적 지식 부분, 장치 정도관리 부분, 환자 안전관리 부분	장치 조작 부분, 검사종류별 검사 방법 부분, 영상에 대한 해부학적 및 기술적 지식 부분, 장치 정도관리 부분	장치 조작 부분, 촬영종류별 촬영 방법 부분, 영상에 대한 해부학적 및 기술적 지식 부분, 3차원 재구성 영상 부분, 장치 정도관리 부분, 환자 안전관리 부분	장치 조작 부분, 촬영종류별 촬영 방법 부분, 영상에 대한 해부학적 및 기술적 지식 부분, 장치 정도관리 부분, 장비 및 환자 안전관리 부분	CT, MRI 정도관리, 진단용엑스선장치 정도관리, 유방촬영장치 정도관리, 투시조영/혈관조영장치 정도관리, 초음파진단기 정도관리, 판독용 모니터 정도관리	장치 조작 부분, 검사 종류별 검사 방법 부분, 영상에 대한 해부학적 및 기술적 지식 부분, 장치 정도관리 부분, 방사성동위원소 취급 관련 부분, 환자 안전관리 부분	모의치료 장치 조작 부분, 일반 치료계획 및 보조기구 조작 부분, 특수 치료계획 부분, 선형가속기를 이용한 치료 장치 조작 및 치료방법 부분, 기타 장치를 이용한 치료 장치 조작 및 치료방법 부분, 품질관리 부분
157	2023-05-10 11:15:03	동의함	25	여성	3년제	2학년	대구광역시	5회 이내의 사용경험이 있다.	있다. (2-1 문항 답변 요망)	방사선감광학	가능하다.	가상현실(VR)	교과목에 대한 흥미가 올라간다.	일부 도입이 가능하다.	방사선 기기 조작 설정 부분	전체 과목 중 2~5문항	전용 시뮬레이터를 이용한 가상현실 시험	투시조영, 진료영상학, 인체해부학	영상에 대한 해부학적 지식 부분	장치 조작 부분, 촬영종류별 촬영 방법 부분	장치 조작 부분, 시술종류별 시술 방법 부분	장치 조작 부분, 검사종류별 검사 방법 부분	장치 조작 부분, 촬영종류별 촬영 방법 부분, 영상에 대한 해부학적 및 기술적 지식 부분, 3차원 재구성 영상 부분	장치 조작 부분, 촬영종류별 촬영 방법 부분	CT, MRI 정도관리, 진단용엑스선장치 정도관리, 유방촬영장치 정도관리, 투시조영/혈관조영장치 정도관리, 초음파진단기 정도관리, 판독용 모니터 정도관리	장치 조작 부분, 검사 종류별 검사 방법 부분, 방사성동위원소 취급 관련 부분	일반 치료계획 및 보조기구 조작 부분
158	2023-05-10 11:15:12	동의함	19	여성	3년제	2학년	대구광역시	5회 이내의 사용경험이 있다.	있다. (2-1 문항 답변 요망)	진료영상학	생각해 본적이 없다.	가상현실(VR)	교과목에 대한 이해도가 증가한다.	생각해본적 없다.	방사선 기기 조작 설정 부분	과목당 1문항	모바일 디바이스(태블릿, 아이패드 등)를 이용한 증강현실 시험	인체해부학, 진료영상학, 초음파	장치 조작 부분	장치 조작 부분	장치 조작 부분	장치 조작 부분	장치 조작 부분	장치 조작 부분	진단용엑스선장치 정도관리	장치 조작 부분	모의치료 장치 조작 부분
159	2023-05-10 11:15:28	동의함	23	남성	3년제	2학년	대구광역시	5회 이내의 사용경험이 있다.	없다.		가능하다.	가상현실(VR)	교과목에 대한 이해도가 증가한다., 실습효과가 증가한다.	일부 도입이 가능하다.	방사선 기기 구조부분, 영상 해부학 부분	전체 실기 시험 중 1문항	전용 시뮬레이터를 이용한 가상현실 시험	해부학	장치 조작 부분, 촬영종류별 촬영 방법 부분, 영상에 대한 해부학적 지식 부분	장치 조작 부분, 촬영종류별 촬영 방법 부분, 영상에 대한 해부학적 지식 부분	장치 조작 부분, 시술종류별 시술 방법 부분, 영상에 대한 해부학적 지식 부분	장치 조작 부분, 검사종류별 검사 방법 부분	장치 조작 부분, 촬영종류별 촬영 방법 부분, 영상에 대한 해부학적 및 기술적 지식 부분	장치 조작 부분, 촬영종류별 촬영 방법 부분, 영상에 대한 해부학적 및 기술적 지식 부분	진단용엑스선장치 정도관리, 투시조영/혈관조영장치 정도관리	장치 조작 부분, 검사 종류별 검사 방법 부분, 영상에 대한 해부학적 및 기술적 지식 부분	모의치료 장치 조작 부분, 일반 치료계획 및 보조기구 조작 부분, 특수 치료계획 부분
160	2023-05-10 11:15:39	동의함	19	여성	3년제	2학년	대구광역시	5회 이내의 사용경험이 있다.	있다. (2-1 문항 답변 요망)	의료영상정보학	생각해 본적이 없다.	증강현실(AR)	교과목에 대한 흥미가 올라간다., 교과목에 대한 이해도가 증가한다.	도입이 불가능하다.	방사선 기기 조작 설정 부분	과목당 1문항	모바일 디바이스(태블릿, 아이패드 등)를 이용한 증강현실 시험		장치 조작 부분, 촬영종류별 촬영 방법 부분	장치 조작 부분, 촬영종류별 촬영 방법 부분	장치 조작 부분, 시술종류별 시술 방법 부분	장치 조작 부분, 검사종류별 검사 방법 부분	장치 조작 부분, 촬영종류별 촬영 방법 부분	장치 조작 부분, 촬영종류별 촬영 방법 부분	진단용엑스선장치 정도관리	장치 조작 부분, 검사 종류별 검사 방법 부분	모의치료 장치 조작 부분
161	2023-05-10 11:16:09	동의함	26	남성	3년제	2학년	대구광역시	5회 이내의 사용경험이 있다.	있다. (2-1 문항 답변 요망)	의료영상실습	가능하다.	가상현실(VR)	교과목에 대한 흥미가 올라간다., 교과목에 대한 이해도가 증가한다., 실습효과가 증가한다.	일부 도입이 가능하다.	임상검사 자세 실기 부분, 방사선 기기 조작 설정 부분	과목당 1문항	모바일 디바이스(태블릿, 아이패드 등)를 이용한 증강현실 시험	의료영상실습, 투시, 혈관조영	촬영종류별 촬영 방법 부분, 영상에 대한 해부학적 지식 부분	촬영종류별 촬영 방법 부분, 영상에 대한 해부학적 지식 부분, 환자 안전관리 부분	시술종류별 시술 방법 부분, 영상에 대한 해부학적 지식 부분, 환자 안전관리 부분	장치 조작 부분, 검사종류별 검사 방법 부분, 영상에 대한 해부학적 및 기술적 지식 부분	촬영종류별 촬영 방법 부분, 영상에 대한 해부학적 및 기술적 지식 부분, 3차원 재구성 영상 부분	촬영종류별 촬영 방법 부분, 영상에 대한 해부학적 및 기술적 지식 부분	CT, MRI 정도관리, 진단용엑스선장치 정도관리, 유방촬영장치 정도관리, 투시조영/혈관조영장치 정도관리	검사 종류별 검사 방법 부분, 영상에 대한 해부학적 및 기술적 지식 부분	모의치료 장치 조작 부분, 일반 치료계획 및 보조기구 조작 부분, 선형가속기를 이용한 치료 장치 조작 및 치료방법 부분
162	2023-05-10 11:16:11	동의함	22	남성	3년제	2학년	대구광역시	간접적으로 보기만 해봤다.	없다.		가능하다.	가상현실(VR)	실습효과가 증가한다.	일부 도입이 가능하다.	모두		일반 컴퓨터를 이용한 시뮬레이션 시험		장치 조작 부분, 촬영종류별 촬영 방법 부분	장치 조작 부분, 촬영종류별 촬영 방법 부분	장치 조작 부분, 영상에 대한 해부학적 지식 부분	장치 조작 부분, 검사종류별 검사 방법 부분	장치 조작 부분, 촬영종류별 촬영 방법 부분	장치 조작 부분, 촬영종류별 촬영 방법 부분	CT, MRI 정도관리	장치 조작 부분, 검사 종류별 검사 방법 부분, 영상에 대한 해부학적 및 기술적 지식 부분	모의치료 장치 조작 부분, 일반 치료계획 및 보조기구 조작 부분
163	2023-05-10 11:16:14	동의함	21	여성	3년제	2학년	대구광역시	5회 이내의 사용경험이 있다.	있다. (2-1 문항 답변 요망)	의료영상정보학	가능하다.	가상현실(VR), 혼합현실(MR)	교과목에 대한 흥미가 올라간다., 교과목에 대한 이해도가 증가한다., 실습효과가 증가한다.	일부 도입이 가능하다.	임상검사 자세 실기 부분, 방사선 기기 구조부분, 방사선 기기 조작 설정 부분, 영상 해부학 부분	과목당 2문항 이상	전용 시뮬레이터를 이용한 가상현실 시험	영상학, 해부생리학, PACS	장치 조작 부분, 촬영종류별 촬영 방법 부분, 영상에 대한 해부학적 지식 부분	장치 조작 부분, 촬영종류별 촬영 방법 부분, 영상에 대한 해부학적 지식 부분	장치 조작 부분, 시술종류별 시술 방법 부분, 영상에 대한 해부학적 지식 부분	장치 조작 부분, 검사종류별 검사 방법 부분, 영상에 대한 해부학적 및 기술적 지식 부분	장치 조작 부분, 촬영종류별 촬영 방법 부분, 영상에 대한 해부학적 및 기술적 지식 부분, 3차원 재구성 영상 부분	장치 조작 부분, 촬영종류별 촬영 방법 부분, 영상에 대한 해부학적 및 기술적 지식 부분	CT, MRI 정도관리, 진단용엑스선장치 정도관리, 유방촬영장치 정도관리, 투시조영/혈관조영장치 정도관리, 초음파진단기 정도관리, 판독용 모니터 정도관리	장치 조작 부분, 검사 종류별 검사 방법 부분, 영상에 대한 해부학적 및 기술적 지식 부분	모의치료 장치 조작 부분, 일반 치료계획 및 보조기구 조작 부분, 특수 치료계획 부분, 선형가속기를 이용한 치료 장치 조작 및 치료방법 부분, 기타 장치를 이용한 치료 장치 조작 및 치료방법 부분
164	2023-05-10 11:16:24	동의함	20	여성	3년제	2학년	대구광역시	5회 이내의 사용경험이 있다.	있다. (2-1 문항 답변 요망)	감광학	가능하다.	혼합현실(MR)	교과목에 대한 흥미가 올라간다.	일부 도입이 가능하다.	방사선 기기 조작 설정 부분, 영상 해부학 부분	전체 과목 중 2~5문항	전용 시뮬레이터를 이용한 가상현실 시험	감광 디지털영상학 해부학	장치 조작 부분, 영상에 대한 해부학적 지식 부분	촬영종류별 촬영 방법 부분, 장치 정도관리 부분	시술종류별 시술 방법 부분, 영상에 대한 해부학적 지식 부분	장치 조작 부분, 영상에 대한 해부학적 및 기술적 지식 부분	장치 조작 부분, 3차원 재구성 영상 부분	장치 조작 부분, 장치 정도관리 부분	진단용엑스선장치 정도관리, 투시조영/혈관조영장치 정도관리	장치 조작 부분, 방사성동위원소 취급 관련 부분	특수 치료계획 부분, 기타 장치를 이용한 치료 장치 조작 및 치료방법 부분
165	2023-05-10 11:16:42	동의함	50	남성	3년제	3학년	대구광역시	간접적으로 보기만 해봤다.	없다.		가능하다.	증강현실(AR), 가상현실(VR), 혼합현실(MR), 컴퓨터기반시험(CBT)	교과목에 대한 흥미가 올라간다.	일부 도입이 가능하다.	임상검사 자세 실기 부분, 영상 해부학 부분	과목당 1문항	일반 컴퓨터를 이용한 시뮬레이션 시험	,해부학	장치 조작 부분	장치 조작 부분	장치 조작 부분, 시술종류별 시술 방법 부분, 영상에 대한 해부학적 지식 부분	장치 조작 부분, 검사종류별 검사 방법 부분, 영상에 대한 해부학적 및 기술적 지식 부분, 장치 정도관리 부분	장치 조작 부분, 촬영종류별 촬영 방법 부분, 영상에 대한 해부학적 및 기술적 지식 부분, 3차원 재구성 영상 부분, 장치 정도관리 부분, 환자 안전관리 부분	영상에 대한 해부학적 및 기술적 지식 부분	CT, MRI 정도관리, 진단용엑스선장치 정도관리, 유방촬영장치 정도관리, 투시조영/혈관조영장치 정도관리, 초음파진단기 정도관리, 판독용 모니터 정도관리	검사 종류별 검사 방법 부분	모의치료 장치 조작 부분, 일반 치료계획 및 보조기구 조작 부분, 선형가속기를 이용한 치료 장치 조작 및 치료방법 부분
166	2023-05-10 11:16:46	동의함	31	남성	3년제	2학년	대구광역시	5회 이내의 사용경험이 있다.	있다. (2-1 문항 답변 요망)	의료영상정보학 (인체해부)	생각해 본적이 없다.	증강현실(AR)	실습효과가 증가한다.	생각해본적 없다.	방사선 기기 구조부분, 방사선 기기 조작 설정 부분, 영상 해부학 부분	전체 실기 시험 중 1문항	전용 시뮬레이터를 이용한 가상현실 시험	인체해부학, 의료영상실습, 씨티 엠알아이	장치 조작 부분, 촬영종류별 촬영 방법 부분	장치 조작 부분, 촬영종류별 촬영 방법 부분, 영상에 대한 해부학적 지식 부분	장치 조작 부분, 시술종류별 시술 방법 부분, 영상에 대한 해부학적 지식 부분	장치 조작 부분, 검사종류별 검사 방법 부분, 영상에 대한 해부학적 및 기술적 지식 부분	장치 조작 부분, 촬영종류별 촬영 방법 부분, 영상에 대한 해부학적 및 기술적 지식 부분	장치 조작 부분, 촬영종류별 촬영 방법 부분, 영상에 대한 해부학적 및 기술적 지식 부분	CT, MRI 정도관리, 진단용엑스선장치 정도관리, 유방촬영장치 정도관리, 투시조영/혈관조영장치 정도관리, 초음파진단기 정도관리	장치 조작 부분, 검사 종류별 검사 방법 부분, 영상에 대한 해부학적 및 기술적 지식 부분	모의치료 장치 조작 부분, 일반 치료계획 및 보조기구 조작 부분, 특수 치료계획 부분, 선형가속기를 이용한 치료 장치 조작 및 치료방법 부분, 기타 장치를 이용한 치료 장치 조작 및 치료방법 부분
167	2023-05-10 11:16:57	동의함	23	남성	3년제	2학년	대구광역시	5회 이내의 사용경험이 있다.	있다. (2-1 문항 답변 요망)	전공	가능하다.	혼합현실(MR)	교과목에 대한 흥미가 올라간다., 실습효과가 증가한다.	생각해본적 없다.	임상검사 자세 실기 부분	전체 과목 중 2~5문항	전용 시뮬레이터를 이용한 가상현실 시험	인체해부학, 의료영상학, 투시조영학	촬영종류별 촬영 방법 부분, 영상에 대한 해부학적 지식 부분	촬영종류별 촬영 방법 부분, 영상에 대한 해부학적 지식 부분	시술종류별 시술 방법 부분, 영상에 대한 해부학적 지식 부분	영상에 대한 해부학적 및 기술적 지식 부분	영상에 대한 해부학적 및 기술적 지식 부분, 3차원 재구성 영상 부분	장치 조작 부분, 촬영종류별 촬영 방법 부분, 영상에 대한 해부학적 및 기술적 지식 부분	CT, MRI 정도관리, 진단용엑스선장치 정도관리, 투시조영/혈관조영장치 정도관리	영상에 대한 해부학적 및 기술적 지식 부분, 장치 정도관리 부분, 방사성동위원소 취급 관련 부분	모의치료 장치 조작 부분
168	2023-05-10 11:17:00	동의함	21	남성	3년제	2학년	대구광역시	5회 이상의 사용경험이 있다.	있다. (2-1 문항 답변 요망)	영상해부학	가능하다.	가상현실(VR), 혼합현실(MR)	교과목에 대한 흥미가 올라간다., 교과목에 대한 이해도가 증가한다., 실습효과가 증가한다.	일부 도입이 가능하다.	방사선 기기 구조부분, QC, QA 부분, 방사선 기기 조작 설정 부분, 영상 해부학 부분	과목당 2문항 이상	HMD(홀로렌즈, 오큐러스)를 이용한 가상현실 시험	투시조영영상학, 의료영상실습, 진료영상실습	장치 조작 부분, 영상에 대한 해부학적 지식 부분	장치 조작 부분, 촬영종류별 촬영 방법 부분, 영상에 대한 해부학적 지식 부분	시술종류별 시술 방법 부분, 환자 안전관리 부분	장치 조작 부분, 검사종류별 검사 방법 부분, 영상에 대한 해부학적 및 기술적 지식 부분	장치 조작 부분, 촬영종류별 촬영 방법 부분, 영상에 대한 해부학적 및 기술적 지식 부분, 3차원 재구성 영상 부분	장치 조작 부분, 촬영종류별 촬영 방법 부분, 영상에 대한 해부학적 및 기술적 지식 부분, 장비 및 환자 안전관리 부분	CT, MRI 정도관리, 진단용엑스선장치 정도관리, 유방촬영장치 정도관리, 투시조영/혈관조영장치 정도관리, 초음파진단기 정도관리, 판독용 모니터 정도관리	장치 조작 부분, 검사 종류별 검사 방법 부분, 영상에 대한 해부학적 및 기술적 지식 부분, 장치 정도관리 부분, 방사성동위원소 취급 관련 부분, 환자 안전관리 부분	모의치료 장치 조작 부분, 일반 치료계획 및 보조기구 조작 부분, 특수 치료계획 부분, 선형가속기를 이용한 치료 장치 조작 및 치료방법 부분, 기타 장치를 이용한 치료 장치 조작 및 치료방법 부분, 품질관리 부분
169	2023-05-10 11:17:05	동의함	21	남성	3년제	2학년	대구광역시	5회 이내의 사용경험이 있다.	없다.		가능하다.	가상현실(VR), 컴퓨터기반시험(CBT)	교과목에 대한 흥미가 올라간다., 교과목에 대한 이해도가 증가한다., 실습효과가 증가한다.	일부 도입이 가능하다.	임상검사 자세 실기 부분, 방사선 기기 조작 설정 부분, 영상 해부학 부분	과목당 2문항 이상	일반 컴퓨터를 이용한 시뮬레이션 시험	진료영상학, 투시조영,	장치 조작 부분, 촬영종류별 촬영 방법 부분, 영상에 대한 해부학적 지식 부분	장치 조작 부분, 촬영종류별 촬영 방법 부분, 영상에 대한 해부학적 지식 부분	장치 조작 부분, 시술종류별 시술 방법 부분, 영상에 대한 해부학적 지식 부분	장치 조작 부분, 검사종류별 검사 방법 부분	장치 조작 부분, 촬영종류별 촬영 방법 부분, 3차원 재구성 영상 부분	장치 조작 부분, 촬영종류별 촬영 방법 부분, 영상에 대한 해부학적 및 기술적 지식 부분	CT, MRI 정도관리, 진단용엑스선장치 정도관리, 유방촬영장치 정도관리	장치 조작 부분, 장치 정도관리 부분	모의치료 장치 조작 부분, 일반 치료계획 및 보조기구 조작 부분, 특수 치료계획 부분, 품질관리 부분
170	2023-05-10 11:17:10	동의함	20	여성	3년제	2학년	대구광역시	5회 이내의 사용경험이 있다.	있다. (2-1 문항 답변 요망)	방사선감광학	가능하다.	가상현실(VR)	교과목에 대한 흥미가 올라간다.	일부 도입이 가능하다.	임상검사 자세 실기 부분	전체 과목 중 2~5문항	전용 시뮬레이터를 이용한 가상현실 시험	방사선기기학, 인체해부학, 진료영상학	장치 조작 부분, 촬영종류별 촬영 방법 부분	장치 조작 부분	장치 조작 부분, 영상에 대한 해부학적 지식 부분	장치 조작 부분	장치 조작 부분	장치 조작 부분, 영상에 대한 해부학적 및 기술적 지식 부분	CT, MRI 정도관리, 진단용엑스선장치 정도관리	장치 조작 부분, 영상에 대한 해부학적 및 기술적 지식 부분	모의치료 장치 조작 부분, 특수 치료계획 부분
171	2023-05-10 11:17:13	동의함	21	여성	3년제	2학년	대구광역시	간접적으로 보기만 해봤다.	있다. (2-1 문항 답변 요망)	방사선감광학	생각해 본적이 없다.	가상현실(VR)	교과목에 대한 흥미가 올라간다.	일부 도입이 가능하다.	영상 해부학 부분	과목당 1문항	모바일 디바이스(태블릿, 아이패드 등)를 이용한 증강현실 시험	인체해부학, 방사선 감광학, 진료영상학	촬영종류별 촬영 방법 부분, 영상에 대한 해부학적 지식 부분	영상에 대한 해부학적 지식 부분	시술종류별 시술 방법 부분, 영상에 대한 해부학적 지식 부분	영상에 대한 해부학적 및 기술적 지식 부분	영상에 대한 해부학적 및 기술적 지식 부분, 3차원 재구성 영상 부분	영상에 대한 해부학적 및 기술적 지식 부분	CT, MRI 정도관리	영상에 대한 해부학적 및 기술적 지식 부분	선형가속기를 이용한 치료 장치 조작 및 치료방법 부분
172	2023-05-10 11:17:31	동의함	20	남성	3년제	2학년	대구광역시	간접적으로 보기만 해봤다.	없다.		생각해 본적이 없다.	증강현실(AR), 가상현실(VR), 혼합현실(MR)	교과목에 대한 흥미가 올라간다.	생각해본적 없다.	방사선 기기 구조부분, 방사선 기기 조작 설정 부분, 영상 해부학 부분	전체 과목 중 2~5문항	일반 컴퓨터를 이용한 시뮬레이션 시험	인체해부학 PACS 진료영상학실습	촬영종류별 촬영 방법 부분, 환자 안전관리 부분	촬영종류별 촬영 방법 부분, 환자 안전관리 부분	시술종류별 시술 방법 부분, 환자 안전관리 부분	검사종류별 검사 방법 부분	촬영종류별 촬영 방법 부분, 환자 안전관리 부분	촬영종류별 촬영 방법 부분, 장비 및 환자 안전관리 부분	진단용엑스선장치 정도관리, 판독용 모니터 정도관리	검사 종류별 검사 방법 부분, 환자 안전관리 부분	일반 치료계획 및 보조기구 조작 부분, 특수 치료계획 부분, 품질관리 부분
173	2023-05-10 11:17:43	동의함	21	남성	3년제	2학년	대구광역시	간접적으로 보기만 해봤다.	없다.		생각해 본적이 없다.	증강현실(AR), 가상현실(VR)	교과목에 대한 흥미가 올라간다.	일부 도입이 가능하다.	방사선 기기 조작 설정 부분	전체 실기 시험 중 1문항	일반 컴퓨터를 이용한 시뮬레이션 시험	진료영상학,투시조영	장치 조작 부분, 촬영종류별 촬영 방법 부분	촬영종류별 촬영 방법 부분	장치 조작 부분, 시술종류별 시술 방법 부분, 영상에 대한 해부학적 지식 부분	장치 조작 부분, 검사종류별 검사 방법 부분	장치 조작 부분, 촬영종류별 촬영 방법 부분, 3차원 재구성 영상 부분	장치 조작 부분, 촬영종류별 촬영 방법 부분	CT, MRI 정도관리	장치 조작 부분, 검사 종류별 검사 방법 부분	모의치료 장치 조작 부분, 일반 치료계획 및 보조기구 조작 부분, 선형가속기를 이용한 치료 장치 조작 및 치료방법 부분, 기타 장치를 이용한 치료 장치 조작 및 치료방법 부분
174	2023-05-10 11:40:21	동의함	26	여성	3년제	2학년	대구광역시	5회 이내의 사용경험이 있다.	있다. (2-1 문항 답변 요망)	기억안남	생각해 본적이 없다.	가상현실(VR)	실습효과가 증가한다.	생각해본적 없다.	방사선 기기 구조부분, 영상 해부학 부분	과목당 1문항	일반 컴퓨터를 이용한 시뮬레이션 시험		장치 조작 부분	영상에 대한 해부학적 지식 부분	장치 정도관리 부분	장치 정도관리 부분	3차원 재구성 영상 부분	장치 정도관리 부분	초음파진단기 정도관리	방사성동위원소 취급 관련 부분	기타 장치를 이용한 치료 장치 조작 및 치료방법 부분
175	2023-05-10 11:53:38	동의함	29	여성	3년제	2학년	대구광역시	간접적으로 보기만 해봤다.	없다.		가능하다.	증강현실(AR), 컴퓨터기반시험(CBT)	교과목에 대한 흥미가 올라간다., 교과목에 대한 이해도가 증가한다., 실습효과가 증가한다.	일부 도입이 가능하다.	임상검사 자세 실기 부분, 방사선 기기 조작 설정 부분, 영상 해부학 부분	과목당 2문항 이상	모바일 디바이스(태블릿, 아이패드 등)를 이용한 증강현실 시험	해부학, 촬영, 투시	촬영종류별 촬영 방법 부분, 영상에 대한 해부학적 지식 부분	영상에 대한 해부학적 지식 부분	시술종류별 시술 방법 부분, 영상에 대한 해부학적 지식 부분	장치 조작 부분, 검사종류별 검사 방법 부분, 영상에 대한 해부학적 및 기술적 지식 부분	장치 조작 부분, 촬영종류별 촬영 방법 부분, 영상에 대한 해부학적 및 기술적 지식 부분, 3차원 재구성 영상 부분	장치 조작 부분, 촬영종류별 촬영 방법 부분, 영상에 대한 해부학적 및 기술적 지식 부분	CT, MRI 정도관리, 진단용엑스선장치 정도관리	검사 종류별 검사 방법 부분, 영상에 대한 해부학적 및 기술적 지식 부분	모의치료 장치 조작 부분
176	2023-05-10 11:56:38	동의함	23	남성	3년제	3학년	대구광역시	5회 이상의 사용경험이 있다.	없다.		불가능하다.	혼합현실(MR)		도입이 불가능하다.	영상 해부학 부분	전체 실기 시험 중 1문항	HMD(홀로렌즈, 오큐러스)를 이용한 가상현실 시험	영상해부학밖에 없다.	영상에 대한 해부학적 지식 부분	영상에 대한 해부학적 지식 부분	영상에 대한 해부학적 지식 부분	영상에 대한 해부학적 및 기술적 지식 부분	영상에 대한 해부학적 및 기술적 지식 부분	영상에 대한 해부학적 및 기술적 지식 부분	CT, MRI 정도관리	영상에 대한 해부학적 및 기술적 지식 부분	특수 치료계획 부분
177	2023-05-10 11:56:43	동의함	21	여성	3년제	3학년	대구광역시	간접적으로 보기만 해봤다.	없다.		가능하다.	혼합현실(MR)	교과목에 대한 흥미가 올라간다.	도입을 추천한다.	임상검사 자세 실기 부분	전체 과목 중 2~5문항	모바일 디바이스(태블릿, 아이패드 등)를 이용한 증강현실 시험	영상해부학 방사선 치료학 MRI	장치 조작 부분, 촬영종류별 촬영 방법 부분, 영상에 대한 해부학적 지식 부분	장치 조작 부분, 촬영종류별 촬영 방법 부분, 영상에 대한 해부학적 지식 부분, 장치 정도관리 부분	장치 조작 부분, 시술종류별 시술 방법 부분, 영상에 대한 해부학적 지식 부분, 장치 정도관리 부분	장치 조작 부분, 검사종류별 검사 방법 부분, 영상에 대한 해부학적 및 기술적 지식 부분, 장치 정도관리 부분	장치 조작 부분, 촬영종류별 촬영 방법 부분, 영상에 대한 해부학적 및 기술적 지식 부분, 3차원 재구성 영상 부분, 장치 정도관리 부분	장치 조작 부분, 촬영종류별 촬영 방법 부분, 영상에 대한 해부학적 및 기술적 지식 부분, 장치 정도관리 부분, 장비 및 환자 안전관리 부분	CT, MRI 정도관리, 진단용엑스선장치 정도관리, 유방촬영장치 정도관리, 투시조영/혈관조영장치 정도관리, 초음파진단기 정도관리, 판독용 모니터 정도관리	장치 조작 부분, 검사 종류별 검사 방법 부분, 영상에 대한 해부학적 및 기술적 지식 부분, 장치 정도관리 부분, 방사성동위원소 취급 관련 부분, 환자 안전관리 부분	모의치료 장치 조작 부분, 일반 치료계획 및 보조기구 조작 부분, 특수 치료계획 부분, 선형가속기를 이용한 치료 장치 조작 및 치료방법 부분, 기타 장치를 이용한 치료 장치 조작 및 치료방법 부분, 품질관리 부분
178	2023-05-10 11:58:06	동의함	23	남성	3년제	3학년	대구광역시	5회 이내의 사용경험이 있다.	없다.		가능하다.	가상현실(VR)	교과목에 대한 흥미가 올라간다.	도입이 불가능하다.	QC, QA 부분	전체 실기 시험 중 1문항	모바일 디바이스(태블릿, 아이패드 등)를 이용한 증강현실 시험		장치 조작 부분, 환자 안전관리 부분	장치 조작 부분, 환자 안전관리 부분	장치 조작 부분, 환자 안전관리 부분	장치 조작 부분, 장치 정도관리 부분	장치 조작 부분, 장치 정도관리 부분	장치 조작 부분, 장치 정도관리 부분	CT, MRI 정도관리, 유방촬영장치 정도관리, 투시조영/혈관조영장치 정도관리	장치 조작 부분, 장치 정도관리 부분, 방사성동위원소 취급 관련 부분	특수 치료계획 부분, 선형가속기를 이용한 치료 장치 조작 및 치료방법 부분, 기타 장치를 이용한 치료 장치 조작 및 치료방법 부분
179	2023-05-10 12:04:36	동의함	25	남성	3년제	3학년	대구광역시	5회 이내의 사용경험이 있다.	있다. (2-1 문항 답변 요망)	Vr이용한 포터블, Vr이용한 인체해부	가능하다.	가상현실(VR)	교과목에 대한 흥미가 올라간다., 교과목에 대한 이해도가 증가한다., 실습효과가 증가한다.	도입이 불가능하다.					장치 조작 부분, 영상에 대한 해부학적 지식 부분	장치 조작 부분, 영상에 대한 해부학적 지식 부분	영상에 대한 해부학적 지식 부분	영상에 대한 해부학적 및 기술적 지식 부분	영상에 대한 해부학적 및 기술적 지식 부분	영상에 대한 해부학적 및 기술적 지식 부분	초음파진단기 정도관리	영상에 대한 해부학적 및 기술적 지식 부분	모의치료 장치 조작 부분, 선형가속기를 이용한 치료 장치 조작 및 치료방법 부분
180	2023-05-10 12:11:27	동의함	23	남성	3년제	3학년	대구광역시	간접적으로 보기만 해봤다.	없다.		불가능하다.	컴퓨터기반시험(CBT)	교과목에 대한 흥미가 올라간다.	생각해본적 없다.	영상 해부학 부분	전체 실기 시험 중 1문항	HMD(홀로렌즈, 오큐러스)를 이용한 가상현실 시험	치료학,일반촬영,ct	영상에 대한 해부학적 지식 부분	영상에 대한 해부학적 지식 부분	시술종류별 시술 방법 부분	장치 조작 부분	영상에 대한 해부학적 및 기술적 지식 부분, 3차원 재구성 영상 부분	영상에 대한 해부학적 및 기술적 지식 부분	CT, MRI 정도관리, 진단용엑스선장치 정도관리	영상에 대한 해부학적 및 기술적 지식 부분	모의치료 장치 조작 부분, 일반 치료계획 및 보조기구 조작 부분, 선형가속기를 이용한 치료 장치 조작 및 치료방법 부분
181	2023-05-10 12:12:25	동의함	27	남성	3년제	2학년	대구광역시	없다.	없다.		가능하다.	혼합현실(MR)	교과목에 대한 이해도가 증가한다.	일부 도입이 가능하다.	방사선 기기 구조부분, 방사선 기기 조작 설정 부분, 영상 해부학 부분	과목당 1문항	전용 시뮬레이터를 이용한 가상현실 시험	의료영상학실습, 투시조영실습, 디지털영상학실습	장치 조작 부분, 촬영종류별 촬영 방법 부분, 영상에 대한 해부학적 지식 부분, 장치 정도관리 부분, 환자 안전관리 부분	장치 조작 부분, 촬영종류별 촬영 방법 부분, 영상에 대한 해부학적 지식 부분, 장치 정도관리 부분, 환자 안전관리 부분	장치 조작 부분, 시술종류별 시술 방법 부분, 영상에 대한 해부학적 지식 부분, 장치 정도관리 부분, 환자 안전관리 부분	장치 조작 부분, 검사종류별 검사 방법 부분, 영상에 대한 해부학적 및 기술적 지식 부분, 장치 정도관리 부분	장치 조작 부분, 촬영종류별 촬영 방법 부분, 영상에 대한 해부학적 및 기술적 지식 부분, 3차원 재구성 영상 부분, 장치 정도관리 부분, 환자 안전관리 부분	장치 조작 부분, 촬영종류별 촬영 방법 부분, 영상에 대한 해부학적 및 기술적 지식 부분, 장치 정도관리 부분, 장비 및 환자 안전관리 부분	CT, MRI 정도관리, 진단용엑스선장치 정도관리, 유방촬영장치 정도관리, 투시조영/혈관조영장치 정도관리, 초음파진단기 정도관리, 판독용 모니터 정도관리	장치 조작 부분, 검사 종류별 검사 방법 부분, 영상에 대한 해부학적 및 기술적 지식 부분, 장치 정도관리 부분, 방사성동위원소 취급 관련 부분, 환자 안전관리 부분	모의치료 장치 조작 부분, 일반 치료계획 및 보조기구 조작 부분, 특수 치료계획 부분, 선형가속기를 이용한 치료 장치 조작 및 치료방법 부분, 기타 장치를 이용한 치료 장치 조작 및 치료방법 부분, 품질관리 부분
182	2023-05-10 12:12:40	동의함	23	남성	3년제	2학년	대구광역시	간접적으로 보기만 해봤다.	없다.		생각해 본적이 없다.	가상현실(VR)	실습효과가 증가한다.	일부 도입이 가능하다.	모두	과목당 1문항	전용 시뮬레이터를 이용한 가상현실 시험	실습과목	영상에 대한 해부학적 지식 부분	환자 안전관리 부분	시술종류별 시술 방법 부분	영상에 대한 해부학적 및 기술적 지식 부분	장치 정도관리 부분	영상에 대한 해부학적 및 기술적 지식 부분	유방촬영장치 정도관리	영상에 대한 해부학적 및 기술적 지식 부분	모의치료 장치 조작 부분
183	2023-05-10 12:13:25	동의함	32	여성	3년제	3학년	대구광역시	없다.	없다.		가능하다.	혼합현실(MR)	교과목에 대한 흥미가 올라간다., 교과목에 대한 이해도가 증가한다.	도입을 추천한다.	방사선 기기 조작 설정 부분, 영상 해부학 부분	과목당 1문항	전용 시뮬레이터를 이용한 가상현실 시험	해부학 기기학 치료학	장치 조작 부분, 영상에 대한 해부학적 지식 부분	장치 조작 부분, 촬영종류별 촬영 방법 부분	시술종류별 시술 방법 부분, 영상에 대한 해부학적 지식 부분	영상에 대한 해부학적 및 기술적 지식 부분	3차원 재구성 영상 부분	영상에 대한 해부학적 및 기술적 지식 부분	CT, MRI 정도관리, 진단용엑스선장치 정도관리, 투시조영/혈관조영장치 정도관리	방사성동위원소 취급 관련 부분	모의치료 장치 조작 부분, 특수 치료계획 부분, 선형가속기를 이용한 치료 장치 조작 및 치료방법 부분
184	2023-05-10 12:14:06	동의함	21	여성	3년제	2학년	대구광역시	5회 이내의 사용경험이 있다.	있다. (2-1 문항 답변 요망)	기억안남	가능하다.	가상현실(VR), 혼합현실(MR)	교과목에 대한 흥미가 올라간다., 실습효과가 증가한다.	일부 도입이 가능하다.	방사선 기기 구조부분, 방사선 기기 조작 설정 부분, 영상 해부학 부분	전체 과목 중 2~5문항	전용 시뮬레이터를 이용한 가상현실 시험		장치 조작 부분	장치 조작 부분	장치 조작 부분	장치 조작 부분	장치 조작 부분	장치 조작 부분	CT, MRI 정도관리	장치 조작 부분	모의치료 장치 조작 부분
185	2023-05-10 12:14:36	동의함	24	남성	3년제	2학년	대구광역시	5회 이내의 사용경험이 있다.	없다.		가능하다.	가상현실(VR)	교과목에 대한 흥미가 올라간다., 실습효과가 증가한다.	도입을 추천한다.	모두	전체 과목 중 5문항 이상	일반 컴퓨터를 이용한 시뮬레이션 시험	초음파, 영상학실습, 투시조영학	장치 조작 부분, 촬영종류별 촬영 방법 부분, 영상에 대한 해부학적 지식 부분, 장치 정도관리 부분, 환자 안전관리 부분	장치 조작 부분, 촬영종류별 촬영 방법 부분, 영상에 대한 해부학적 지식 부분, 장치 정도관리 부분, 환자 안전관리 부분	장치 조작 부분, 시술종류별 시술 방법 부분, 영상에 대한 해부학적 지식 부분, 장치 정도관리 부분, 환자 안전관리 부분	장치 조작 부분, 검사종류별 검사 방법 부분, 영상에 대한 해부학적 및 기술적 지식 부분, 장치 정도관리 부분	장치 조작 부분, 촬영종류별 촬영 방법 부분, 영상에 대한 해부학적 및 기술적 지식 부분, 3차원 재구성 영상 부분, 장치 정도관리 부분, 환자 안전관리 부분	장치 조작 부분, 촬영종류별 촬영 방법 부분, 영상에 대한 해부학적 및 기술적 지식 부분, 장치 정도관리 부분, 장비 및 환자 안전관리 부분	CT, MRI 정도관리, 진단용엑스선장치 정도관리, 유방촬영장치 정도관리, 투시조영/혈관조영장치 정도관리, 초음파진단기 정도관리, 판독용 모니터 정도관리	장치 조작 부분, 검사 종류별 검사 방법 부분, 영상에 대한 해부학적 및 기술적 지식 부분, 장치 정도관리 부분, 방사성동위원소 취급 관련 부분, 환자 안전관리 부분	모의치료 장치 조작 부분, 일반 치료계획 및 보조기구 조작 부분, 특수 치료계획 부분, 선형가속기를 이용한 치료 장치 조작 및 치료방법 부분, 기타 장치를 이용한 치료 장치 조작 및 치료방법 부분, 품질관리 부분
186	2023-05-10 12:14:43	동의함	23	남성	3년제	2학년	대구광역시	없다.	없다.		불가능하다.	컴퓨터기반시험(CBT)	교과목에 대한 이해도가 증가한다., 실습효과가 증가한다.	도입이 불가능하다.	방사선 기기 조작 설정 부분, 영상 해부학 부분	전체 실기 시험 중 1문항	HMD(홀로렌즈, 오큐러스)를 이용한 가상현실 시험	해부학 실습 팍스	장치 조작 부분	영상에 대한 해부학적 지식 부분	영상에 대한 해부학적 지식 부분	영상에 대한 해부학적 및 기술적 지식 부분	영상에 대한 해부학적 및 기술적 지식 부분	영상에 대한 해부학적 및 기술적 지식 부분	유방촬영장치 정도관리, 투시조영/혈관조영장치 정도관리	영상에 대한 해부학적 및 기술적 지식 부분, 장치 정도관리 부분	특수 치료계획 부분, 선형가속기를 이용한 치료 장치 조작 및 치료방법 부분
187	2023-05-10 12:15:45	동의함	19	여성	3년제	2학년	대구광역시	5회 이내의 사용경험이 있다.	있다. (2-1 문항 답변 요망)		가능하다.	증강현실(AR), 가상현실(VR), 혼합현실(MR), 컴퓨터기반시험(CBT)	교과목에 대한 흥미가 올라간다., 교과목에 대한 이해도가 증가한다., 실습효과가 증가한다.	일부 도입이 가능하다.	임상검사 자세 실기 부분, 방사선 기기 구조부분, QC, QA 부분, 방사선 기기 조작 설정 부분, 영상 해부학 부분	과목당 1문항	일반 컴퓨터를 이용한 시뮬레이션 시험		장치 조작 부분	촬영종류별 촬영 방법 부분, 영상에 대한 해부학적 지식 부분	시술종류별 시술 방법 부분, 영상에 대한 해부학적 지식 부분	검사종류별 검사 방법 부분	촬영종류별 촬영 방법 부분, 영상에 대한 해부학적 및 기술적 지식 부분	촬영종류별 촬영 방법 부분, 영상에 대한 해부학적 및 기술적 지식 부분	진단용엑스선장치 정도관리, 유방촬영장치 정도관리	검사 종류별 검사 방법 부분, 영상에 대한 해부학적 및 기술적 지식 부분	일반 치료계획 및 보조기구 조작 부분
188	2023-05-10 12:16:32	동의함	28	여성	3년제	2학년	대구광역시	5회 이내의 사용경험이 있다.	있다. (2-1 문항 답변 요망)	기억이 안남	가능하다.	가상현실(VR)	교과목에 대한 흥미가 올라간다., 교과목에 대한 이해도가 증가한다., 실습효과가 증가한다.	도입이 불가능하다.			일반 컴퓨터를 이용한 시뮬레이션 시험	인체해부학 진료영상학 투시조영영상학	촬영종류별 촬영 방법 부분, 환자 안전관리 부분	장치 조작 부분, 촬영종류별 촬영 방법 부분	시술종류별 시술 방법 부분, 영상에 대한 해부학적 지식 부분	검사종류별 검사 방법 부분, 영상에 대한 해부학적 및 기술적 지식 부분	촬영종류별 촬영 방법 부분, 영상에 대한 해부학적 및 기술적 지식 부분	촬영종류별 촬영 방법 부분, 영상에 대한 해부학적 및 기술적 지식 부분	CT, MRI 정도관리, 유방촬영장치 정도관리, 투시조영/혈관조영장치 정도관리, 초음파진단기 정도관리	검사 종류별 검사 방법 부분, 영상에 대한 해부학적 및 기술적 지식 부분	모의치료 장치 조작 부분, 일반 치료계획 및 보조기구 조작 부분, 특수 치료계획 부분, 선형가속기를 이용한 치료 장치 조작 및 치료방법 부분, 기타 장치를 이용한 치료 장치 조작 및 치료방법 부분, 품질관리 부분
189	2023-05-10 12:16:35	동의함	20	여성	3년제	2학년	대구광역시	없다.	없다.		생각해 본적이 없다.	증강현실(AR)	교과목에 대한 흥미가 올라간다.	생각해본적 없다.	방사선 기기 조작 설정 부분	전체 실기 시험 중 1문항	전용 시뮬레이터를 이용한 가상현실 시험		촬영종류별 촬영 방법 부분	영상에 대한 해부학적 지식 부분	영상에 대한 해부학적 지식 부분	장치 조작 부분	영상에 대한 해부학적 및 기술적 지식 부분	영상에 대한 해부학적 및 기술적 지식 부분	투시조영/혈관조영장치 정도관리	검사 종류별 검사 방법 부분	선형가속기를 이용한 치료 장치 조작 및 치료방법 부분
190	2023-05-10 12:17:08	동의함	21	남성	3년제	2학년	대구광역시	없다.	없다.		생각해 본적이 없다.	혼합현실(MR)	교과목에 대한 흥미가 올라간다.	생각해본적 없다.	임상검사 자세 실기 부분	전체 실기 시험 중 1문항	일반 컴퓨터를 이용한 시뮬레이션 시험	영상학, 기기학, 해부학	환자 안전관리 부분	환자 안전관리 부분	환자 안전관리 부분	장치 정도관리 부분	환자 안전관리 부분	장비 및 환자 안전관리 부분	판독용 모니터 정도관리	환자 안전관리 부분	품질관리 부분
191	2023-05-10 12:17:42	동의함	22	남성	3년제	2학년	대구광역시	간접적으로 보기만 해봤다.	없다.		가능하다.	증강현실(AR), 가상현실(VR)	교과목에 대한 이해도가 증가한다., 실습효과가 증가한다.	생각해본적 없다.	방사선 기기 조작 설정 부분	전체 실기 시험 중 1문항	전용 시뮬레이터를 이용한 가상현실 시험	방사선 기기학, 진료영상학, 투시조영학	장치 조작 부분, 촬영종류별 촬영 방법 부분	촬영종류별 촬영 방법 부분, 영상에 대한 해부학적 지식 부분, 장치 정도관리 부분	시술종류별 시술 방법 부분	장치 조작 부분	촬영종류별 촬영 방법 부분, 영상에 대한 해부학적 및 기술적 지식 부분	장치 조작 부분, 촬영종류별 촬영 방법 부분, 영상에 대한 해부학적 및 기술적 지식 부분, 장치 정도관리 부분	CT, MRI 정도관리, 진단용엑스선장치 정도관리, 유방촬영장치 정도관리, 투시조영/혈관조영장치 정도관리, 초음파진단기 정도관리	검사 종류별 검사 방법 부분, 영상에 대한 해부학적 및 기술적 지식 부분, 장치 정도관리 부분	일반 치료계획 및 보조기구 조작 부분, 선형가속기를 이용한 치료 장치 조작 및 치료방법 부분, 기타 장치를 이용한 치료 장치 조작 및 치료방법 부분
192	2023-05-10 12:17:54	동의함	21	남성	3년제	2학년	대구광역시	5회 이내의 사용경험이 있다.	없다.		가능하다.	증강현실(AR), 가상현실(VR)	교과목에 대한 흥미가 올라간다.	일부 도입이 가능하다.	방사선 기기 구조부분, 방사선 기기 조작 설정 부분	전체 실기 시험 중 1문항	모바일 디바이스(태블릿, 아이패드 등)를 이용한 증강현실 시험	의료영상학 핵의학 ct	장치 조작 부분, 장치 정도관리 부분	촬영종류별 촬영 방법 부분, 영상에 대한 해부학적 지식 부분	장치 조작 부분, 시술종류별 시술 방법 부분	장치 조작 부분	3차원 재구성 영상 부분	장비 및 환자 안전관리 부분	유방촬영장치 정도관리	영상에 대한 해부학적 및 기술적 지식 부분	특수 치료계획 부분
193	2023-05-10 12:18:01	동의함	19	여성	3년제	2학년	대구광역시	없다.	없다.		생각해 본적이 없다.	증강현실(AR), 가상현실(VR), 혼합현실(MR), 컴퓨터기반시험(CBT)	교과목에 대한 흥미가 올라간다.	생각해본적 없다.	모두	과목당 1문항	일반 컴퓨터를 이용한 시뮬레이션 시험		장치 조작 부분	장치 조작 부분	장치 조작 부분	장치 조작 부분	장치 조작 부분	장치 조작 부분	CT, MRI 정도관리	장치 조작 부분	모의치료 장치 조작 부분
194	2023-05-10 12:18:57	동의함	23	남성	3년제	2학년	대구광역시	5회 이내의 사용경험이 있다.	있다. (2-1 문항 답변 요망)	의료영상정보및실험	가능하다.	가상현실(VR)	교과목에 대한 이해도가 증가한다.	도입이 불가능하다.	임상검사 자세 실기 부분	전체 실기 시험 중 1문항	전용 시뮬레이터를 이용한 가상현실 시험		촬영종류별 촬영 방법 부분	영상에 대한 해부학적 지식 부분	영상에 대한 해부학적 지식 부분	영상에 대한 해부학적 및 기술적 지식 부분	영상에 대한 해부학적 및 기술적 지식 부분	영상에 대한 해부학적 및 기술적 지식 부분	CT, MRI 정도관리	장치 조작 부분	일반 치료계획 및 보조기구 조작 부분
195	2023-05-10 12:19:35	동의함	20	여성	3년제	2학년	대구광역시	5회 이내의 사용경험이 있다.	없다.		가능하다.	증강현실(AR), 가상현실(VR), 혼합현실(MR)	교과목에 대한 흥미가 올라간다.	도입을 추천한다.	방사선 기기 조작 설정 부분	전체 실기 시험 중 1문항	전용 시뮬레이터를 이용한 가상현실 시험	인체해부학	장치 조작 부분, 환자 안전관리 부분	장치 정도관리 부분, 환자 안전관리 부분	환자 안전관리 부분	장치 조작 부분	환자 안전관리 부분	장비 및 환자 안전관리 부분	CT, MRI 정도관리	검사 종류별 검사 방법 부분	품질관리 부분
196	2023-05-10 12:20:00	동의함	21	남성	3년제	2학년	대구광역시	5회 이내의 사용경험이 있다.	없다.		가능하다.	증강현실(AR)	교과목에 대한 흥미가 올라간다., 교과목에 대한 이해도가 증가한다., 실습효과가 증가한다.	도입이 불가능하다.	방사선 기기 조작 설정 부분	전체 실기 시험 중 1문항	전용 시뮬레이터를 이용한 가상현실 시험		장치 조작 부분, 환자 안전관리 부분	장치 조작 부분, 환자 안전관리 부분	장치 조작 부분	장치 조작 부분	장치 조작 부분, 환자 안전관리 부분	장치 조작 부분, 장비 및 환자 안전관리 부분	판독용 모니터 정도관리	장치 조작 부분	모의치료 장치 조작 부분
197	2023-05-10 12:20:41	동의함	20	여성	3년제	2학년	대구광역시	5회 이상의 사용경험이 있다.	없다.		생각해 본적이 없다.	혼합현실(MR)	교과목에 대한 흥미가 올라간다.	도입이 불가능하다.	임상검사 자세 실기 부분, 영상 해부학 부분	과목당 1문항	일반 컴퓨터를 이용한 시뮬레이션 시험	PACS, 영상학	촬영종류별 촬영 방법 부분	영상에 대한 해부학적 지식 부분, 환자 안전관리 부분	영상에 대한 해부학적 지식 부분	장치 조작 부분	장치 조작 부분	촬영종류별 촬영 방법 부분	투시조영/혈관조영장치 정도관리	검사 종류별 검사 방법 부분	기타 장치를 이용한 치료 장치 조작 및 치료방법 부분
198	2023-05-10 12:21:44	동의함	26	남성	3년제	2학년	대구광역시	간접적으로 보기만 해봤다.	없다.		가능하다.	증강현실(AR), 가상현실(VR), 컴퓨터기반시험(CBT)	실습효과가 증가한다.	생각해본적 없다.	임상검사 자세 실기 부분, 방사선 기기 구조부분, 방사선 기기 조작 설정 부분, 영상 해부학 부분	전체 실기 시험 중 1문항	일반 컴퓨터를 이용한 시뮬레이션 시험		장치 조작 부분, 영상에 대한 해부학적 지식 부분	장치 조작 부분, 영상에 대한 해부학적 지식 부분	시술종류별 시술 방법 부분, 영상에 대한 해부학적 지식 부분	장치 조작 부분, 영상에 대한 해부학적 및 기술적 지식 부분	촬영종류별 촬영 방법 부분, 영상에 대한 해부학적 및 기술적 지식 부분	장치 조작 부분, 영상에 대한 해부학적 및 기술적 지식 부분	CT, MRI 정도관리, 진단용엑스선장치 정도관리	장치 조작 부분, 영상에 대한 해부학적 및 기술적 지식 부분	일반 치료계획 및 보조기구 조작 부분, 특수 치료계획 부분
199	2023-05-10 12:23:34	동의함	22	남성	3년제	2학년	대구광역시	5회 이상의 사용경험이 있다.	없다.		생각해 본적이 없다.	혼합현실(MR)	교과목에 대한 흥미가 올라간다., 교과목에 대한 이해도가 증가한다., 실습효과가 증가한다.	생각해본적 없다.	임상검사 자세 실기 부분	전체 과목 중 2~5문항	전용 시뮬레이터를 이용한 가상현실 시험		장치 조작 부분, 촬영종류별 촬영 방법 부분, 영상에 대한 해부학적 지식 부분	장치 조작 부분, 촬영종류별 촬영 방법 부분, 영상에 대한 해부학적 지식 부분	장치 조작 부분, 시술종류별 시술 방법 부분, 영상에 대한 해부학적 지식 부분	장치 조작 부분, 검사종류별 검사 방법 부분, 영상에 대한 해부학적 및 기술적 지식 부분	장치 조작 부분, 촬영종류별 촬영 방법 부분, 영상에 대한 해부학적 및 기술적 지식 부분, 3차원 재구성 영상 부분	장치 조작 부분, 촬영종류별 촬영 방법 부분, 영상에 대한 해부학적 및 기술적 지식 부분	CT, MRI 정도관리, 진단용엑스선장치 정도관리, 유방촬영장치 정도관리, 투시조영/혈관조영장치 정도관리, 초음파진단기 정도관리, 판독용 모니터 정도관리	장치 조작 부분, 검사 종류별 검사 방법 부분, 영상에 대한 해부학적 및 기술적 지식 부분, 장치 정도관리 부분	모의치료 장치 조작 부분, 일반 치료계획 및 보조기구 조작 부분, 특수 치료계획 부분, 선형가속기를 이용한 치료 장치 조작 및 치료방법 부분, 기타 장치를 이용한 치료 장치 조작 및 치료방법 부분
200	2023-05-10 12:25:10	동의함	21	남성	3년제	2학년	대구광역시	5회 이상의 사용경험이 있다.	없다.		가능하다.	증강현실(AR), 가상현실(VR), 혼합현실(MR)	교과목에 대한 흥미가 올라간다., 교과목에 대한 이해도가 증가한다., 실습효과가 증가한다.	도입을 추천한다.	임상검사 자세 실기 부분, 방사선 기기 구조부분, QC, QA 부분, 방사선 기기 조작 설정 부분, 영상 해부학 부분	전체 과목 중 5문항 이상	전용 시뮬레이터를 이용한 가상현실 시험	진료영상 관리학 보건학	장치 조작 부분	장치 조작 부분	영상에 대한 해부학적 지식 부분	영상에 대한 해부학적 및 기술적 지식 부분	영상에 대한 해부학적 및 기술적 지식 부분	장치 조작 부분	CT, MRI 정도관리	검사 종류별 검사 방법 부분	특수 치료계획 부분, 선형가속기를 이용한 치료 장치 조작 및 치료방법 부분
201	2023-05-10 12:26:16	동의함	20	남성	3년제	2학년	대구광역시	5회 이상의 사용경험이 있다.	없다.		불가능하다.	컴퓨터기반시험(CBT)	실습효과가 증가한다.	도입이 불가능하다.	영상 해부학 부분			투시,영상,cT	촬영종류별 촬영 방법 부분	촬영종류별 촬영 방법 부분	시술종류별 시술 방법 부분	검사종류별 검사 방법 부분	촬영종류별 촬영 방법 부분	촬영종류별 촬영 방법 부분	CT, MRI 정도관리, 투시조영/혈관조영장치 정도관리	검사 종류별 검사 방법 부분	특수 치료계획 부분
202	2023-05-10 12:26:28	동의함	23	남성	3년제	2학년	경기도	없다.	없다.		가능하다.	컴퓨터기반시험(CBT)	실습효과가 증가한다.	일부 도입이 가능하다.	영상 해부학 부분	과목당 1문항	전용 시뮬레이터를 이용한 가상현실 시험	인체해부학, 투시조영영상학실습, 디지털의료 영상학실습	촬영종류별 촬영 방법 부분	촬영종류별 촬영 방법 부분	시술종류별 시술 방법 부분	영상에 대한 해부학적 및 기술적 지식 부분	영상에 대한 해부학적 및 기술적 지식 부분	촬영종류별 촬영 방법 부분	CT, MRI 정도관리	영상에 대한 해부학적 및 기술적 지식 부분	일반 치료계획 및 보조기구 조작 부분
203	2023-05-10 12:27:59	동의함	20	여성	4년제	3학년	대구광역시	없다.	없다.		생각해 본적이 없다.	가상현실(VR), 혼합현실(MR)	교과목에 대한 이해도가 증가한다., 실습효과가 증가한다.	생각해본적 없다.	임상검사 자세 실기 부분, 방사선 기기 조작 설정 부분	과목당 2문항 이상	전용 시뮬레이터를 이용한 가상현실 시험	초음파 영상학	촬영종류별 촬영 방법 부분, 영상에 대한 해부학적 지식 부분, 환자 안전관리 부분	장치 조작 부분, 촬영종류별 촬영 방법 부분, 영상에 대한 해부학적 지식 부분	장치 조작 부분, 시술종류별 시술 방법 부분, 영상에 대한 해부학적 지식 부분, 환자 안전관리 부분	장치 조작 부분, 검사종류별 검사 방법 부분, 영상에 대한 해부학적 및 기술적 지식 부분	촬영종류별 촬영 방법 부분, 영상에 대한 해부학적 및 기술적 지식 부분, 3차원 재구성 영상 부분	촬영종류별 촬영 방법 부분, 영상에 대한 해부학적 및 기술적 지식 부분, 장치 정도관리 부분	CT, MRI 정도관리, 투시조영/혈관조영장치 정도관리, 초음파진단기 정도관리	검사 종류별 검사 방법 부분, 영상에 대한 해부학적 및 기술적 지식 부분, 방사성동위원소 취급 관련 부분	모의치료 장치 조작 부분, 일반 치료계획 및 보조기구 조작 부분, 특수 치료계획 부분, 선형가속기를 이용한 치료 장치 조작 및 치료방법 부분
204	2023-05-10 12:28:22	동의함	26	남성	3년제	3학년	대구광역시	5회 이내의 사용경험이 있다.	없다.		가능하다.	가상현실(VR)	교과목에 대한 이해도가 증가한다., 실습효과가 증가한다.	일부 도입이 가능하다.	임상검사 자세 실기 부분, 방사선 기기 조작 설정 부분	전체 과목 중 2~5문항	모바일 디바이스(태블릿, 아이패드 등)를 이용한 증강현실 시험	Mri ct 일반촬영	장치 조작 부분	환자 안전관리 부분	시술종류별 시술 방법 부분	장치 조작 부분	장치 조작 부분	장치 조작 부분	CT, MRI 정도관리	장치 조작 부분	모의치료 장치 조작 부분
205	2023-05-10 12:29:37	동의함	21	남성	3년제	2학년	대구광역시	5회 이상의 사용경험이 있다.	없다.		가능하다.	가상현실(VR), 컴퓨터기반시험(CBT)	교과목에 대한 흥미가 올라간다., 교과목에 대한 이해도가 증가한다., 실습효과가 증가한다.	일부 도입이 가능하다.	임상검사 자세 실기 부분, 방사선 기기 조작 설정 부분	전체 과목 중 2~5문항	모바일 디바이스(태블릿, 아이패드 등)를 이용한 증강현실 시험	일반촬영,투시,팍스	장치 조작 부분, 촬영종류별 촬영 방법 부분	장치 조작 부분	장치 조작 부분	장치 조작 부분	장치 조작 부분	장치 조작 부분	CT, MRI 정도관리, 진단용엑스선장치 정도관리	장치 조작 부분	모의치료 장치 조작 부분, 일반 치료계획 및 보조기구 조작 부분
206	2023-05-10 12:29:52	동의함	22	남성	4년제	2학년	대구광역시	간접적으로 보기만 해봤다.	없다.		가능하다.	증강현실(AR), 가상현실(VR), 혼합현실(MR)	교과목에 대한 흥미가 올라간다., 실습효과가 증가한다.	일부 도입이 가능하다.	임상검사 자세 실기 부분, 방사선 기기 구조부분, 방사선 기기 조작 설정 부분	전체 실기 시험 중 1문항	모바일 디바이스(태블릿, 아이패드 등)를 이용한 증강현실 시험	투시조영 영상학 실습	영상에 대한 해부학적 지식 부분, 장치 정도관리 부분, 환자 안전관리 부분	장치 조작 부분	장치 조작 부분	장치 조작 부분	장치 조작 부분	촬영종류별 촬영 방법 부분	CT, MRI 정도관리	장치 조작 부분	모의치료 장치 조작 부분
207	2023-05-10 12:32:17	동의함	22	남성	3년제	2학년	대구광역시	간접적으로 보기만 해봤다.	없다.		가능하다.	증강현실(AR), 가상현실(VR), 컴퓨터기반시험(CBT)	교과목에 대한 흥미가 올라간다., 실습효과가 증가한다.	생각해본적 없다.	방사선 기기 구조부분, 영상 해부학 부분	과목당 2문항 이상	모바일 디바이스(태블릿, 아이패드 등)를 이용한 증강현실 시험	투시조영, 진료영상, 디지털	장치 조작 부분, 영상에 대한 해부학적 지식 부분	장치 조작 부분, 촬영종류별 촬영 방법 부분, 영상에 대한 해부학적 지식 부분	장치 조작 부분, 시술종류별 시술 방법 부분, 영상에 대한 해부학적 지식 부분, 환자 안전관리 부분	장치 조작 부분, 검사종류별 검사 방법 부분, 영상에 대한 해부학적 및 기술적 지식 부분	장치 조작 부분, 영상에 대한 해부학적 및 기술적 지식 부분, 3차원 재구성 영상 부분, 장치 정도관리 부분	장치 조작 부분, 촬영종류별 촬영 방법 부분, 영상에 대한 해부학적 및 기술적 지식 부분, 장치 정도관리 부분	CT, MRI 정도관리, 투시조영/혈관조영장치 정도관리, 초음파진단기 정도관리	검사 종류별 검사 방법 부분, 영상에 대한 해부학적 및 기술적 지식 부분, 방사성동위원소 취급 관련 부분	일반 치료계획 및 보조기구 조작 부분, 특수 치료계획 부분, 기타 장치를 이용한 치료 장치 조작 및 치료방법 부분, 품질관리 부분
208	2023-05-10 12:32:35	동의함	24	남성	3년제	2학년	대구광역시	5회 이내의 사용경험이 있다.	있다. (2-1 문항 답변 요망)	의료영상정보학	생각해 본적이 없다.	가상현실(VR)	실습효과가 증가한다.	도입이 불가능하다.	임상검사 자세 실기 부분	전체 실기 시험 중 1문항	일반 컴퓨터를 이용한 시뮬레이션 시험		환자 안전관리 부분	환자 안전관리 부분	환자 안전관리 부분	장치 정도관리 부분	환자 안전관리 부분	장비 및 환자 안전관리 부분	판독용 모니터 정도관리	환자 안전관리 부분	품질관리 부분
209	2023-05-10 12:33:20	동의함	22	남성	3년제	3학년	대구광역시	5회 이내의 사용경험이 있다.	없다.		가능하다.	증강현실(AR), 가상현실(VR), 혼합현실(MR), 컴퓨터기반시험(CBT)	교과목에 대한 이해도가 증가한다.	도입을 추천한다.	모두	전체 과목 중 5문항 이상	모바일 디바이스(태블릿, 아이패드 등)를 이용한 증강현실 시험	영상학	장치 조작 부분	장치 조작 부분	장치 조작 부분, 시술종류별 시술 방법 부분	장치 조작 부분	장치 조작 부분	장치 조작 부분	CT, MRI 정도관리	영상에 대한 해부학적 및 기술적 지식 부분	선형가속기를 이용한 치료 장치 조작 및 치료방법 부분
210	2023-05-10 12:35:21	동의함	23	남성	3년제	2학년	대구광역시	없다.	없다.		생각해 본적이 없다.	가상현실(VR)	교과목에 대한 흥미가 올라간다.	생각해본적 없다.	방사선 기기 조작 설정 부분	과목당 1문항	일반 컴퓨터를 이용한 시뮬레이션 시험		장치 조작 부분	장치 조작 부분	장치 조작 부분	장치 조작 부분	장치 조작 부분	장치 조작 부분	CT, MRI 정도관리	장치 조작 부분	모의치료 장치 조작 부분
211	2023-05-10 12:36:15	동의함	23	여성	3년제	3학년	대구광역시	5회 이상의 사용경험이 있다.	없다.		가능하다.	증강현실(AR), 가상현실(VR)	교과목에 대한 흥미가 올라간다., 교과목에 대한 이해도가 증가한다.	도입이 불가능하다.	영상 해부학 부분	전체 실기 시험 중 1문항	모바일 디바이스(태블릿, 아이패드 등)를 이용한 증강현실 시험		영상에 대한 해부학적 지식 부분	영상에 대한 해부학적 지식 부분	시술종류별 시술 방법 부분	장치 조작 부분	영상에 대한 해부학적 및 기술적 지식 부분	영상에 대한 해부학적 및 기술적 지식 부분	진단용엑스선장치 정도관리	영상에 대한 해부학적 및 기술적 지식 부분	모의치료 장치 조작 부분, 선형가속기를 이용한 치료 장치 조작 및 치료방법 부분
212	2023-05-10 12:39:06	동의함	23	남성	3년제	3학년	경기도	5회 이내의 사용경험이 있다.	없다.		가능하다.	혼합현실(MR)	교과목에 대한 흥미가 올라간다., 실습효과가 증가한다.	도입이 불가능하다.	임상검사 자세 실기 부분, 방사선 기기 조작 설정 부분	과목당 2문항 이상	전용 시뮬레이터를 이용한 가상현실 시험	일촬, ct,mri	촬영종류별 촬영 방법 부분, 환자 안전관리 부분	장치 조작 부분, 촬영종류별 촬영 방법 부분, 환자 안전관리 부분	장치 조작 부분, 시술종류별 시술 방법 부분, 영상에 대한 해부학적 지식 부분	장치 조작 부분, 검사종류별 검사 방법 부분, 영상에 대한 해부학적 및 기술적 지식 부분	장치 조작 부분, 촬영종류별 촬영 방법 부분, 영상에 대한 해부학적 및 기술적 지식 부분, 3차원 재구성 영상 부분, 환자 안전관리 부분	장치 조작 부분, 촬영종류별 촬영 방법 부분, 영상에 대한 해부학적 및 기술적 지식 부분, 장비 및 환자 안전관리 부분	CT, MRI 정도관리, 진단용엑스선장치 정도관리, 유방촬영장치 정도관리, 투시조영/혈관조영장치 정도관리, 초음파진단기 정도관리, 판독용 모니터 정도관리	검사 종류별 검사 방법 부분, 영상에 대한 해부학적 및 기술적 지식 부분, 방사성동위원소 취급 관련 부분	모의치료 장치 조작 부분, 일반 치료계획 및 보조기구 조작 부분, 특수 치료계획 부분, 선형가속기를 이용한 치료 장치 조작 및 치료방법 부분, 기타 장치를 이용한 치료 장치 조작 및 치료방법 부분, 품질관리 부분
213	2023-05-10 12:40:01	동의함	23	남성	3년제	3학년	대구광역시	5회 이내의 사용경험이 있다.	없다.		생각해 본적이 없다.	증강현실(AR), 가상현실(VR), 혼합현실(MR), 컴퓨터기반시험(CBT)	교과목에 대한 흥미가 올라간다., 교과목에 대한 이해도가 증가한다., 실습효과가 증가한다.	도입을 추천한다.	임상검사 자세 실기 부분, 방사선 기기 조작 설정 부분, 영상 해부학 부분	전체 과목 중 5문항 이상	HMD(홀로렌즈, 오큐러스)를 이용한 가상현실 시험	영상해부학,치료학,계측학	촬영종류별 촬영 방법 부분, 영상에 대한 해부학적 지식 부분, 장치 정도관리 부분, 환자 안전관리 부분	장치 조작 부분, 촬영종류별 촬영 방법 부분, 영상에 대한 해부학적 지식 부분, 장치 정도관리 부분, 환자 안전관리 부분	장치 조작 부분, 시술종류별 시술 방법 부분, 영상에 대한 해부학적 지식 부분, 장치 정도관리 부분, 환자 안전관리 부분	장치 조작 부분, 검사종류별 검사 방법 부분, 영상에 대한 해부학적 및 기술적 지식 부분, 장치 정도관리 부분	장치 조작 부분, 3차원 재구성 영상 부분, 장치 정도관리 부분	장치 조작 부분, 영상에 대한 해부학적 및 기술적 지식 부분, 장치 정도관리 부분, 장비 및 환자 안전관리 부분	CT, MRI 정도관리, 투시조영/혈관조영장치 정도관리	장치 조작 부분, 검사 종류별 검사 방법 부분, 영상에 대한 해부학적 및 기술적 지식 부분, 방사성동위원소 취급 관련 부분, 환자 안전관리 부분	모의치료 장치 조작 부분, 일반 치료계획 및 보조기구 조작 부분, 특수 치료계획 부분, 선형가속기를 이용한 치료 장치 조작 및 치료방법 부분, 기타 장치를 이용한 치료 장치 조작 및 치료방법 부분, 품질관리 부분
214	2023-05-10 12:46:28	동의함	23	여성	3년제	3학년	대구광역시	간접적으로 보기만 해봤다.	없다.		가능하다.	증강현실(AR), 가상현실(VR)	교과목에 대한 이해도가 증가한다.	일부 도입이 가능하다.	임상검사 자세 실기 부분, 영상 해부학 부분	전체 실기 시험 중 1문항	HMD(홀로렌즈, 오큐러스)를 이용한 가상현실 시험	방사선치료학 영상학	촬영종류별 촬영 방법 부분, 영상에 대한 해부학적 지식 부분	영상에 대한 해부학적 지식 부분	장치 조작 부분, 시술종류별 시술 방법 부분	검사종류별 검사 방법 부분, 영상에 대한 해부학적 및 기술적 지식 부분, 장치 정도관리 부분	장치 조작 부분, 촬영종류별 촬영 방법 부분, 영상에 대한 해부학적 및 기술적 지식 부분, 3차원 재구성 영상 부분	장치 조작 부분, 촬영종류별 촬영 방법 부분, 영상에 대한 해부학적 및 기술적 지식 부분	CT, MRI 정도관리, 투시조영/혈관조영장치 정도관리, 판독용 모니터 정도관리	장치 조작 부분, 검사 종류별 검사 방법 부분, 영상에 대한 해부학적 및 기술적 지식 부분, 장치 정도관리 부분, 방사성동위원소 취급 관련 부분	모의치료 장치 조작 부분, 일반 치료계획 및 보조기구 조작 부분, 특수 치료계획 부분, 선형가속기를 이용한 치료 장치 조작 및 치료방법 부분, 기타 장치를 이용한 치료 장치 조작 및 치료방법 부분
215	2023-05-10 12:48:35	동의함	24	남성	3년제	3학년	대구광역시	없다.	없다.		불가능하다.	증강현실(AR)	교과목에 대한 이해도가 증가한다.	도입이 불가능하다.	임상검사 자세 실기 부분	과목당 1문항	일반 컴퓨터를 이용한 시뮬레이션 시험		장치 조작 부분	장치 조작 부분	장치 조작 부분	장치 조작 부분	장치 조작 부분	장치 조작 부분	CT, MRI 정도관리	장치 조작 부분	모의치료 장치 조작 부분
216	2023-05-10 12:49:10	동의함	23	남성	3년제	2학년	대구광역시	5회 이내의 사용경험이 있다.	있다. (2-1 문항 답변 요망)	의료영상정보학	생각해 본적이 없다.	증강현실(AR), 가상현실(VR)	교과목에 대한 흥미가 올라간다., 교과목에 대한 이해도가 증가한다., 실습효과가 증가한다.	도입을 추천한다.	방사선 기기 구조부분, 방사선 기기 조작 설정 부분, 영상 해부학 부분	전체 실기 시험 중 1문항	전용 시뮬레이터를 이용한 가상현실 시험	해부학 생리학 기기학	장치 조작 부분, 촬영종류별 촬영 방법 부분, 영상에 대한 해부학적 지식 부분, 장치 정도관리 부분, 환자 안전관리 부분	장치 조작 부분, 촬영종류별 촬영 방법 부분, 영상에 대한 해부학적 지식 부분, 장치 정도관리 부분, 환자 안전관리 부분	장치 조작 부분, 시술종류별 시술 방법 부분, 영상에 대한 해부학적 지식 부분, 장치 정도관리 부분, 환자 안전관리 부분	장치 조작 부분, 검사종류별 검사 방법 부분, 영상에 대한 해부학적 및 기술적 지식 부분, 장치 정도관리 부분	장치 조작 부분, 촬영종류별 촬영 방법 부분, 영상에 대한 해부학적 및 기술적 지식 부분, 3차원 재구성 영상 부분, 장치 정도관리 부분, 환자 안전관리 부분	장치 조작 부분, 촬영종류별 촬영 방법 부분, 영상에 대한 해부학적 및 기술적 지식 부분, 장치 정도관리 부분, 장비 및 환자 안전관리 부분	CT, MRI 정도관리, 진단용엑스선장치 정도관리, 유방촬영장치 정도관리, 투시조영/혈관조영장치 정도관리, 초음파진단기 정도관리, 판독용 모니터 정도관리	장치 조작 부분, 검사 종류별 검사 방법 부분, 영상에 대한 해부학적 및 기술적 지식 부분, 장치 정도관리 부분, 방사성동위원소 취급 관련 부분, 환자 안전관리 부분	모의치료 장치 조작 부분, 일반 치료계획 및 보조기구 조작 부분, 특수 치료계획 부분, 선형가속기를 이용한 치료 장치 조작 및 치료방법 부분, 기타 장치를 이용한 치료 장치 조작 및 치료방법 부분, 품질관리 부분
217	2023-05-10 12:49:33	동의함	40	남성	3년제	3학년	대구광역시	5회 이상의 사용경험이 있다.	없다.		생각해 본적이 없다.	컴퓨터기반시험(CBT)	교과목에 대한 흥미가 올라간다.	도입이 불가능하다.	임상검사 자세 실기 부분	전체 실기 시험 중 1문항	전용 시뮬레이터를 이용한 가상현실 시험	영상촬영학. 조영학. 해부학	촬영종류별 촬영 방법 부분	촬영종류별 촬영 방법 부분	영상에 대한 해부학적 지식 부분	검사종류별 검사 방법 부분	촬영종류별 촬영 방법 부분	영상에 대한 해부학적 및 기술적 지식 부분	진단용엑스선장치 정도관리	영상에 대한 해부학적 및 기술적 지식 부분	일반 치료계획 및 보조기구 조작 부분
218	2023-05-10 12:55:51	동의함	24	남성	3년제	3학년	대구광역시	5회 이내의 사용경험이 있다.	없다.		가능하다.	혼합현실(MR)	교과목에 대한 흥미가 올라간다.	일부 도입이 가능하다.	임상검사 자세 실기 부분, 방사선 기기 조작 설정 부분	과목당 1문항	일반 컴퓨터를 이용한 시뮬레이션 시험	일밤촬영 투시 초음파	장치 조작 부분	장치 조작 부분	장치 조작 부분	장치 조작 부분	장치 조작 부분	장치 조작 부분	CT, MRI 정도관리	장치 조작 부분	모의치료 장치 조작 부분
219	2023-05-10 12:56:13	동의함	24	남성	3년제	3학년	대구광역시	간접적으로 보기만 해봤다.	없다.		가능하다.	가상현실(VR)	교과목에 대한 흥미가 올라간다., 교과목에 대한 이해도가 증가한다., 실습효과가 증가한다.	일부 도입이 가능하다.	임상검사 자세 실기 부분, 방사선 기기 조작 설정 부분	전체 실기 시험 중 1문항	전용 시뮬레이터를 이용한 가상현실 시험	영상해부학	장치 조작 부분, 촬영종류별 촬영 방법 부분	장치 조작 부분	장치 조작 부분, 시술종류별 시술 방법 부분, 영상에 대한 해부학적 지식 부분	장치 조작 부분	장치 조작 부분	장치 조작 부분, 촬영종류별 촬영 방법 부분	CT, MRI 정도관리, 진단용엑스선장치 정도관리	장치 조작 부분, 영상에 대한 해부학적 및 기술적 지식 부분	모의치료 장치 조작 부분, 특수 치료계획 부분
220	2023-05-10 12:56:47	동의함	20	여성	3년제	2학년	대구광역시	간접적으로 보기만 해봤다.	없다.		가능하다.	혼합현실(MR), 컴퓨터기반시험(CBT)	교과목에 대한 흥미가 올라간다., 실습효과가 증가한다.	일부 도입이 가능하다.	QC, QA 부분, 방사선 기기 조작 설정 부분	전체 과목 중 2~5문항	HMD(홀로렌즈, 오큐러스)를 이용한 가상현실 시험		장치 조작 부분, 촬영종류별 촬영 방법 부분	촬영종류별 촬영 방법 부분, 장치 정도관리 부분	장치 조작 부분, 시술종류별 시술 방법 부분	검사종류별 검사 방법 부분, 영상에 대한 해부학적 및 기술적 지식 부분	촬영종류별 촬영 방법 부분, 3차원 재구성 영상 부분	촬영종류별 촬영 방법 부분, 장치 정도관리 부분	CT, MRI 정도관리, 진단용엑스선장치 정도관리, 투시조영/혈관조영장치 정도관리	장치 조작 부분, 검사 종류별 검사 방법 부분, 방사성동위원소 취급 관련 부분	일반 치료계획 및 보조기구 조작 부분, 특수 치료계획 부분
221	2023-05-10 12:57:56	동의함	24	남성	3년제	2학년	대구광역시	없다.	없다.		생각해 본적이 없다.	증강현실(AR)	교과목에 대한 이해도가 증가한다.	생각해본적 없다.	모두	전체 실기 시험 중 1문항	전용 시뮬레이터를 이용한 가상현실 시험		촬영종류별 촬영 방법 부분	영상에 대한 해부학적 지식 부분	시술종류별 시술 방법 부분, 영상에 대한 해부학적 지식 부분	장치 조작 부분, 검사종류별 검사 방법 부분, 영상에 대한 해부학적 및 기술적 지식 부분, 장치 정도관리 부분	장치 조작 부분, 촬영종류별 촬영 방법 부분, 영상에 대한 해부학적 및 기술적 지식 부분	장치 조작 부분, 촬영종류별 촬영 방법 부분, 영상에 대한 해부학적 및 기술적 지식 부분	CT, MRI 정도관리, 진단용엑스선장치 정도관리, 유방촬영장치 정도관리, 투시조영/혈관조영장치 정도관리, 초음파진단기 정도관리, 판독용 모니터 정도관리	검사 종류별 검사 방법 부분, 장치 정도관리 부분, 방사성동위원소 취급 관련 부분	모의치료 장치 조작 부분, 일반 치료계획 및 보조기구 조작 부분, 특수 치료계획 부분, 선형가속기를 이용한 치료 장치 조작 및 치료방법 부분, 기타 장치를 이용한 치료 장치 조작 및 치료방법 부분, 품질관리 부분
222	2023-05-10 13:04:51	동의함	28	남성	3년제	3학년	대구광역시	5회 이내의 사용경험이 있다.	없다.		생각해 본적이 없다.	가상현실(VR), 혼합현실(MR)	실습효과가 증가한다.	생각해본적 없다.	방사선 기기 조작 설정 부분, 영상 해부학 부분	전체 실기 시험 중 1문항	전용 시뮬레이터를 이용한 가상현실 시험		장치 조작 부분, 촬영종류별 촬영 방법 부분, 영상에 대한 해부학적 지식 부분	장치 조작 부분, 촬영종류별 촬영 방법 부분, 영상에 대한 해부학적 지식 부분	장치 조작 부분, 시술종류별 시술 방법 부분, 영상에 대한 해부학적 지식 부분	장치 조작 부분, 검사종류별 검사 방법 부분, 영상에 대한 해부학적 및 기술적 지식 부분, 장치 정도관리 부분	장치 조작 부분, 촬영종류별 촬영 방법 부분, 영상에 대한 해부학적 및 기술적 지식 부분, 3차원 재구성 영상 부분	장치 조작 부분, 촬영종류별 촬영 방법 부분, 영상에 대한 해부학적 및 기술적 지식 부분	CT, MRI 정도관리, 진단용엑스선장치 정도관리, 유방촬영장치 정도관리, 투시조영/혈관조영장치 정도관리, 초음파진단기 정도관리, 판독용 모니터 정도관리	장치 조작 부분, 검사 종류별 검사 방법 부분, 영상에 대한 해부학적 및 기술적 지식 부분, 장치 정도관리 부분, 방사성동위원소 취급 관련 부분, 환자 안전관리 부분	모의치료 장치 조작 부분, 일반 치료계획 및 보조기구 조작 부분, 특수 치료계획 부분, 선형가속기를 이용한 치료 장치 조작 및 치료방법 부분
223	2023-05-10 13:06:06	동의함	24	남성	3년제	2학년	대구광역시	없다.	없다.		가능하다.	가상현실(VR)	교과목에 대한 흥미가 올라간다.	일부 도입이 가능하다.	방사선 기기 구조부분	전체 실기 시험 중 1문항	모바일 디바이스(태블릿, 아이패드 등)를 이용한 증강현실 시험	계측학 물리학 투시조영	장치 조작 부분	장치 정도관리 부분	장치 정도관리 부분	장치 조작 부분	촬영종류별 촬영 방법 부분	장치 조작 부분	진단용엑스선장치 정도관리	장치 정도관리 부분	특수 치료계획 부분
224	2023-05-10 13:06:56	동의함	20	여성	3년제	2학년	대구광역시	5회 이내의 사용경험이 있다.	있다. (2-1 문항 답변 요망)	의료영상정보학	가능하다.	가상현실(VR)	교과목에 대한 흥미가 올라간다.	도입이 불가능하다.	영상 해부학 부분	과목당 1문항	일반 컴퓨터를 이용한 시뮬레이션 시험		장치 조작 부분	장치 조작 부분	장치 조작 부분	장치 조작 부분	장치 조작 부분	장치 조작 부분	CT, MRI 정도관리	장치 조작 부분	모의치료 장치 조작 부분
225	2023-05-10 13:07:52	동의함	22	여성	3년제	2학년	대구광역시	5회 이내의 사용경험이 있다.	없다.		가능하다.	증강현실(AR), 가상현실(VR), 혼합현실(MR), 컴퓨터기반시험(CBT)	실습효과가 증가한다.	일부 도입이 가능하다.	모두	과목당 1문항	모바일 디바이스(태블릿, 아이패드 등)를 이용한 증강현실 시험	실습 과목	장치 조작 부분, 촬영종류별 촬영 방법 부분, 영상에 대한 해부학적 지식 부분, 장치 정도관리 부분, 환자 안전관리 부분	장치 조작 부분, 촬영종류별 촬영 방법 부분, 영상에 대한 해부학적 지식 부분, 장치 정도관리 부분	장치 조작 부분, 시술종류별 시술 방법 부분, 영상에 대한 해부학적 지식 부분, 장치 정도관리 부분	장치 조작 부분, 검사종류별 검사 방법 부분, 영상에 대한 해부학적 및 기술적 지식 부분, 장치 정도관리 부분	장치 조작 부분, 촬영종류별 촬영 방법 부분, 영상에 대한 해부학적 및 기술적 지식 부분, 3차원 재구성 영상 부분, 장치 정도관리 부분	장치 조작 부분, 촬영종류별 촬영 방법 부분, 영상에 대한 해부학적 및 기술적 지식 부분, 장치 정도관리 부분, 장비 및 환자 안전관리 부분	CT, MRI 정도관리, 진단용엑스선장치 정도관리, 유방촬영장치 정도관리, 투시조영/혈관조영장치 정도관리, 초음파진단기 정도관리, 판독용 모니터 정도관리	장치 조작 부분, 검사 종류별 검사 방법 부분, 영상에 대한 해부학적 및 기술적 지식 부분, 장치 정도관리 부분, 방사성동위원소 취급 관련 부분, 환자 안전관리 부분	모의치료 장치 조작 부분, 일반 치료계획 및 보조기구 조작 부분, 특수 치료계획 부분, 선형가속기를 이용한 치료 장치 조작 및 치료방법 부분, 기타 장치를 이용한 치료 장치 조작 및 치료방법 부분, 품질관리 부분
226	2023-05-10 13:08:07	동의함	27	여성	3년제	2학년	대구광역시	5회 이상의 사용경험이 있다.	없다.		가능하다.	컴퓨터기반시험(CBT)	교과목에 대한 흥미가 올라간다.	생각해본적 없다.	방사선 기기 조작 설정 부분	전체 실기 시험 중 1문항	일반 컴퓨터를 이용한 시뮬레이션 시험		촬영종류별 촬영 방법 부분	영상에 대한 해부학적 지식 부분	영상에 대한 해부학적 지식 부분	영상에 대한 해부학적 및 기술적 지식 부분	영상에 대한 해부학적 및 기술적 지식 부분	영상에 대한 해부학적 및 기술적 지식 부분	유방촬영장치 정도관리, 투시조영/혈관조영장치 정도관리, 초음파진단기 정도관리	영상에 대한 해부학적 및 기술적 지식 부분	선형가속기를 이용한 치료 장치 조작 및 치료방법 부분
227	2023-05-10 13:08:38	동의함	30	여성	3년제	3학년	대구광역시	간접적으로 보기만 해봤다.	없다.		가능하다.	가상현실(VR)	교과목에 대한 흥미가 올라간다.	생각해본적 없다.	방사선 기기 구조부분, 방사선 기기 조작 설정 부분	과목당 2문항 이상	전용 시뮬레이터를 이용한 가상현실 시험	기기학 영상학실습 CT	영상에 대한 해부학적 지식 부분, 환자 안전관리 부분	영상에 대한 해부학적 지식 부분, 장치 정도관리 부분	영상에 대한 해부학적 지식 부분, 환자 안전관리 부분	검사종류별 검사 방법 부분, 영상에 대한 해부학적 및 기술적 지식 부분	영상에 대한 해부학적 및 기술적 지식 부분, 환자 안전관리 부분	영상에 대한 해부학적 및 기술적 지식 부분, 장비 및 환자 안전관리 부분	유방촬영장치 정도관리, 투시조영/혈관조영장치 정도관리, 초음파진단기 정도관리	검사 종류별 검사 방법 부분, 장치 정도관리 부분	특수 치료계획 부분, 선형가속기를 이용한 치료 장치 조작 및 치료방법 부분, 기타 장치를 이용한 치료 장치 조작 및 치료방법 부분
228	2023-05-10 13:08:50	동의함	26	남성	3년제	2학년	대구광역시	5회 이내의 사용경험이 있다.	없다.		생각해 본적이 없다.	증강현실(AR), 가상현실(VR)	교과목에 대한 흥미가 올라간다.	일부 도입이 가능하다.	모두	전체 과목 중 2~5문항	일반 컴퓨터를 이용한 시뮬레이션 시험	딱히 생각해본적이없다	장치 조작 부분	장치 정도관리 부분	장치 정도관리 부분	영상에 대한 해부학적 및 기술적 지식 부분	장치 정도관리 부분	장치 정도관리 부분	투시조영/혈관조영장치 정도관리	방사성동위원소 취급 관련 부분	기타 장치를 이용한 치료 장치 조작 및 치료방법 부분
229	2023-05-10 13:09:38	동의함	26	여성	3년제	2학년	대구광역시	없다.	없다.		불가능하다.	가상현실(VR), 혼합현실(MR)	교과목에 대한 흥미가 올라간다., 교과목에 대한 이해도가 증가한다., 실습효과가 증가한다.	일부 도입이 가능하다.	임상검사 자세 실기 부분, 방사선 기기 조작 설정 부분	과목당 1문항	전용 시뮬레이터를 이용한 가상현실 시험	진료영상실습,투시조영실습	장치 조작 부분, 촬영종류별 촬영 방법 부분	장치 조작 부분, 촬영종류별 촬영 방법 부분	장치 조작 부분, 시술종류별 시술 방법 부분	장치 조작 부분, 검사종류별 검사 방법 부분	장치 조작 부분, 촬영종류별 촬영 방법 부분	장치 조작 부분, 촬영종류별 촬영 방법 부분	CT, MRI 정도관리, 진단용엑스선장치 정도관리	장치 조작 부분, 검사 종류별 검사 방법 부분	모의치료 장치 조작 부분, 일반 치료계획 및 보조기구 조작 부분
230	2023-05-10 13:10:03	동의함	24	여성	3년제	2학년	대구광역시	없다.	없다.		불가능하다.	혼합현실(MR), 컴퓨터기반시험(CBT)	교과목에 대한 이해도가 증가한다.	생각해본적 없다.	임상검사 자세 실기 부분	전체 실기 시험 중 1문항	전용 시뮬레이터를 이용한 가상현실 시험	진료영상실습 pacs 계측학	장치 조작 부분, 장치 정도관리 부분	장치 조작 부분, 장치 정도관리 부분	장치 조작 부분, 시술종류별 시술 방법 부분, 영상에 대한 해부학적 지식 부분, 장치 정도관리 부분	장치 조작 부분, 검사종류별 검사 방법 부분, 영상에 대한 해부학적 및 기술적 지식 부분	장치 조작 부분, 촬영종류별 촬영 방법 부분, 3차원 재구성 영상 부분	장치 조작 부분, 촬영종류별 촬영 방법 부분, 영상에 대한 해부학적 및 기술적 지식 부분, 장비 및 환자 안전관리 부분	CT, MRI 정도관리, 진단용엑스선장치 정도관리, 유방촬영장치 정도관리, 투시조영/혈관조영장치 정도관리, 초음파진단기 정도관리, 판독용 모니터 정도관리	장치 조작 부분, 검사 종류별 검사 방법 부분, 영상에 대한 해부학적 및 기술적 지식 부분, 장치 정도관리 부분, 방사성동위원소 취급 관련 부분, 환자 안전관리 부분	모의치료 장치 조작 부분, 일반 치료계획 및 보조기구 조작 부분, 특수 치료계획 부분, 선형가속기를 이용한 치료 장치 조작 및 치료방법 부분, 기타 장치를 이용한 치료 장치 조작 및 치료방법 부분, 품질관리 부분
231	2023-05-10 13:11:00	동의함	35	남성	3년제	2학년	대구광역시	없다.	없다.		생각해 본적이 없다.	증강현실(AR), 가상현실(VR), 혼합현실(MR)	교과목에 대한 흥미가 올라간다.	생각해본적 없다.	임상검사 자세 실기 부분, 방사선 기기 구조부분, QC, QA 부분, 방사선 기기 조작 설정 부분, 영상 해부학 부분	과목당 2문항 이상	전용 시뮬레이터를 이용한 가상현실 시험	투시, 진료영상	장치 조작 부분, 촬영종류별 촬영 방법 부분, 영상에 대한 해부학적 지식 부분	장치 조작 부분, 촬영종류별 촬영 방법 부분, 영상에 대한 해부학적 지식 부분	장치 조작 부분, 시술종류별 시술 방법 부분, 영상에 대한 해부학적 지식 부분, 장치 정도관리 부분	장치 조작 부분, 검사종류별 검사 방법 부분, 영상에 대한 해부학적 및 기술적 지식 부분	영상에 대한 해부학적 및 기술적 지식 부분, 3차원 재구성 영상 부분, 장치 정도관리 부분	장치 조작 부분, 촬영종류별 촬영 방법 부분, 영상에 대한 해부학적 및 기술적 지식 부분	CT, MRI 정도관리, 진단용엑스선장치 정도관리, 유방촬영장치 정도관리, 투시조영/혈관조영장치 정도관리, 초음파진단기 정도관리	장치 조작 부분, 검사 종류별 검사 방법 부분, 영상에 대한 해부학적 및 기술적 지식 부분, 장치 정도관리 부분, 방사성동위원소 취급 관련 부분	모의치료 장치 조작 부분, 일반 치료계획 및 보조기구 조작 부분, 특수 치료계획 부분, 선형가속기를 이용한 치료 장치 조작 및 치료방법 부분, 기타 장치를 이용한 치료 장치 조작 및 치료방법 부분
232	2023-05-10 13:11:11	동의함	22	남성	3년제	2학년	대구광역시	5회 이내의 사용경험이 있다.	없다.		가능하다.	증강현실(AR), 가상현실(VR), 혼합현실(MR), 컴퓨터기반시험(CBT)	교과목에 대한 이해도가 증가한다., 실습효과가 증가한다.	일부 도입이 가능하다.	방사선 기기 조작 설정 부분, 영상 해부학 부분	전체 과목 중 2~5문항	모바일 디바이스(태블릿, 아이패드 등)를 이용한 증강현실 시험	일반촬영 투시조영 초음파	영상에 대한 해부학적 지식 부분	영상에 대한 해부학적 지식 부분	영상에 대한 해부학적 지식 부분	영상에 대한 해부학적 및 기술적 지식 부분	영상에 대한 해부학적 및 기술적 지식 부분, 3차원 재구성 영상 부분	촬영종류별 촬영 방법 부분, 영상에 대한 해부학적 및 기술적 지식 부분	CT, MRI 정도관리, 투시조영/혈관조영장치 정도관리	영상에 대한 해부학적 및 기술적 지식 부분, 방사성동위원소 취급 관련 부분	일반 치료계획 및 보조기구 조작 부분
233	2023-05-10 13:12:23	동의함	27	여성	3년제	3학년	대구광역시	5회 이내의 사용경험이 있다.	없다.		가능하다.	가상현실(VR), 혼합현실(MR), 컴퓨터기반시험(CBT)	교과목에 대한 흥미가 올라간다., 교과목에 대한 이해도가 증가한다.	생각해본적 없다.	임상검사 자세 실기 부분, 영상 해부학 부분	전체 과목 중 5문항 이상	전용 시뮬레이터를 이용한 가상현실 시험	영상해부학 , 진료영상학실습 , 인체해부학	촬영종류별 촬영 방법 부분, 영상에 대한 해부학적 지식 부분	촬영종류별 촬영 방법 부분, 영상에 대한 해부학적 지식 부분	시술종류별 시술 방법 부분, 영상에 대한 해부학적 지식 부분	검사종류별 검사 방법 부분, 영상에 대한 해부학적 및 기술적 지식 부분	촬영종류별 촬영 방법 부분, 영상에 대한 해부학적 및 기술적 지식 부분, 3차원 재구성 영상 부분	촬영종류별 촬영 방법 부분, 영상에 대한 해부학적 및 기술적 지식 부분	CT, MRI 정도관리, 진단용엑스선장치 정도관리, 유방촬영장치 정도관리, 투시조영/혈관조영장치 정도관리, 초음파진단기 정도관리, 판독용 모니터 정도관리	검사 종류별 검사 방법 부분, 영상에 대한 해부학적 및 기술적 지식 부분	모의치료 장치 조작 부분, 일반 치료계획 및 보조기구 조작 부분, 특수 치료계획 부분, 선형가속기를 이용한 치료 장치 조작 및 치료방법 부분, 기타 장치를 이용한 치료 장치 조작 및 치료방법 부분
234	2023-05-10 13:13:48	동의함	28	남성	3년제	2학년	대구광역시	없다.	없다.		가능하다.	혼합현실(MR)	실습효과가 증가한다.	생각해본적 없다.	영상 해부학 부분	전체 과목 중 2~5문항	HMD(홀로렌즈, 오큐러스)를 이용한 가상현실 시험	방사선기기학 인체해부학 pacs	환자 안전관리 부분	장치 정도관리 부분	시술종류별 시술 방법 부분	검사종류별 검사 방법 부분	영상에 대한 해부학적 및 기술적 지식 부분	장치 정도관리 부분	유방촬영장치 정도관리	환자 안전관리 부분	일반 치료계획 및 보조기구 조작 부분
235	2023-05-10 13:13:49	동의함	21	남성	3년제	2학년	대구광역시	없다.	없다.		가능하다.	가상현실(VR)	교과목에 대한 흥미가 올라간다.	일부 도입이 가능하다.	영상 해부학 부분	전체 실기 시험 중 1문항	모바일 디바이스(태블릿, 아이패드 등)를 이용한 증강현실 시험	투시조영,인체생리학,핵의학	영상에 대한 해부학적 지식 부분	촬영종류별 촬영 방법 부분	시술종류별 시술 방법 부분	검사종류별 검사 방법 부분	영상에 대한 해부학적 및 기술적 지식 부분	촬영종류별 촬영 방법 부분	투시조영/혈관조영장치 정도관리	방사성동위원소 취급 관련 부분	일반 치료계획 및 보조기구 조작 부분
236	2023-05-10 13:14:11	동의함	24	남성	3년제	2학년	대구광역시	5회 이내의 사용경험이 있다.	없다.		가능하다.	증강현실(AR), 가상현실(VR)	교과목에 대한 이해도가 증가한다.	일부 도입이 가능하다.	방사선 기기 구조부분	전체 과목 중 2~5문항	전용 시뮬레이터를 이용한 가상현실 시험	해부학, 조영, 방사선영상	장치 조작 부분, 장치 정도관리 부분, 환자 안전관리 부분	장치 조작 부분, 장치 정도관리 부분	장치 조작 부분, 시술종류별 시술 방법 부분	장치 조작 부분, 영상에 대한 해부학적 및 기술적 지식 부분	장치 조작 부분, 3차원 재구성 영상 부분, 장치 정도관리 부분	장치 조작 부분, 장치 정도관리 부분, 장비 및 환자 안전관리 부분	CT, MRI 정도관리, 투시조영/혈관조영장치 정도관리	장치 조작 부분, 영상에 대한 해부학적 및 기술적 지식 부분, 장치 정도관리 부분	모의치료 장치 조작 부분, 일반 치료계획 및 보조기구 조작 부분
237	2023-05-10 13:16:19	동의함	26	남성	3년제	3학년	대구광역시	없다.	없다.		생각해 본적이 없다.	가상현실(VR)	교과목에 대한 흥미가 올라간다.	생각해본적 없다.	영상 해부학 부분	과목당 1문항	전용 시뮬레이터를 이용한 가상현실 시험	영상해부학, qc, 초음파	장치 조작 부분, 촬영종류별 촬영 방법 부분, 영상에 대한 해부학적 지식 부분, 장치 정도관리 부분, 환자 안전관리 부분	장치 조작 부분, 촬영종류별 촬영 방법 부분, 영상에 대한 해부학적 지식 부분, 장치 정도관리 부분, 환자 안전관리 부분	장치 조작 부분, 시술종류별 시술 방법 부분, 영상에 대한 해부학적 지식 부분, 장치 정도관리 부분, 환자 안전관리 부분	장치 조작 부분, 검사종류별 검사 방법 부분, 영상에 대한 해부학적 및 기술적 지식 부분, 장치 정도관리 부분	장치 조작 부분, 촬영종류별 촬영 방법 부분, 영상에 대한 해부학적 및 기술적 지식 부분, 3차원 재구성 영상 부분, 장치 정도관리 부분, 환자 안전관리 부분	장치 조작 부분, 촬영종류별 촬영 방법 부분, 영상에 대한 해부학적 및 기술적 지식 부분, 장치 정도관리 부분, 장비 및 환자 안전관리 부분	CT, MRI 정도관리, 진단용엑스선장치 정도관리, 유방촬영장치 정도관리, 투시조영/혈관조영장치 정도관리, 초음파진단기 정도관리, 판독용 모니터 정도관리	장치 조작 부분, 검사 종류별 검사 방법 부분, 영상에 대한 해부학적 및 기술적 지식 부분, 장치 정도관리 부분, 방사성동위원소 취급 관련 부분, 환자 안전관리 부분	모의치료 장치 조작 부분, 일반 치료계획 및 보조기구 조작 부분, 특수 치료계획 부분, 선형가속기를 이용한 치료 장치 조작 및 치료방법 부분, 기타 장치를 이용한 치료 장치 조작 및 치료방법 부분, 품질관리 부분
238	2023-05-10 13:21:06	동의함	23	남성	3년제	2학년	대구광역시	없다.	없다.		가능하다.	가상현실(VR)	실습효과가 증가한다.	도입이 불가능하다.	방사선 기기 구조부분	과목당 1문항	일반 컴퓨터를 이용한 시뮬레이션 시험	Ct 영상학 초음파	장치 조작 부분	장치 조작 부분	장치 조작 부분	장치 조작 부분	장치 조작 부분	장치 조작 부분	CT, MRI 정도관리	장치 조작 부분	모의치료 장치 조작 부분
239	2023-05-10 13:25:31	동의함	26	남성	3년제	2학년	대구광역시	없다.	없다.		불가능하다.	증강현실(AR), 가상현실(VR)		도입이 불가능하다.	영상 해부학 부분	과목당 1문항	전용 시뮬레이터를 이용한 가상현실 시험	인체해부학, 초음파, 투시조영영상학	영상에 대한 해부학적 지식 부분	영상에 대한 해부학적 지식 부분	영상에 대한 해부학적 지식 부분	영상에 대한 해부학적 및 기술적 지식 부분	촬영종류별 촬영 방법 부분	촬영종류별 촬영 방법 부분	CT, MRI 정도관리, 진단용엑스선장치 정도관리, 투시조영/혈관조영장치 정도관리, 초음파진단기 정도관리	장치 조작 부분, 영상에 대한 해부학적 및 기술적 지식 부분	모의치료 장치 조작 부분, 일반 치료계획 및 보조기구 조작 부분, 특수 치료계획 부분, 선형가속기를 이용한 치료 장치 조작 및 치료방법 부분, 기타 장치를 이용한 치료 장치 조작 및 치료방법 부분, 품질관리 부분
240	2023-05-10 13:29:23	동의함	23	남성	3년제	3학년	대구광역시	없다.	없다.		생각해 본적이 없다.	가상현실(VR), 컴퓨터기반시험(CBT)	교과목에 대한 이해도가 증가한다., 실습효과가 증가한다.	생각해본적 없다.	모두	과목당 1문항	일반 컴퓨터를 이용한 시뮬레이션 시험		장치 조작 부분, 촬영종류별 촬영 방법 부분, 영상에 대한 해부학적 지식 부분, 장치 정도관리 부분, 환자 안전관리 부분	장치 조작 부분, 촬영종류별 촬영 방법 부분, 영상에 대한 해부학적 지식 부분, 장치 정도관리 부분, 환자 안전관리 부분	장치 조작 부분, 시술종류별 시술 방법 부분, 영상에 대한 해부학적 지식 부분, 장치 정도관리 부분, 환자 안전관리 부분	장치 조작 부분, 검사종류별 검사 방법 부분, 영상에 대한 해부학적 및 기술적 지식 부분, 장치 정도관리 부분	장치 조작 부분, 촬영종류별 촬영 방법 부분, 영상에 대한 해부학적 및 기술적 지식 부분, 3차원 재구성 영상 부분, 장치 정도관리 부분, 환자 안전관리 부분	장치 조작 부분, 촬영종류별 촬영 방법 부분, 영상에 대한 해부학적 및 기술적 지식 부분, 장치 정도관리 부분, 장비 및 환자 안전관리 부분	CT, MRI 정도관리, 진단용엑스선장치 정도관리, 유방촬영장치 정도관리, 투시조영/혈관조영장치 정도관리, 초음파진단기 정도관리, 판독용 모니터 정도관리	장치 조작 부분, 검사 종류별 검사 방법 부분, 영상에 대한 해부학적 및 기술적 지식 부분, 장치 정도관리 부분, 방사성동위원소 취급 관련 부분, 환자 안전관리 부분	모의치료 장치 조작 부분, 일반 치료계획 및 보조기구 조작 부분, 특수 치료계획 부분, 선형가속기를 이용한 치료 장치 조작 및 치료방법 부분, 기타 장치를 이용한 치료 장치 조작 및 치료방법 부분, 품질관리 부분
241	2023-05-10 13:29:51	동의함	35	남성	3년제	2학년	대구광역시	없다.	없다.		가능하다.	컴퓨터기반시험(CBT)	교과목에 대한 흥미가 올라간다.	도입을 추천한다.	임상검사 자세 실기 부분	전체 과목 중 5문항 이상	HMD(홀로렌즈, 오큐러스)를 이용한 가상현실 시험		장치 조작 부분, 촬영종류별 촬영 방법 부분, 영상에 대한 해부학적 지식 부분, 장치 정도관리 부분, 환자 안전관리 부분	장치 조작 부분, 촬영종류별 촬영 방법 부분, 영상에 대한 해부학적 지식 부분, 장치 정도관리 부분, 환자 안전관리 부분	장치 조작 부분, 시술종류별 시술 방법 부분, 영상에 대한 해부학적 지식 부분, 장치 정도관리 부분, 환자 안전관리 부분	장치 조작 부분, 검사종류별 검사 방법 부분, 영상에 대한 해부학적 및 기술적 지식 부분, 장치 정도관리 부분	장치 조작 부분, 촬영종류별 촬영 방법 부분, 영상에 대한 해부학적 및 기술적 지식 부분, 3차원 재구성 영상 부분, 장치 정도관리 부분, 환자 안전관리 부분	장치 조작 부분	CT, MRI 정도관리	장치 조작 부분	모의치료 장치 조작 부분
242	2023-05-10 13:30:53	동의함	22	남성	3년제	3학년	대구광역시	없다.	없다.		불가능하다.	가상현실(VR)	교과목에 대한 흥미가 올라간다.	일부 도입이 가능하다.	모두	과목당 1문항	전용 시뮬레이터를 이용한 가상현실 시험		영상에 대한 해부학적 지식 부분	영상에 대한 해부학적 지식 부분	영상에 대한 해부학적 지식 부분	영상에 대한 해부학적 및 기술적 지식 부분	영상에 대한 해부학적 및 기술적 지식 부분	영상에 대한 해부학적 및 기술적 지식 부분	투시조영/혈관조영장치 정도관리	영상에 대한 해부학적 및 기술적 지식 부분	선형가속기를 이용한 치료 장치 조작 및 치료방법 부분, 기타 장치를 이용한 치료 장치 조작 및 치료방법 부분
243	2023-05-10 14:47:23	동의함	19	남성	3년제	2학년	대구광역시	5회 이내의 사용경험이 있다.	없다.		가능하다.	증강현실(AR), 가상현실(VR), 혼합현실(MR), 컴퓨터기반시험(CBT)	교과목에 대한 흥미가 올라간다., 교과목에 대한 이해도가 증가한다., 실습효과가 증가한다.	도입을 추천한다.	임상검사 자세 실기 부분, 방사선 기기 구조부분, 영상 해부학 부분	전체 과목 중 5문항 이상	전용 시뮬레이터를 이용한 가상현실 시험	의료영상실습, 인체 해부학, 디지털의료영상학실습	촬영종류별 촬영 방법 부분, 영상에 대한 해부학적 지식 부분	촬영종류별 촬영 방법 부분, 영상에 대한 해부학적 지식 부분	시술종류별 시술 방법 부분, 영상에 대한 해부학적 지식 부분	검사종류별 검사 방법 부분, 영상에 대한 해부학적 및 기술적 지식 부분	영상에 대한 해부학적 및 기술적 지식 부분	장치 정도관리 부분	CT, MRI 정도관리, 진단용엑스선장치 정도관리, 유방촬영장치 정도관리, 투시조영/혈관조영장치 정도관리, 초음파진단기 정도관리, 판독용 모니터 정도관리	검사 종류별 검사 방법 부분, 영상에 대한 해부학적 및 기술적 지식 부분, 방사성동위원소 취급 관련 부분	선형가속기를 이용한 치료 장치 조작 및 치료방법 부분, 기타 장치를 이용한 치료 장치 조작 및 치료방법 부분
244	2023-05-10 15:07:15	동의함	24	남성	3년제	3학년	광주광역시	5회 이상의 사용경험이 있다.	있다. (2-1 문항 답변 요망)		가능하다.	증강현실(AR), 가상현실(VR), 혼합현실(MR), 컴퓨터기반시험(CBT)	교과목에 대한 흥미가 올라간다., 교과목에 대한 이해도가 증가한다., 실습효과가 증가한다.	도입을 추천한다.	임상검사 자세 실기 부분, 방사선 기기 구조부분, QC, QA 부분, 방사선 기기 조작 설정 부분, 영상 해부학 부분, 모두	전체 과목 중 5문항 이상	HMD(홀로렌즈, 오큐러스)를 이용한 가상현실 시험	다	장치 조작 부분, 촬영종류별 촬영 방법 부분, 영상에 대한 해부학적 지식 부분, 장치 정도관리 부분, 환자 안전관리 부분	장치 조작 부분, 촬영종류별 촬영 방법 부분, 영상에 대한 해부학적 지식 부분, 장치 정도관리 부분, 환자 안전관리 부분	장치 조작 부분, 시술종류별 시술 방법 부분, 영상에 대한 해부학적 지식 부분, 장치 정도관리 부분, 환자 안전관리 부분	장치 조작 부분, 검사종류별 검사 방법 부분, 영상에 대한 해부학적 및 기술적 지식 부분, 장치 정도관리 부분	장치 조작 부분, 촬영종류별 촬영 방법 부분, 영상에 대한 해부학적 및 기술적 지식 부분, 3차원 재구성 영상 부분, 장치 정도관리 부분, 환자 안전관리 부분	장치 조작 부분, 촬영종류별 촬영 방법 부분, 영상에 대한 해부학적 및 기술적 지식 부분, 장치 정도관리 부분, 장비 및 환자 안전관리 부분	CT, MRI 정도관리, 진단용엑스선장치 정도관리, 유방촬영장치 정도관리, 투시조영/혈관조영장치 정도관리, 초음파진단기 정도관리, 판독용 모니터 정도관리	장치 조작 부분, 검사 종류별 검사 방법 부분, 영상에 대한 해부학적 및 기술적 지식 부분, 장치 정도관리 부분, 방사성동위원소 취급 관련 부분, 환자 안전관리 부분	모의치료 장치 조작 부분, 일반 치료계획 및 보조기구 조작 부분, 특수 치료계획 부분, 선형가속기를 이용한 치료 장치 조작 및 치료방법 부분, 기타 장치를 이용한 치료 장치 조작 및 치료방법 부분, 품질관리 부분
245	2023-05-10 15:07:30	동의함	23	남성	3년제	3학년	광주광역시	없다.	없다.		가능하다.	가상현실(VR)	교과목에 대한 흥미가 올라간다., 교과목에 대한 이해도가 증가한다., 실습효과가 증가한다.	도입을 추천한다.	임상검사 자세 실기 부분, 방사선 기기 조작 설정 부분	전체 과목 중 5문항 이상	모바일 디바이스(태블릿, 아이패드 등)를 이용한 증강현실 시험	일반촬영, MRI, CT	장치 조작 부분, 영상에 대한 해부학적 지식 부분	장치 조작 부분, 촬영종류별 촬영 방법 부분	장치 조작 부분, 시술종류별 시술 방법 부분, 영상에 대한 해부학적 지식 부분	장치 조작 부분, 검사종류별 검사 방법 부분	장치 조작 부분, 3차원 재구성 영상 부분	장치 조작 부분, 촬영종류별 촬영 방법 부분	CT, MRI 정도관리, 진단용엑스선장치 정도관리	장치 조작 부분, 장치 정도관리 부분	모의치료 장치 조작 부분
246	2023-05-10 15:07:49	동의함	23	남성	3년제	3학년	광주광역시	없다.	없다.		생각해 본적이 없다.	가상현실(VR)	실습효과가 증가한다.	도입을 추천한다.	임상검사 자세 실기 부분, 방사선 기기 구조부분, QC, QA 부분, 방사선 기기 조작 설정 부분, 영상 해부학 부분, 모두	전체 과목 중 5문항 이상	모바일 디바이스(태블릿, 아이패드 등)를 이용한 증강현실 시험	혈관조영, 해부생리학, 영상해부학	장치 조작 부분, 촬영종류별 촬영 방법 부분, 영상에 대한 해부학적 지식 부분, 장치 정도관리 부분, 환자 안전관리 부분	장치 조작 부분, 촬영종류별 촬영 방법 부분, 영상에 대한 해부학적 지식 부분, 장치 정도관리 부분, 환자 안전관리 부분	장치 조작 부분, 시술종류별 시술 방법 부분, 영상에 대한 해부학적 지식 부분, 장치 정도관리 부분, 환자 안전관리 부분	검사종류별 검사 방법 부분	영상에 대한 해부학적 및 기술적 지식 부분	장치 조작 부분, 촬영종류별 촬영 방법 부분, 영상에 대한 해부학적 및 기술적 지식 부분, 장치 정도관리 부분, 장비 및 환자 안전관리 부분	CT, MRI 정도관리, 진단용엑스선장치 정도관리, 유방촬영장치 정도관리, 투시조영/혈관조영장치 정도관리, 초음파진단기 정도관리, 판독용 모니터 정도관리	장치 조작 부분, 검사 종류별 검사 방법 부분, 영상에 대한 해부학적 및 기술적 지식 부분, 장치 정도관리 부분, 방사성동위원소 취급 관련 부분, 환자 안전관리 부분	모의치료 장치 조작 부분, 일반 치료계획 및 보조기구 조작 부분, 특수 치료계획 부분, 선형가속기를 이용한 치료 장치 조작 및 치료방법 부분, 기타 장치를 이용한 치료 장치 조작 및 치료방법 부분, 품질관리 부분
247	2023-05-10 15:07:57	동의함	27	남성	3년제	3학년	광주광역시	없다.	없다.		가능하다.	가상현실(VR)	교과목에 대한 이해도가 증가한다.	도입을 추천한다.	임상검사 자세 실기 부분, 방사선 기기 조작 설정 부분	전체 과목 중 5문항 이상	모바일 디바이스(태블릿, 아이패드 등)를 이용한 증강현실 시험	일반촬영, 혈관조영, 핵의학	장치 조작 부분, 촬영종류별 촬영 방법 부분, 환자 안전관리 부분	장치 조작 부분, 촬영종류별 촬영 방법 부분	장치 조작 부분, 시술종류별 시술 방법 부분, 장치 정도관리 부분	장치 조작 부분, 검사종류별 검사 방법 부분, 영상에 대한 해부학적 및 기술적 지식 부분	촬영종류별 촬영 방법 부분, 영상에 대한 해부학적 및 기술적 지식 부분, 3차원 재구성 영상 부분	장치 조작 부분, 촬영종류별 촬영 방법 부분, 영상에 대한 해부학적 및 기술적 지식 부분	진단용엑스선장치 정도관리, 유방촬영장치 정도관리, 초음파진단기 정도관리	검사 종류별 검사 방법 부분, 영상에 대한 해부학적 및 기술적 지식 부분, 방사성동위원소 취급 관련 부분	일반 치료계획 및 보조기구 조작 부분, 특수 치료계획 부분, 선형가속기를 이용한 치료 장치 조작 및 치료방법 부분
248	2023-05-10 15:07:58	동의함	22	남성	3년제	3학년	광주광역시	없다.	없다.		불가능하다.	혼합현실(MR)	교과목에 대한 이해도가 증가한다.	도입이 불가능하다.	영상 해부학 부분	전체 실기 시험 중 1문항	HMD(홀로렌즈, 오큐러스)를 이용한 가상현실 시험	해부학. CT. MR	영상에 대한 해부학적 지식 부분	영상에 대한 해부학적 지식 부분	영상에 대한 해부학적 지식 부분	영상에 대한 해부학적 및 기술적 지식 부분	영상에 대한 해부학적 및 기술적 지식 부분	영상에 대한 해부학적 및 기술적 지식 부분	CT, MRI 정도관리, 진단용엑스선장치 정도관리, 유방촬영장치 정도관리, 투시조영/혈관조영장치 정도관리	영상에 대한 해부학적 및 기술적 지식 부분	모의치료 장치 조작 부분, 일반 치료계획 및 보조기구 조작 부분, 특수 치료계획 부분, 선형가속기를 이용한 치료 장치 조작 및 치료방법 부분, 기타 장치를 이용한 치료 장치 조작 및 치료방법 부분, 품질관리 부분
249	2023-05-10 15:08:04	동의함	20	여성	3년제	3학년	광주광역시	5회 이내의 사용경험이 있다.	없다.		가능하다.	가상현실(VR), 컴퓨터기반시험(CBT)	교과목에 대한 흥미가 올라간다.	일부 도입이 가능하다.	방사선 기기 조작 설정 부분	전체 과목 중 2~5문항	모바일 디바이스(태블릿, 아이패드 등)를 이용한 증강현실 시험	MRI CT	장치 조작 부분, 촬영종류별 촬영 방법 부분	장치 조작 부분, 촬영종류별 촬영 방법 부분	장치 조작 부분, 시술종류별 시술 방법 부분, 영상에 대한 해부학적 지식 부분	장치 조작 부분, 검사종류별 검사 방법 부분, 영상에 대한 해부학적 및 기술적 지식 부분	장치 조작 부분, 촬영종류별 촬영 방법 부분	장치 조작 부분, 촬영종류별 촬영 방법 부분, 영상에 대한 해부학적 및 기술적 지식 부분	CT, MRI 정도관리, 진단용엑스선장치 정도관리, 유방촬영장치 정도관리, 투시조영/혈관조영장치 정도관리, 초음파진단기 정도관리, 판독용 모니터 정도관리	장치 조작 부분, 검사 종류별 검사 방법 부분, 영상에 대한 해부학적 및 기술적 지식 부분	모의치료 장치 조작 부분, 일반 치료계획 및 보조기구 조작 부분, 특수 치료계획 부분, 선형가속기를 이용한 치료 장치 조작 및 치료방법 부분, 기타 장치를 이용한 치료 장치 조작 및 치료방법 부분, 품질관리 부분
250	2023-05-10 15:08:06	동의함	22	남성	3년제	3학년	광주광역시	5회 이내의 사용경험이 있다.	없다.		가능하다.	가상현실(VR)	교과목에 대한 흥미가 올라간다., 교과목에 대한 이해도가 증가한다., 실습효과가 증가한다.	도입을 추천한다.	임상검사 자세 실기 부분, 방사선 기기 구조부분, QC, QA 부분, 방사선 기기 조작 설정 부분, 영상 해부학 부분, 모두	전체 과목 중 5문항 이상	HMD(홀로렌즈, 오큐러스)를 이용한 가상현실 시험	혈관조영 , 씨티 , 엠알	장치 조작 부분, 촬영종류별 촬영 방법 부분, 영상에 대한 해부학적 지식 부분, 장치 정도관리 부분, 환자 안전관리 부분	장치 조작 부분, 촬영종류별 촬영 방법 부분, 영상에 대한 해부학적 지식 부분, 장치 정도관리 부분, 환자 안전관리 부분	장치 조작 부분, 시술종류별 시술 방법 부분, 영상에 대한 해부학적 지식 부분, 장치 정도관리 부분, 환자 안전관리 부분	장치 조작 부분, 검사종류별 검사 방법 부분, 영상에 대한 해부학적 및 기술적 지식 부분, 장치 정도관리 부분	장치 조작 부분, 촬영종류별 촬영 방법 부분, 영상에 대한 해부학적 및 기술적 지식 부분, 3차원 재구성 영상 부분, 장치 정도관리 부분, 환자 안전관리 부분	장치 조작 부분, 촬영종류별 촬영 방법 부분, 영상에 대한 해부학적 및 기술적 지식 부분, 장치 정도관리 부분, 장비 및 환자 안전관리 부분	CT, MRI 정도관리, 진단용엑스선장치 정도관리, 유방촬영장치 정도관리, 투시조영/혈관조영장치 정도관리, 초음파진단기 정도관리, 판독용 모니터 정도관리	장치 조작 부분, 검사 종류별 검사 방법 부분, 영상에 대한 해부학적 및 기술적 지식 부분, 장치 정도관리 부분, 방사성동위원소 취급 관련 부분, 환자 안전관리 부분	모의치료 장치 조작 부분, 일반 치료계획 및 보조기구 조작 부분, 특수 치료계획 부분, 선형가속기를 이용한 치료 장치 조작 및 치료방법 부분, 기타 장치를 이용한 치료 장치 조작 및 치료방법 부분, 품질관리 부분
251	2023-05-10 15:08:17	동의함	23	남성	3년제	3학년	광주광역시	간접적으로 보기만 해봤다.	없다.		가능하다.	증강현실(AR), 가상현실(VR)	교과목에 대한 흥미가 올라간다., 교과목에 대한 이해도가 증가한다., 실습효과가 증가한다.	도입을 추천한다.	임상검사 자세 실기 부분, 방사선 기기 구조부분, QC, QA 부분, 방사선 기기 조작 설정 부분, 영상 해부학 부분, 모두	전체 과목 중 5문항 이상	전용 시뮬레이터를 이용한 가상현실 시험	사지영상학 두개부영상학 ct	장치 조작 부분, 촬영종류별 촬영 방법 부분, 영상에 대한 해부학적 지식 부분, 장치 정도관리 부분, 환자 안전관리 부분	장치 조작 부분, 촬영종류별 촬영 방법 부분, 영상에 대한 해부학적 지식 부분, 장치 정도관리 부분, 환자 안전관리 부분	장치 조작 부분, 시술종류별 시술 방법 부분, 영상에 대한 해부학적 지식 부분, 장치 정도관리 부분, 환자 안전관리 부분	장치 조작 부분, 검사종류별 검사 방법 부분, 영상에 대한 해부학적 및 기술적 지식 부분, 장치 정도관리 부분	장치 조작 부분, 촬영종류별 촬영 방법 부분, 영상에 대한 해부학적 및 기술적 지식 부분, 3차원 재구성 영상 부분, 장치 정도관리 부분, 환자 안전관리 부분	장치 조작 부분, 촬영종류별 촬영 방법 부분, 영상에 대한 해부학적 및 기술적 지식 부분, 장치 정도관리 부분, 장비 및 환자 안전관리 부분	CT, MRI 정도관리, 진단용엑스선장치 정도관리, 유방촬영장치 정도관리, 투시조영/혈관조영장치 정도관리, 초음파진단기 정도관리, 판독용 모니터 정도관리	장치 조작 부분, 검사 종류별 검사 방법 부분, 영상에 대한 해부학적 및 기술적 지식 부분, 장치 정도관리 부분, 방사성동위원소 취급 관련 부분, 환자 안전관리 부분	모의치료 장치 조작 부분, 일반 치료계획 및 보조기구 조작 부분, 특수 치료계획 부분, 선형가속기를 이용한 치료 장치 조작 및 치료방법 부분, 기타 장치를 이용한 치료 장치 조작 및 치료방법 부분, 품질관리 부분
252	2023-05-10 15:08:21	동의함	22	남성	3년제	3학년	광주광역시	간접적으로 보기만 해봤다.	없다.		가능하다.	혼합현실(MR)	교과목에 대한 이해도가 증가한다., 실습효과가 증가한다.	도입을 추천한다.	임상검사 자세 실기 부분, 방사선 기기 구조부분, QC, QA 부분, 방사선 기기 조작 설정 부분, 영상 해부학 부분	전체 과목 중 5문항 이상	HMD(홀로렌즈, 오큐러스)를 이용한 가상현실 시험	일반촬영, ct, mr	장치 조작 부분, 촬영종류별 촬영 방법 부분, 영상에 대한 해부학적 지식 부분, 환자 안전관리 부분	장치 조작 부분, 촬영종류별 촬영 방법 부분, 영상에 대한 해부학적 지식 부분	장치 조작 부분, 시술종류별 시술 방법 부분, 영상에 대한 해부학적 지식 부분	장치 조작 부분	장치 조작 부분, 촬영종류별 촬영 방법 부분, 영상에 대한 해부학적 및 기술적 지식 부분, 3차원 재구성 영상 부분, 장치 정도관리 부분	장치 조작 부분, 촬영종류별 촬영 방법 부분, 영상에 대한 해부학적 및 기술적 지식 부분, 장치 정도관리 부분	CT, MRI 정도관리, 진단용엑스선장치 정도관리, 유방촬영장치 정도관리, 투시조영/혈관조영장치 정도관리, 초음파진단기 정도관리	장치 조작 부분, 검사 종류별 검사 방법 부분, 영상에 대한 해부학적 및 기술적 지식 부분, 장치 정도관리 부분, 방사성동위원소 취급 관련 부분	모의치료 장치 조작 부분, 일반 치료계획 및 보조기구 조작 부분, 특수 치료계획 부분, 선형가속기를 이용한 치료 장치 조작 및 치료방법 부분, 기타 장치를 이용한 치료 장치 조작 및 치료방법 부분
253	2023-05-10 15:08:35	동의함	24	남성	3년제	3학년	광주광역시	5회 이내의 사용경험이 있다.	없다.		가능하다.	증강현실(AR), 가상현실(VR), 혼합현실(MR)	실습효과가 증가한다.	도입을 추천한다.	임상검사 자세 실기 부분, 방사선 기기 구조부분, QC, QA 부분, 방사선 기기 조작 설정 부분, 영상 해부학 부분, 모두	과목당 2문항 이상	전용 시뮬레이터를 이용한 가상현실 시험	두개부영상학, 사지영상학, 인터벤션	장치 조작 부분, 촬영종류별 촬영 방법 부분, 영상에 대한 해부학적 지식 부분, 장치 정도관리 부분, 환자 안전관리 부분	장치 조작 부분, 촬영종류별 촬영 방법 부분, 영상에 대한 해부학적 지식 부분, 장치 정도관리 부분, 환자 안전관리 부분	장치 조작 부분, 시술종류별 시술 방법 부분, 영상에 대한 해부학적 지식 부분, 장치 정도관리 부분, 환자 안전관리 부분	장치 조작 부분, 검사종류별 검사 방법 부분, 영상에 대한 해부학적 및 기술적 지식 부분, 장치 정도관리 부분	장치 조작 부분, 촬영종류별 촬영 방법 부분, 영상에 대한 해부학적 및 기술적 지식 부분, 3차원 재구성 영상 부분, 장치 정도관리 부분, 환자 안전관리 부분	장치 조작 부분, 촬영종류별 촬영 방법 부분, 영상에 대한 해부학적 및 기술적 지식 부분, 장치 정도관리 부분, 장비 및 환자 안전관리 부분	CT, MRI 정도관리, 진단용엑스선장치 정도관리, 유방촬영장치 정도관리, 투시조영/혈관조영장치 정도관리, 초음파진단기 정도관리, 판독용 모니터 정도관리	장치 조작 부분, 검사 종류별 검사 방법 부분, 영상에 대한 해부학적 및 기술적 지식 부분, 장치 정도관리 부분, 방사성동위원소 취급 관련 부분, 환자 안전관리 부분	모의치료 장치 조작 부분, 일반 치료계획 및 보조기구 조작 부분, 특수 치료계획 부분, 선형가속기를 이용한 치료 장치 조작 및 치료방법 부분, 기타 장치를 이용한 치료 장치 조작 및 치료방법 부분, 품질관리 부분
254	2023-05-10 15:08:37	동의함	24	남성	3년제	3학년	광주광역시	없다.	없다.		불가능하다.	증강현실(AR), 가상현실(VR), 컴퓨터기반시험(CBT)	교과목에 대한 흥미가 올라간다., 교과목에 대한 이해도가 증가한다.	일부 도입이 가능하다.	임상검사 자세 실기 부분, 방사선 기기 조작 설정 부분	과목당 1문항	일반 컴퓨터를 이용한 시뮬레이션 시험	일반촬영. 혈관조영	장치 조작 부분, 촬영종류별 촬영 방법 부분, 영상에 대한 해부학적 지식 부분, 장치 정도관리 부분, 환자 안전관리 부분	장치 조작 부분, 촬영종류별 촬영 방법 부분, 영상에 대한 해부학적 지식 부분, 장치 정도관리 부분, 환자 안전관리 부분	장치 조작 부분, 시술종류별 시술 방법 부분, 영상에 대한 해부학적 지식 부분, 장치 정도관리 부분, 환자 안전관리 부분	장치 조작 부분, 검사종류별 검사 방법 부분, 영상에 대한 해부학적 및 기술적 지식 부분, 장치 정도관리 부분	장치 조작 부분, 촬영종류별 촬영 방법 부분, 영상에 대한 해부학적 및 기술적 지식 부분, 3차원 재구성 영상 부분, 장치 정도관리 부분, 환자 안전관리 부분	장치 조작 부분, 촬영종류별 촬영 방법 부분, 영상에 대한 해부학적 및 기술적 지식 부분, 장치 정도관리 부분, 장비 및 환자 안전관리 부분	CT, MRI 정도관리, 진단용엑스선장치 정도관리, 유방촬영장치 정도관리, 투시조영/혈관조영장치 정도관리, 초음파진단기 정도관리, 판독용 모니터 정도관리	장치 조작 부분, 검사 종류별 검사 방법 부분, 장치 정도관리 부분, 방사성동위원소 취급 관련 부분, 환자 안전관리 부분	모의치료 장치 조작 부분, 일반 치료계획 및 보조기구 조작 부분, 특수 치료계획 부분, 선형가속기를 이용한 치료 장치 조작 및 치료방법 부분, 기타 장치를 이용한 치료 장치 조작 및 치료방법 부분, 품질관리 부분
255	2023-05-10 15:08:41	동의함	20	여성	3년제	3학년	광주광역시	없다.	없다.		가능하다.	증강현실(AR), 가상현실(VR)	교과목에 대한 흥미가 올라간다.	일부 도입이 가능하다.	임상검사 자세 실기 부분, 방사선 기기 구조부분, 영상 해부학 부분	전체 과목 중 2~5문항	모바일 디바이스(태블릿, 아이패드 등)를 이용한 증강현실 시험	혈관조영 투시촬영 일반촬영	촬영종류별 촬영 방법 부분, 영상에 대한 해부학적 지식 부분	장치 조작 부분, 촬영종류별 촬영 방법 부분, 영상에 대한 해부학적 지식 부분, 장치 정도관리 부분, 환자 안전관리 부분	장치 조작 부분, 시술종류별 시술 방법 부분, 영상에 대한 해부학적 지식 부분, 장치 정도관리 부분, 환자 안전관리 부분	장치 조작 부분, 검사종류별 검사 방법 부분, 영상에 대한 해부학적 및 기술적 지식 부분, 장치 정도관리 부분	장치 조작 부분, 촬영종류별 촬영 방법 부분, 영상에 대한 해부학적 및 기술적 지식 부분, 3차원 재구성 영상 부분, 장치 정도관리 부분, 환자 안전관리 부분	장치 조작 부분, 촬영종류별 촬영 방법 부분, 영상에 대한 해부학적 및 기술적 지식 부분, 장치 정도관리 부분, 장비 및 환자 안전관리 부분	CT, MRI 정도관리, 진단용엑스선장치 정도관리, 유방촬영장치 정도관리, 투시조영/혈관조영장치 정도관리, 초음파진단기 정도관리, 판독용 모니터 정도관리	장치 조작 부분, 검사 종류별 검사 방법 부분, 영상에 대한 해부학적 및 기술적 지식 부분, 장치 정도관리 부분, 방사성동위원소 취급 관련 부분, 환자 안전관리 부분	모의치료 장치 조작 부분, 일반 치료계획 및 보조기구 조작 부분, 특수 치료계획 부분, 선형가속기를 이용한 치료 장치 조작 및 치료방법 부분, 기타 장치를 이용한 치료 장치 조작 및 치료방법 부분, 품질관리 부분
256	2023-05-10 15:08:47	동의함	22	남성	3년제	3학년	광주광역시	5회 이내의 사용경험이 있다.	없다.		가능하다.	가상현실(VR)	실습효과가 증가한다.	일부 도입이 가능하다.	임상검사 자세 실기 부분, 영상 해부학 부분	과목당 1문항	전용 시뮬레이터를 이용한 가상현실 시험	치료학, 해부생리학, 혈관조영	영상에 대한 해부학적 지식 부분	영상에 대한 해부학적 지식 부분	영상에 대한 해부학적 지식 부분	영상에 대한 해부학적 및 기술적 지식 부분	영상에 대한 해부학적 및 기술적 지식 부분, 3차원 재구성 영상 부분	영상에 대한 해부학적 및 기술적 지식 부분	CT, MRI 정도관리, 투시조영/혈관조영장치 정도관리	영상에 대한 해부학적 및 기술적 지식 부분	선형가속기를 이용한 치료 장치 조작 및 치료방법 부분, 기타 장치를 이용한 치료 장치 조작 및 치료방법 부분
257	2023-05-10 15:08:52	동의함	21	여성	3년제	3학년	광주광역시	없다.	없다.		불가능하다.	증강현실(AR)	교과목에 대한 흥미가 올라간다., 실습효과가 증가한다.	일부 도입이 가능하다.	방사선 기기 조작 설정 부분	전체 과목 중 2~5문항	모바일 디바이스(태블릿, 아이패드 등)를 이용한 증강현실 시험	일반촬영, 초음파, 혈관조영	촬영종류별 촬영 방법 부분, 장치 정도관리 부분	환자 안전관리 부분	시술종류별 시술 방법 부분	장치 조작 부분, 검사종류별 검사 방법 부분	장치 조작 부분, 3차원 재구성 영상 부분	장치 조작 부분, 촬영종류별 촬영 방법 부분	CT, MRI 정도관리, 진단용엑스선장치 정도관리	장치 조작 부분, 검사 종류별 검사 방법 부분	일반 치료계획 및 보조기구 조작 부분, 특수 치료계획 부분
258	2023-05-10 15:08:59	동의함	21	여성	3년제	3학년	광주광역시	없다.	없다.		생각해 본적이 없다.	증강현실(AR), 가상현실(VR), 혼합현실(MR)	교과목에 대한 이해도가 증가한다.	일부 도입이 가능하다.	임상검사 자세 실기 부분, 방사선 기기 구조부분, QC, QA 부분, 방사선 기기 조작 설정 부분, 영상 해부학 부분, 모두	과목당 2문항 이상	전용 시뮬레이터를 이용한 가상현실 시험	CT, MRI, 치료학	장치 조작 부분, 촬영종류별 촬영 방법 부분, 영상에 대한 해부학적 지식 부분, 장치 정도관리 부분, 환자 안전관리 부분	장치 조작 부분, 촬영종류별 촬영 방법 부분, 영상에 대한 해부학적 지식 부분, 장치 정도관리 부분, 환자 안전관리 부분	장치 조작 부분, 시술종류별 시술 방법 부분, 영상에 대한 해부학적 지식 부분, 장치 정도관리 부분, 환자 안전관리 부분	장치 조작 부분, 검사종류별 검사 방법 부분, 영상에 대한 해부학적 및 기술적 지식 부분, 장치 정도관리 부분	장치 조작 부분, 촬영종류별 촬영 방법 부분, 영상에 대한 해부학적 및 기술적 지식 부분, 3차원 재구성 영상 부분, 장치 정도관리 부분, 환자 안전관리 부분	장치 조작 부분, 촬영종류별 촬영 방법 부분, 영상에 대한 해부학적 및 기술적 지식 부분, 장치 정도관리 부분, 장비 및 환자 안전관리 부분	CT, MRI 정도관리, 진단용엑스선장치 정도관리, 유방촬영장치 정도관리, 투시조영/혈관조영장치 정도관리, 초음파진단기 정도관리, 판독용 모니터 정도관리	장치 조작 부분, 검사 종류별 검사 방법 부분, 영상에 대한 해부학적 및 기술적 지식 부분, 장치 정도관리 부분, 방사성동위원소 취급 관련 부분, 환자 안전관리 부분	모의치료 장치 조작 부분, 일반 치료계획 및 보조기구 조작 부분, 특수 치료계획 부분, 선형가속기를 이용한 치료 장치 조작 및 치료방법 부분, 기타 장치를 이용한 치료 장치 조작 및 치료방법 부분, 품질관리 부분
259	2023-05-10 15:09:02	동의함	22	남성	3년제	3학년	광주광역시	없다.	없다.		생각해 본적이 없다.	증강현실(AR), 가상현실(VR), 혼합현실(MR), 컴퓨터기반시험(CBT)	교과목에 대한 흥미가 올라간다., 교과목에 대한 이해도가 증가한다.	생각해본적 없다.	임상검사 자세 실기 부분, 방사선 기기 구조부분, 영상 해부학 부분	전체 과목 중 2~5문항	모바일 디바이스(태블릿, 아이패드 등)를 이용한 증강현실 시험	일반촬영,ct,mri	영상에 대한 해부학적 지식 부분	촬영종류별 촬영 방법 부분, 영상에 대한 해부학적 지식 부분	장치 조작 부분, 시술종류별 시술 방법 부분, 영상에 대한 해부학적 지식 부분, 장치 정도관리 부분, 환자 안전관리 부분	장치 조작 부분, 검사종류별 검사 방법 부분, 영상에 대한 해부학적 및 기술적 지식 부분	장치 조작 부분, 촬영종류별 촬영 방법 부분, 영상에 대한 해부학적 및 기술적 지식 부분, 3차원 재구성 영상 부분	장치 조작 부분, 촬영종류별 촬영 방법 부분, 영상에 대한 해부학적 및 기술적 지식 부분, 장비 및 환자 안전관리 부분	CT, MRI 정도관리, 진단용엑스선장치 정도관리, 투시조영/혈관조영장치 정도관리, 초음파진단기 정도관리	장치 조작 부분, 검사 종류별 검사 방법 부분, 영상에 대한 해부학적 및 기술적 지식 부분, 방사성동위원소 취급 관련 부분	모의치료 장치 조작 부분, 일반 치료계획 및 보조기구 조작 부분, 특수 치료계획 부분, 선형가속기를 이용한 치료 장치 조작 및 치료방법 부분, 기타 장치를 이용한 치료 장치 조작 및 치료방법 부분
260	2023-05-10 15:09:20	동의함	26	남성	3년제	3학년	광주광역시	5회 이상의 사용경험이 있다.	없다.		가능하다.	증강현실(AR), 가상현실(VR)	교과목에 대한 흥미가 올라간다., 교과목에 대한 이해도가 증가한다., 실습효과가 증가한다.	도입을 추천한다.	모두	전체 과목 중 5문항 이상	전용 시뮬레이터를 이용한 가상현실 시험	일반촬영, 투시, 씨티	장치 조작 부분, 촬영종류별 촬영 방법 부분, 영상에 대한 해부학적 지식 부분, 장치 정도관리 부분	장치 조작 부분, 촬영종류별 촬영 방법 부분, 영상에 대한 해부학적 지식 부분, 장치 정도관리 부분	장치 조작 부분, 시술종류별 시술 방법 부분, 영상에 대한 해부학적 지식 부분, 장치 정도관리 부분	장치 조작 부분, 검사종류별 검사 방법 부분, 영상에 대한 해부학적 및 기술적 지식 부분, 장치 정도관리 부분	장치 조작 부분, 촬영종류별 촬영 방법 부분, 영상에 대한 해부학적 및 기술적 지식 부분, 3차원 재구성 영상 부분, 장치 정도관리 부분	장치 조작 부분, 촬영종류별 촬영 방법 부분, 영상에 대한 해부학적 및 기술적 지식 부분, 장치 정도관리 부분	CT, MRI 정도관리, 진단용엑스선장치 정도관리, 유방촬영장치 정도관리, 투시조영/혈관조영장치 정도관리, 초음파진단기 정도관리, 판독용 모니터 정도관리	장치 조작 부분, 검사 종류별 검사 방법 부분, 영상에 대한 해부학적 및 기술적 지식 부분, 장치 정도관리 부분, 방사성동위원소 취급 관련 부분	모의치료 장치 조작 부분, 일반 치료계획 및 보조기구 조작 부분, 특수 치료계획 부분, 선형가속기를 이용한 치료 장치 조작 및 치료방법 부분, 기타 장치를 이용한 치료 장치 조작 및 치료방법 부분, 품질관리 부분
261	2023-05-10 15:09:23	동의함	24	여성	3년제	3학년	광주광역시	없다.	없다.		생각해 본적이 없다.	컴퓨터기반시험(CBT)	교과목에 대한 이해도가 증가한다., 실습효과가 증가한다.	일부 도입이 가능하다.	방사선 기기 구조부분, 방사선 기기 조작 설정 부분, 영상 해부학 부분	과목당 1문항	전용 시뮬레이터를 이용한 가상현실 시험	치료학, 해부생리학, 기기학	장치 조작 부분, 영상에 대한 해부학적 지식 부분	장치 조작 부분, 촬영종류별 촬영 방법 부분, 영상에 대한 해부학적 지식 부분, 장치 정도관리 부분	장치 조작 부분, 시술종류별 시술 방법 부분, 영상에 대한 해부학적 지식 부분, 장치 정도관리 부분, 환자 안전관리 부분	장치 조작 부분, 영상에 대한 해부학적 및 기술적 지식 부분	장치 조작 부분, 촬영종류별 촬영 방법 부분, 영상에 대한 해부학적 및 기술적 지식 부분, 3차원 재구성 영상 부분, 장치 정도관리 부분, 환자 안전관리 부분	장치 조작 부분, 촬영종류별 촬영 방법 부분, 영상에 대한 해부학적 및 기술적 지식 부분, 장치 정도관리 부분, 장비 및 환자 안전관리 부분	CT, MRI 정도관리, 유방촬영장치 정도관리, 투시조영/혈관조영장치 정도관리, 판독용 모니터 정도관리	검사 종류별 검사 방법 부분, 영상에 대한 해부학적 및 기술적 지식 부분, 방사성동위원소 취급 관련 부분	모의치료 장치 조작 부분, 일반 치료계획 및 보조기구 조작 부분, 특수 치료계획 부분, 선형가속기를 이용한 치료 장치 조작 및 치료방법 부분, 기타 장치를 이용한 치료 장치 조작 및 치료방법 부분, 품질관리 부분
262	2023-05-10 15:09:24	동의함	21	여성	3년제	3학년	광주광역시	없다.	없다.		불가능하다.	컴퓨터기반시험(CBT)	교과목에 대한 흥미가 올라간다.	도입을 추천한다.	방사선 기기 구조부분, 방사선 기기 조작 설정 부분, 영상 해부학 부분	전체 실기 시험 중 1문항	모바일 디바이스(태블릿, 아이패드 등)를 이용한 증강현실 시험	치료학, 기기학, 해부생리학	장치 조작 부분, 장치 정도관리 부분	장치 조작 부분, 장치 정도관리 부분	장치 조작 부분, 시술종류별 시술 방법 부분, 영상에 대한 해부학적 지식 부분, 장치 정도관리 부분	장치 조작 부분, 검사종류별 검사 방법 부분, 영상에 대한 해부학적 및 기술적 지식 부분, 장치 정도관리 부분	장치 조작 부분, 촬영종류별 촬영 방법 부분, 영상에 대한 해부학적 및 기술적 지식 부분, 3차원 재구성 영상 부분, 장치 정도관리 부분	장치 조작 부분, 촬영종류별 촬영 방법 부분, 영상에 대한 해부학적 및 기술적 지식 부분, 장치 정도관리 부분	CT, MRI 정도관리, 진단용엑스선장치 정도관리, 투시조영/혈관조영장치 정도관리	장치 조작 부분, 검사 종류별 검사 방법 부분, 영상에 대한 해부학적 및 기술적 지식 부분, 장치 정도관리 부분, 방사성동위원소 취급 관련 부분	모의치료 장치 조작 부분, 일반 치료계획 및 보조기구 조작 부분, 특수 치료계획 부분, 선형가속기를 이용한 치료 장치 조작 및 치료방법 부분, 기타 장치를 이용한 치료 장치 조작 및 치료방법 부분
263	2023-05-10 15:09:26	동의함	22	남성	3년제	3학년	광주광역시	없다.	없다.		가능하다.	증강현실(AR), 가상현실(VR), 혼합현실(MR)	교과목에 대한 흥미가 올라간다., 교과목에 대한 이해도가 증가한다., 실습효과가 증가한다.	일부 도입이 가능하다.	임상검사 자세 실기 부분, 방사선 기기 구조부분, QC, QA 부분, 방사선 기기 조작 설정 부분, 영상 해부학 부분, 모두	전체 과목 중 5문항 이상	모바일 디바이스(태블릿, 아이패드 등)를 이용한 증강현실 시험	흉복부 두개부 상 하지	장치 조작 부분, 촬영종류별 촬영 방법 부분, 영상에 대한 해부학적 지식 부분, 장치 정도관리 부분	장치 조작 부분, 촬영종류별 촬영 방법 부분, 영상에 대한 해부학적 지식 부분, 장치 정도관리 부분	장치 조작 부분, 시술종류별 시술 방법 부분, 영상에 대한 해부학적 지식 부분, 장치 정도관리 부분	장치 조작 부분, 검사종류별 검사 방법 부분, 영상에 대한 해부학적 및 기술적 지식 부분, 장치 정도관리 부분	장치 조작 부분, 촬영종류별 촬영 방법 부분, 영상에 대한 해부학적 및 기술적 지식 부분, 3차원 재구성 영상 부분, 장치 정도관리 부분	장치 조작 부분, 촬영종류별 촬영 방법 부분, 영상에 대한 해부학적 및 기술적 지식 부분, 장치 정도관리 부분	CT, MRI 정도관리, 진단용엑스선장치 정도관리, 유방촬영장치 정도관리, 투시조영/혈관조영장치 정도관리, 초음파진단기 정도관리, 판독용 모니터 정도관리	장치 조작 부분, 검사 종류별 검사 방법 부분, 영상에 대한 해부학적 및 기술적 지식 부분, 장치 정도관리 부분, 방사성동위원소 취급 관련 부분	모의치료 장치 조작 부분, 일반 치료계획 및 보조기구 조작 부분, 특수 치료계획 부분, 선형가속기를 이용한 치료 장치 조작 및 치료방법 부분, 기타 장치를 이용한 치료 장치 조작 및 치료방법 부분, 품질관리 부분
264	2023-05-10 15:09:32	동의함	21	여성	3년제	3학년	광주광역시	5회 이내의 사용경험이 있다.	없다.		생각해 본적이 없다.	가상현실(VR)	실습효과가 증가한다.	생각해본적 없다.	임상검사 자세 실기 부분	전체 과목 중 2~5문항	모바일 디바이스(태블릿, 아이패드 등)를 이용한 증강현실 시험	기기학 치료학 영상해부학	장치 조작 부분, 촬영종류별 촬영 방법 부분, 영상에 대한 해부학적 지식 부분	영상에 대한 해부학적 지식 부분	장치 조작 부분, 시술종류별 시술 방법 부분, 영상에 대한 해부학적 지식 부분, 장치 정도관리 부분, 환자 안전관리 부분	장치 조작 부분, 검사종류별 검사 방법 부분, 영상에 대한 해부학적 및 기술적 지식 부분	장치 조작 부분, 촬영종류별 촬영 방법 부분, 영상에 대한 해부학적 및 기술적 지식 부분, 3차원 재구성 영상 부분, 장치 정도관리 부분	장치 조작 부분, 촬영종류별 촬영 방법 부분, 영상에 대한 해부학적 및 기술적 지식 부분, 장치 정도관리 부분, 장비 및 환자 안전관리 부분	CT, MRI 정도관리	장치 조작 부분, 검사 종류별 검사 방법 부분, 영상에 대한 해부학적 및 기술적 지식 부분, 방사성동위원소 취급 관련 부분, 환자 안전관리 부분	모의치료 장치 조작 부분, 일반 치료계획 및 보조기구 조작 부분, 특수 치료계획 부분, 선형가속기를 이용한 치료 장치 조작 및 치료방법 부분, 기타 장치를 이용한 치료 장치 조작 및 치료방법 부분
265	2023-05-10 15:09:42	동의함	25	남성	3년제	3학년	전라남도	없다.	없다.		가능하다.	컴퓨터기반시험(CBT)	교과목에 대한 흥미가 올라간다.	일부 도입이 가능하다.	방사선 기기 구조부분, 영상 해부학 부분	과목당 1문항	모바일 디바이스(태블릿, 아이패드 등)를 이용한 증강현실 시험	혈관조영 투시조영 기기학	장치 조작 부분, 촬영종류별 촬영 방법 부분, 영상에 대한 해부학적 지식 부분	장치 조작 부분, 촬영종류별 촬영 방법 부분, 영상에 대한 해부학적 지식 부분	장치 조작 부분, 시술종류별 시술 방법 부분, 영상에 대한 해부학적 지식 부분	장치 조작 부분, 검사종류별 검사 방법 부분, 영상에 대한 해부학적 및 기술적 지식 부분	장치 조작 부분, 촬영종류별 촬영 방법 부분, 영상에 대한 해부학적 및 기술적 지식 부분	장치 조작 부분, 촬영종류별 촬영 방법 부분, 영상에 대한 해부학적 및 기술적 지식 부분	CT, MRI 정도관리, 진단용엑스선장치 정도관리, 유방촬영장치 정도관리, 투시조영/혈관조영장치 정도관리, 초음파진단기 정도관리, 판독용 모니터 정도관리	장치 조작 부분, 검사 종류별 검사 방법 부분, 영상에 대한 해부학적 및 기술적 지식 부분	모의치료 장치 조작 부분, 일반 치료계획 및 보조기구 조작 부분, 특수 치료계획 부분, 선형가속기를 이용한 치료 장치 조작 및 치료방법 부분, 기타 장치를 이용한 치료 장치 조작 및 치료방법 부분
266	2023-05-10 15:09:45	동의함	35	남성	3년제	3학년	광주광역시	5회 이내의 사용경험이 있다.	없다.		가능하다.	혼합현실(MR)	교과목에 대한 흥미가 올라간다., 교과목에 대한 이해도가 증가한다., 실습효과가 증가한다.	도입을 추천한다.	방사선 기기 조작 설정 부분	과목당 2문항 이상	전용 시뮬레이터를 이용한 가상현실 시험	일반촬영	장치 조작 부분	촬영종류별 촬영 방법 부분, 영상에 대한 해부학적 지식 부분, 환자 안전관리 부분	시술종류별 시술 방법 부분, 영상에 대한 해부학적 지식 부분, 환자 안전관리 부분	장치 조작 부분, 검사종류별 검사 방법 부분, 영상에 대한 해부학적 및 기술적 지식 부분, 장치 정도관리 부분	장치 조작 부분, 촬영종류별 촬영 방법 부분, 영상에 대한 해부학적 및 기술적 지식 부분, 3차원 재구성 영상 부분	장치 조작 부분, 촬영종류별 촬영 방법 부분, 영상에 대한 해부학적 및 기술적 지식 부분	CT, MRI 정도관리, 진단용엑스선장치 정도관리, 유방촬영장치 정도관리, 투시조영/혈관조영장치 정도관리, 초음파진단기 정도관리	검사 종류별 검사 방법 부분, 영상에 대한 해부학적 및 기술적 지식 부분, 방사성동위원소 취급 관련 부분, 환자 안전관리 부분	일반 치료계획 및 보조기구 조작 부분, 선형가속기를 이용한 치료 장치 조작 및 치료방법 부분
267	2023-05-10 15:09:50	동의함	22	남성	3년제	3학년	광주광역시	없다.	없다.		생각해 본적이 없다.	증강현실(AR), 가상현실(VR), 혼합현실(MR), 컴퓨터기반시험(CBT)	교과목에 대한 흥미가 올라간다.	생각해본적 없다.	임상검사 자세 실기 부분, 영상 해부학 부분	과목당 1문항	모바일 디바이스(태블릿, 아이패드 등)를 이용한 증강현실 시험	흉복부, 두개부, 사지	촬영종류별 촬영 방법 부분, 영상에 대한 해부학적 지식 부분	촬영종류별 촬영 방법 부분, 영상에 대한 해부학적 지식 부분	시술종류별 시술 방법 부분, 영상에 대한 해부학적 지식 부분	장치 조작 부분, 영상에 대한 해부학적 및 기술적 지식 부분	영상에 대한 해부학적 및 기술적 지식 부분, 3차원 재구성 영상 부분	촬영종류별 촬영 방법 부분, 영상에 대한 해부학적 및 기술적 지식 부분	CT, MRI 정도관리, 진단용엑스선장치 정도관리, 유방촬영장치 정도관리, 투시조영/혈관조영장치 정도관리, 초음파진단기 정도관리	검사 종류별 검사 방법 부분, 영상에 대한 해부학적 및 기술적 지식 부분	일반 치료계획 및 보조기구 조작 부분, 선형가속기를 이용한 치료 장치 조작 및 치료방법 부분
268	2023-05-10 15:09:53	동의함	22	남성	3년제	3학년	광주광역시	5회 이상의 사용경험이 있다.	없다.		가능하다.	컴퓨터기반시험(CBT)	교과목에 대한 이해도가 증가한다., 실습효과가 증가한다.	일부 도입이 가능하다.	임상검사 자세 실기 부분, 방사선 기기 구조부분, 영상 해부학 부분	과목당 1문항	일반 컴퓨터를 이용한 시뮬레이션 시험	혈관조영 투시조영 해부생리학	장치 조작 부분, 영상에 대한 해부학적 지식 부분	촬영종류별 촬영 방법 부분, 영상에 대한 해부학적 지식 부분	장치 조작 부분, 영상에 대한 해부학적 지식 부분	검사종류별 검사 방법 부분, 영상에 대한 해부학적 및 기술적 지식 부분	장치 조작 부분, 영상에 대한 해부학적 및 기술적 지식 부분, 3차원 재구성 영상 부분	장치 조작 부분, 촬영종류별 촬영 방법 부분, 영상에 대한 해부학적 및 기술적 지식 부분, 장치 정도관리 부분	CT, MRI 정도관리, 진단용엑스선장치 정도관리, 유방촬영장치 정도관리, 투시조영/혈관조영장치 정도관리, 초음파진단기 정도관리, 판독용 모니터 정도관리	장치 조작 부분, 검사 종류별 검사 방법 부분, 영상에 대한 해부학적 및 기술적 지식 부분	모의치료 장치 조작 부분, 일반 치료계획 및 보조기구 조작 부분, 특수 치료계획 부분, 기타 장치를 이용한 치료 장치 조작 및 치료방법 부분
269	2023-05-10 15:10:01	동의함	22	남성	3년제	3학년	광주광역시	없다.	없다.		가능하다.	증강현실(AR), 가상현실(VR), 혼합현실(MR), 컴퓨터기반시험(CBT)	교과목에 대한 흥미가 올라간다., 교과목에 대한 이해도가 증가한다., 실습효과가 증가한다.	도입을 추천한다.	모두	전체 과목 중 5문항 이상	HMD(홀로렌즈, 오큐러스)를 이용한 가상현실 시험	일반촬영, 초음파,	장치 조작 부분, 촬영종류별 촬영 방법 부분, 영상에 대한 해부학적 지식 부분, 장치 정도관리 부분, 환자 안전관리 부분	장치 조작 부분, 촬영종류별 촬영 방법 부분, 영상에 대한 해부학적 지식 부분, 장치 정도관리 부분, 환자 안전관리 부분	장치 조작 부분, 시술종류별 시술 방법 부분, 영상에 대한 해부학적 지식 부분, 장치 정도관리 부분, 환자 안전관리 부분	장치 조작 부분, 검사종류별 검사 방법 부분, 영상에 대한 해부학적 및 기술적 지식 부분, 장치 정도관리 부분	장치 조작 부분, 촬영종류별 촬영 방법 부분, 영상에 대한 해부학적 및 기술적 지식 부분, 3차원 재구성 영상 부분, 장치 정도관리 부분, 환자 안전관리 부분	장치 조작 부분, 촬영종류별 촬영 방법 부분, 영상에 대한 해부학적 및 기술적 지식 부분, 장치 정도관리 부분, 장비 및 환자 안전관리 부분	CT, MRI 정도관리, 진단용엑스선장치 정도관리, 유방촬영장치 정도관리, 투시조영/혈관조영장치 정도관리, 초음파진단기 정도관리, 판독용 모니터 정도관리	장치 조작 부분, 검사 종류별 검사 방법 부분, 영상에 대한 해부학적 및 기술적 지식 부분, 장치 정도관리 부분, 방사성동위원소 취급 관련 부분, 환자 안전관리 부분	모의치료 장치 조작 부분, 일반 치료계획 및 보조기구 조작 부분, 특수 치료계획 부분, 선형가속기를 이용한 치료 장치 조작 및 치료방법 부분, 기타 장치를 이용한 치료 장치 조작 및 치료방법 부분, 품질관리 부분
270	2023-05-10 15:10:09	동의함	21	여성	3년제	3학년	광주광역시	없다.	없다.		가능하다.	증강현실(AR), 가상현실(VR), 혼합현실(MR), 컴퓨터기반시험(CBT)	교과목에 대한 흥미가 올라간다., 교과목에 대한 이해도가 증가한다., 실습효과가 증가한다.	도입을 추천한다.	모두	전체 실기 시험 중 1문항	전용 시뮬레이터를 이용한 가상현실 시험	혈관조영 초음파 일반촬영	장치 조작 부분, 촬영종류별 촬영 방법 부분, 환자 안전관리 부분	장치 조작 부분, 촬영종류별 촬영 방법 부분, 영상에 대한 해부학적 지식 부분, 장치 정도관리 부분, 환자 안전관리 부분	장치 조작 부분, 시술종류별 시술 방법 부분, 영상에 대한 해부학적 지식 부분, 장치 정도관리 부분, 환자 안전관리 부분	검사종류별 검사 방법 부분, 영상에 대한 해부학적 및 기술적 지식 부분	3차원 재구성 영상 부분	촬영종류별 촬영 방법 부분, 장비 및 환자 안전관리 부분	투시조영/혈관조영장치 정도관리	영상에 대한 해부학적 및 기술적 지식 부분	모의치료 장치 조작 부분, 일반 치료계획 및 보조기구 조작 부분, 선형가속기를 이용한 치료 장치 조작 및 치료방법 부분
271	2023-05-10 15:10:12	동의함	28	여성	3년제	3학년	광주광역시	없다.	없다.		생각해 본적이 없다.	가상현실(VR)	실습효과가 증가한다.	도입을 추천한다.	임상검사 자세 실기 부분, 방사선 기기 조작 설정 부분	전체 실기 시험 중 1문항	모바일 디바이스(태블릿, 아이패드 등)를 이용한 증강현실 시험	일반촬영 ct mr	장치 조작 부분, 촬영종류별 촬영 방법 부분, 환자 안전관리 부분	장치 조작 부분, 영상에 대한 해부학적 지식 부분, 환자 안전관리 부분	시술종류별 시술 방법 부분, 영상에 대한 해부학적 지식 부분, 장치 정도관리 부분, 환자 안전관리 부분	장치 조작 부분, 검사종류별 검사 방법 부분, 영상에 대한 해부학적 및 기술적 지식 부분, 장치 정도관리 부분	장치 조작 부분, 촬영종류별 촬영 방법 부분, 영상에 대한 해부학적 및 기술적 지식 부분, 3차원 재구성 영상 부분, 환자 안전관리 부분	장치 조작 부분, 촬영종류별 촬영 방법 부분, 영상에 대한 해부학적 및 기술적 지식 부분, 장비 및 환자 안전관리 부분	유방촬영장치 정도관리, 초음파진단기 정도관리	영상에 대한 해부학적 및 기술적 지식 부분, 방사성동위원소 취급 관련 부분	모의치료 장치 조작 부분, 일반 치료계획 및 보조기구 조작 부분, 특수 치료계획 부분, 선형가속기를 이용한 치료 장치 조작 및 치료방법 부분, 기타 장치를 이용한 치료 장치 조작 및 치료방법 부분
272	2023-05-10 15:10:53	동의함	20	남성	3년제	3학년	광주광역시	없다.	없다.		가능하다.	혼합현실(MR)	교과목에 대한 흥미가 올라간다., 교과목에 대한 이해도가 증가한다., 실습효과가 증가한다.	도입을 추천한다.	임상검사 자세 실기 부분	전체 실기 시험 중 1문항	전용 시뮬레이터를 이용한 가상현실 시험	투시조영 일반촬영 혈관조영	촬영종류별 촬영 방법 부분, 영상에 대한 해부학적 지식 부분	촬영종류별 촬영 방법 부분, 영상에 대한 해부학적 지식 부분	시술종류별 시술 방법 부분, 영상에 대한 해부학적 지식 부분	장치 조작 부분, 검사종류별 검사 방법 부분, 영상에 대한 해부학적 및 기술적 지식 부분	촬영종류별 촬영 방법 부분, 영상에 대한 해부학적 및 기술적 지식 부분, 3차원 재구성 영상 부분	장치 조작 부분, 촬영종류별 촬영 방법 부분, 영상에 대한 해부학적 및 기술적 지식 부분	CT, MRI 정도관리, 진단용엑스선장치 정도관리, 투시조영/혈관조영장치 정도관리, 초음파진단기 정도관리, 판독용 모니터 정도관리	검사 종류별 검사 방법 부분, 영상에 대한 해부학적 및 기술적 지식 부분	특수 치료계획 부분
273	2023-05-10 15:20:29	동의함	28	여성	3년제	3학년	대구광역시	간접적으로 보기만 해봤다.	없다.		가능하다.	가상현실(VR)	교과목에 대한 흥미가 올라간다.	도입을 추천한다.	방사선 기기 구조부분, 방사선 기기 조작 설정 부분	과목당 1문항	모바일 디바이스(태블릿, 아이패드 등)를 이용한 증강현실 시험	일반촬영, 투시조영, 해부학	장치 조작 부분	장치 조작 부분	장치 조작 부분	장치 조작 부분	장치 조작 부분	장치 조작 부분	CT, MRI 정도관리, 투시조영/혈관조영장치 정도관리, 판독용 모니터 정도관리	장치 조작 부분	모의치료 장치 조작 부분, 일반 치료계획 및 보조기구 조작 부분
274	2023-05-10 15:24:43	동의함	25	여성	3년제	2학년	대구광역시	5회 이내의 사용경험이 있다.	없다.		생각해 본적이 없다.	컴퓨터기반시험(CBT)	교과목에 대한 이해도가 증가한다.	생각해본적 없다.	모두	전체 과목 중 5문항 이상	HMD(홀로렌즈, 오큐러스)를 이용한 가상현실 시험		환자 안전관리 부분	환자 안전관리 부분	환자 안전관리 부분	장치 정도관리 부분	환자 안전관리 부분	장비 및 환자 안전관리 부분	판독용 모니터 정도관리	환자 안전관리 부분	품질관리 부분
275	2023-05-10 15:26:20	동의함	32	여성	3년제	2학년	대구광역시	간접적으로 보기만 해봤다.	없다.		가능하다.	증강현실(AR)	교과목에 대한 이해도가 증가한다., 실습효과가 증가한다.	생각해본적 없다.	임상검사 자세 실기 부분	전체 과목 중 2~5문항	일반 컴퓨터를 이용한 시뮬레이션 시험	투시조영 해부학	촬영종류별 촬영 방법 부분	촬영종류별 촬영 방법 부분, 영상에 대한 해부학적 지식 부분	장치 조작 부분	장치 조작 부분, 영상에 대한 해부학적 및 기술적 지식 부분	촬영종류별 촬영 방법 부분, 3차원 재구성 영상 부분	장치 조작 부분, 장치 정도관리 부분	CT, MRI 정도관리, 유방촬영장치 정도관리, 투시조영/혈관조영장치 정도관리	영상에 대한 해부학적 및 기술적 지식 부분	일반 치료계획 및 보조기구 조작 부분, 특수 치료계획 부분
276	2023-05-10 15:44:04	동의함	23	남성	3년제	3학년	대구광역시	없다.	없다.		불가능하다.	가상현실(VR)	교과목에 대한 이해도가 증가한다.	생각해본적 없다.	방사선 기기 조작 설정 부분	과목당 1문항	전용 시뮬레이터를 이용한 가상현실 시험	Mri ct x-ray	장치 조작 부분, 촬영종류별 촬영 방법 부분	장치 조작 부분, 촬영종류별 촬영 방법 부분	장치 조작 부분, 시술종류별 시술 방법 부분, 영상에 대한 해부학적 지식 부분	장치 조작 부분, 검사종류별 검사 방법 부분	장치 조작 부분, 촬영종류별 촬영 방법 부분, 영상에 대한 해부학적 및 기술적 지식 부분	장치 조작 부분, 촬영종류별 촬영 방법 부분, 영상에 대한 해부학적 및 기술적 지식 부분	CT, MRI 정도관리, 진단용엑스선장치 정도관리, 투시조영/혈관조영장치 정도관리	장치 조작 부분, 검사 종류별 검사 방법 부분, 장치 정도관리 부분	모의치료 장치 조작 부분, 일반 치료계획 및 보조기구 조작 부분, 특수 치료계획 부분, 선형가속기를 이용한 치료 장치 조작 및 치료방법 부분
277	2023-05-10 15:44:28	동의함	25	남성	3년제	3학년	대구광역시	없다.	없다.		생각해 본적이 없다.	증강현실(AR), 컴퓨터기반시험(CBT)	교과목에 대한 흥미가 올라간다., 교과목에 대한 이해도가 증가한다., 실습효과가 증가한다.	일부 도입이 가능하다.	임상검사 자세 실기 부분, 방사선 기기 조작 설정 부분, 영상 해부학 부분	전체 실기 시험 중 1문항	모바일 디바이스(태블릿, 아이패드 등)를 이용한 증강현실 시험	영상해부학	장치 조작 부분, 환자 안전관리 부분	장치 조작 부분, 촬영종류별 촬영 방법 부분	장치 조작 부분, 시술종류별 시술 방법 부분, 영상에 대한 해부학적 지식 부분, 장치 정도관리 부분, 환자 안전관리 부분	장치 조작 부분, 영상에 대한 해부학적 및 기술적 지식 부분	장치 조작 부분, 촬영종류별 촬영 방법 부분, 영상에 대한 해부학적 및 기술적 지식 부분, 3차원 재구성 영상 부분, 장치 정도관리 부분, 환자 안전관리 부분	장치 조작 부분, 영상에 대한 해부학적 및 기술적 지식 부분	CT, MRI 정도관리, 투시조영/혈관조영장치 정도관리, 판독용 모니터 정도관리	장치 조작 부분, 검사 종류별 검사 방법 부분, 영상에 대한 해부학적 및 기술적 지식 부분	모의치료 장치 조작 부분, 일반 치료계획 및 보조기구 조작 부분, 특수 치료계획 부분, 선형가속기를 이용한 치료 장치 조작 및 치료방법 부분, 기타 장치를 이용한 치료 장치 조작 및 치료방법 부분, 품질관리 부분
278	2023-05-10 15:44:42	동의함	23	남성	3년제	3학년	대구광역시	5회 이내의 사용경험이 있다.	없다.		가능하다.	컴퓨터기반시험(CBT)	교과목에 대한 흥미가 올라간다.	일부 도입이 가능하다.	임상검사 자세 실기 부분, 영상 해부학 부분	전체 실기 시험 중 1문항	모바일 디바이스(태블릿, 아이패드 등)를 이용한 증강현실 시험	해부학 치료학 생리학	영상에 대한 해부학적 지식 부분	촬영종류별 촬영 방법 부분, 영상에 대한 해부학적 지식 부분	시술종류별 시술 방법 부분, 영상에 대한 해부학적 지식 부분	검사종류별 검사 방법 부분, 영상에 대한 해부학적 및 기술적 지식 부분	촬영종류별 촬영 방법 부분, 영상에 대한 해부학적 및 기술적 지식 부분	촬영종류별 촬영 방법 부분, 영상에 대한 해부학적 및 기술적 지식 부분	진단용엑스선장치 정도관리	검사 종류별 검사 방법 부분, 영상에 대한 해부학적 및 기술적 지식 부분	일반 치료계획 및 보조기구 조작 부분, 특수 치료계획 부분, 선형가속기를 이용한 치료 장치 조작 및 치료방법 부분, 기타 장치를 이용한 치료 장치 조작 및 치료방법 부분
279	2023-05-10 15:44:53	동의함	24	남성	3년제	3학년	대구광역시	5회 이내의 사용경험이 있다.	없다.		가능하다.	가상현실(VR), 컴퓨터기반시험(CBT)	교과목에 대한 흥미가 올라간다., 교과목에 대한 이해도가 증가한다., 실습효과가 증가한다.	일부 도입이 가능하다.	임상검사 자세 실기 부분, 방사선 기기 구조부분	전체 과목 중 5문항 이상	모바일 디바이스(태블릿, 아이패드 등)를 이용한 증강현실 시험	일반촬영 실습, 초음파 실습, ct 실습	장치 조작 부분	촬영종류별 촬영 방법 부분	장치 정도관리 부분	검사종류별 검사 방법 부분	3차원 재구성 영상 부분	장치 정도관리 부분	투시조영/혈관조영장치 정도관리	검사 종류별 검사 방법 부분	일반 치료계획 및 보조기구 조작 부분
280	2023-05-10 15:45:03	동의함	23	남성	3년제	3학년	대구광역시	없다.	없다.		생각해 본적이 없다.	증강현실(AR)	교과목에 대한 이해도가 증가한다.	생각해본적 없다.	임상검사 자세 실기 부분	과목당 1문항	일반 컴퓨터를 이용한 시뮬레이션 시험	임상실습	장치 조작 부분, 환자 안전관리 부분	장치 조작 부분, 촬영종류별 촬영 방법 부분, 환자 안전관리 부분	장치 조작 부분, 환자 안전관리 부분	장치 조작 부분, 장치 정도관리 부분	장치 조작 부분, 환자 안전관리 부분	촬영종류별 촬영 방법 부분, 장비 및 환자 안전관리 부분	CT, MRI 정도관리, 판독용 모니터 정도관리	검사 종류별 검사 방법 부분, 환자 안전관리 부분	특수 치료계획 부분, 품질관리 부분
281	2023-05-10 15:45:24	동의함	21	여성	3년제	3학년	대구광역시	5회 이내의 사용경험이 있다.	없다.		가능하다.	가상현실(VR)	교과목에 대한 흥미가 올라간다., 교과목에 대한 이해도가 증가한다., 실습효과가 증가한다.	생각해본적 없다.	임상검사 자세 실기 부분, 방사선 기기 조작 설정 부분	전체 과목 중 2~5문항	전용 시뮬레이터를 이용한 가상현실 시험	일촬,ct,mri	장치 조작 부분, 촬영종류별 촬영 방법 부분, 영상에 대한 해부학적 지식 부분	장치 조작 부분, 촬영종류별 촬영 방법 부분, 영상에 대한 해부학적 지식 부분	장치 조작 부분, 시술종류별 시술 방법 부분, 영상에 대한 해부학적 지식 부분, 장치 정도관리 부분, 환자 안전관리 부분	장치 조작 부분, 검사종류별 검사 방법 부분, 영상에 대한 해부학적 및 기술적 지식 부분	장치 조작 부분, 촬영종류별 촬영 방법 부분, 영상에 대한 해부학적 및 기술적 지식 부분, 3차원 재구성 영상 부분	장치 조작 부분, 촬영종류별 촬영 방법 부분, 영상에 대한 해부학적 및 기술적 지식 부분, 장치 정도관리 부분, 장비 및 환자 안전관리 부분	CT, MRI 정도관리, 진단용엑스선장치 정도관리, 유방촬영장치 정도관리, 투시조영/혈관조영장치 정도관리, 초음파진단기 정도관리, 판독용 모니터 정도관리	장치 조작 부분, 검사 종류별 검사 방법 부분, 영상에 대한 해부학적 및 기술적 지식 부분, 장치 정도관리 부분, 방사성동위원소 취급 관련 부분, 환자 안전관리 부분	모의치료 장치 조작 부분, 일반 치료계획 및 보조기구 조작 부분, 특수 치료계획 부분, 선형가속기를 이용한 치료 장치 조작 및 치료방법 부분, 기타 장치를 이용한 치료 장치 조작 및 치료방법 부분, 품질관리 부분
282	2023-05-10 15:45:31	동의함	28	여성	3년제	3학년	대구광역시	간접적으로 보기만 해봤다.	없다.		가능하다.	컴퓨터기반시험(CBT)	교과목에 대한 흥미가 올라간다., 실습효과가 증가한다.	도입을 추천한다.	모두	전체 과목 중 2~5문항	일반 컴퓨터를 이용한 시뮬레이션 시험	해부학, 일반촬영실습	장치 조작 부분, 촬영종류별 촬영 방법 부분, 영상에 대한 해부학적 지식 부분, 장치 정도관리 부분, 환자 안전관리 부분	장치 조작 부분, 촬영종류별 촬영 방법 부분, 영상에 대한 해부학적 지식 부분, 장치 정도관리 부분, 환자 안전관리 부분	장치 조작 부분, 시술종류별 시술 방법 부분, 영상에 대한 해부학적 지식 부분, 장치 정도관리 부분, 환자 안전관리 부분	장치 조작 부분, 검사종류별 검사 방법 부분, 영상에 대한 해부학적 및 기술적 지식 부분, 장치 정도관리 부분	장치 조작 부분, 촬영종류별 촬영 방법 부분, 영상에 대한 해부학적 및 기술적 지식 부분, 3차원 재구성 영상 부분, 장치 정도관리 부분, 환자 안전관리 부분	장치 조작 부분, 촬영종류별 촬영 방법 부분, 영상에 대한 해부학적 및 기술적 지식 부분, 장치 정도관리 부분, 장비 및 환자 안전관리 부분	CT, MRI 정도관리, 진단용엑스선장치 정도관리, 유방촬영장치 정도관리, 투시조영/혈관조영장치 정도관리, 초음파진단기 정도관리, 판독용 모니터 정도관리	장치 조작 부분, 검사 종류별 검사 방법 부분, 영상에 대한 해부학적 및 기술적 지식 부분, 장치 정도관리 부분, 방사성동위원소 취급 관련 부분, 환자 안전관리 부분	모의치료 장치 조작 부분, 일반 치료계획 및 보조기구 조작 부분, 특수 치료계획 부분, 선형가속기를 이용한 치료 장치 조작 및 치료방법 부분, 기타 장치를 이용한 치료 장치 조작 및 치료방법 부분, 품질관리 부분
283	2023-05-10 15:45:39	동의함	24	남성	3년제	3학년	대구광역시	없다.	없다.		가능하다.	혼합현실(MR)	교과목에 대한 흥미가 올라간다., 교과목에 대한 이해도가 증가한다., 실습효과가 증가한다.	도입을 추천한다.	영상 해부학 부분	전체 과목 중 5문항 이상	모바일 디바이스(태블릿, 아이패드 등)를 이용한 증강현실 시험	해부학, mri, ct	영상에 대한 해부학적 지식 부분	촬영종류별 촬영 방법 부분, 영상에 대한 해부학적 지식 부분	장치 조작 부분, 시술종류별 시술 방법 부분, 영상에 대한 해부학적 지식 부분	장치 조작 부분, 검사종류별 검사 방법 부분, 영상에 대한 해부학적 및 기술적 지식 부분	촬영종류별 촬영 방법 부분, 영상에 대한 해부학적 및 기술적 지식 부분, 3차원 재구성 영상 부분	장치 조작 부분, 촬영종류별 촬영 방법 부분, 영상에 대한 해부학적 및 기술적 지식 부분, 장치 정도관리 부분	CT, MRI 정도관리, 진단용엑스선장치 정도관리, 유방촬영장치 정도관리, 투시조영/혈관조영장치 정도관리, 초음파진단기 정도관리, 판독용 모니터 정도관리	장치 조작 부분, 검사 종류별 검사 방법 부분, 영상에 대한 해부학적 및 기술적 지식 부분	모의치료 장치 조작 부분, 일반 치료계획 및 보조기구 조작 부분, 특수 치료계획 부분, 선형가속기를 이용한 치료 장치 조작 및 치료방법 부분
284	2023-05-10 15:45:42	동의함	24	남성	3년제	3학년	대구광역시	없다.	없다.		불가능하다.	컴퓨터기반시험(CBT)	실습효과가 증가한다.	도입이 불가능하다.	방사선 기기 조작 설정 부분	과목당 1문항	일반 컴퓨터를 이용한 시뮬레이션 시험	핵의학,공중보건,치료학	환자 안전관리 부분	환자 안전관리 부분	장치 정도관리 부분	장치 정도관리 부분	환자 안전관리 부분	장비 및 환자 안전관리 부분	판독용 모니터 정도관리	환자 안전관리 부분	품질관리 부분
285	2023-05-10 15:45:57	동의함	25	남성	3년제	3학년	대구광역시	없다.	없다.		불가능하다.	컴퓨터기반시험(CBT)		도입이 불가능하다.			일반 컴퓨터를 이용한 시뮬레이션 시험		영상에 대한 해부학적 지식 부분	영상에 대한 해부학적 지식 부분	영상에 대한 해부학적 지식 부분	영상에 대한 해부학적 및 기술적 지식 부분	영상에 대한 해부학적 및 기술적 지식 부분	영상에 대한 해부학적 및 기술적 지식 부분	투시조영/혈관조영장치 정도관리	방사성동위원소 취급 관련 부분	선형가속기를 이용한 치료 장치 조작 및 치료방법 부분
286	2023-05-10 15:45:59	동의함	26	남성	3년제	3학년	대구광역시	없다.	없다.		불가능하다.	증강현실(AR)		도입이 불가능하다.		과목당 1문항	일반 컴퓨터를 이용한 시뮬레이션 시험		환자 안전관리 부분	환자 안전관리 부분	환자 안전관리 부분	장치 조작 부분	장치 조작 부분	장치 조작 부분	진단용엑스선장치 정도관리	장치 조작 부분	모의치료 장치 조작 부분
287	2023-05-10 15:46:04	동의함	30	남성	3년제	3학년	대구광역시	5회 이상의 사용경험이 있다.	없다.		가능하다.	가상현실(VR)	실습효과가 증가한다.	도입을 추천한다.	방사선 기기 구조부분, 방사선 기기 조작 설정 부분, 영상 해부학 부분	전체 과목 중 2~5문항	모바일 디바이스(태블릿, 아이패드 등)를 이용한 증강현실 시험	해부학이나 실기파트쪽에서 더잊이 가능할듯하니다 특히 해부학과 실기파트를 혼합하는식의 연계도 가능할것같습니다	장치 조작 부분, 촬영종류별 촬영 방법 부분, 영상에 대한 해부학적 지식 부분	장치 조작 부분, 촬영종류별 촬영 방법 부분, 영상에 대한 해부학적 지식 부분	장치 조작 부분, 시술종류별 시술 방법 부분, 영상에 대한 해부학적 지식 부분	장치 조작 부분, 검사종류별 검사 방법 부분, 영상에 대한 해부학적 및 기술적 지식 부분	장치 조작 부분, 촬영종류별 촬영 방법 부분, 영상에 대한 해부학적 및 기술적 지식 부분, 3차원 재구성 영상 부분	장치 조작 부분, 촬영종류별 촬영 방법 부분, 영상에 대한 해부학적 및 기술적 지식 부분	CT, MRI 정도관리, 진단용엑스선장치 정도관리, 유방촬영장치 정도관리, 투시조영/혈관조영장치 정도관리, 초음파진단기 정도관리, 판독용 모니터 정도관리	장치 조작 부분, 검사 종류별 검사 방법 부분, 영상에 대한 해부학적 및 기술적 지식 부분	모의치료 장치 조작 부분, 일반 치료계획 및 보조기구 조작 부분, 특수 치료계획 부분, 선형가속기를 이용한 치료 장치 조작 및 치료방법 부분, 기타 장치를 이용한 치료 장치 조작 및 치료방법 부분
288	2023-05-10 15:46:09	동의함	23	남성	3년제	3학년	대구광역시	5회 이내의 사용경험이 있다.	없다.		생각해 본적이 없다.	컴퓨터기반시험(CBT)	교과목에 대한 이해도가 증가한다.	생각해본적 없다.	임상검사 자세 실기 부분, 방사선 기기 구조부분, 방사선 기기 조작 설정 부분, 영상 해부학 부분	전체 과목 중 2~5문항	일반 컴퓨터를 이용한 시뮬레이션 시험	Ct mr 일반촬영	장치 조작 부분, 촬영종류별 촬영 방법 부분, 영상에 대한 해부학적 지식 부분, 장치 정도관리 부분, 환자 안전관리 부분	장치 조작 부분, 촬영종류별 촬영 방법 부분, 영상에 대한 해부학적 지식 부분, 장치 정도관리 부분, 환자 안전관리 부분	장치 조작 부분, 시술종류별 시술 방법 부분, 영상에 대한 해부학적 지식 부분, 장치 정도관리 부분, 환자 안전관리 부분	장치 조작 부분, 검사종류별 검사 방법 부분, 영상에 대한 해부학적 및 기술적 지식 부분, 장치 정도관리 부분	장치 조작 부분, 촬영종류별 촬영 방법 부분, 영상에 대한 해부학적 및 기술적 지식 부분, 3차원 재구성 영상 부분, 장치 정도관리 부분, 환자 안전관리 부분	장치 조작 부분, 촬영종류별 촬영 방법 부분, 영상에 대한 해부학적 및 기술적 지식 부분, 장치 정도관리 부분, 장비 및 환자 안전관리 부분	CT, MRI 정도관리, 진단용엑스선장치 정도관리, 유방촬영장치 정도관리, 투시조영/혈관조영장치 정도관리, 초음파진단기 정도관리, 판독용 모니터 정도관리	장치 조작 부분, 검사 종류별 검사 방법 부분, 영상에 대한 해부학적 및 기술적 지식 부분, 장치 정도관리 부분, 방사성동위원소 취급 관련 부분, 환자 안전관리 부분	모의치료 장치 조작 부분, 일반 치료계획 및 보조기구 조작 부분, 특수 치료계획 부분, 선형가속기를 이용한 치료 장치 조작 및 치료방법 부분, 기타 장치를 이용한 치료 장치 조작 및 치료방법 부분, 품질관리 부분
289	2023-05-10 15:46:10	동의함	24	남성	3년제	3학년	대구광역시	간접적으로 보기만 해봤다.	없다.		생각해 본적이 없다.	가상현실(VR)	교과목에 대한 흥미가 올라간다.	생각해본적 없다.	임상검사 자세 실기 부분, 방사선 기기 조작 설정 부분	전체 실기 시험 중 1문항	모바일 디바이스(태블릿, 아이패드 등)를 이용한 증강현실 시험	일반촬영,ct,mri	장치 조작 부분, 촬영종류별 촬영 방법 부분	장치 조작 부분, 촬영종류별 촬영 방법 부분, 영상에 대한 해부학적 지식 부분	장치 조작 부분, 시술종류별 시술 방법 부분, 영상에 대한 해부학적 지식 부분	장치 조작 부분, 검사종류별 검사 방법 부분, 영상에 대한 해부학적 및 기술적 지식 부분	장치 조작 부분, 촬영종류별 촬영 방법 부분, 영상에 대한 해부학적 및 기술적 지식 부분, 3차원 재구성 영상 부분	장치 조작 부분, 촬영종류별 촬영 방법 부분, 영상에 대한 해부학적 및 기술적 지식 부분, 장치 정도관리 부분	CT, MRI 정도관리, 진단용엑스선장치 정도관리, 유방촬영장치 정도관리, 투시조영/혈관조영장치 정도관리	장치 조작 부분, 검사 종류별 검사 방법 부분, 영상에 대한 해부학적 및 기술적 지식 부분	모의치료 장치 조작 부분, 일반 치료계획 및 보조기구 조작 부분, 특수 치료계획 부분
290	2023-05-10 15:46:23	동의함	24	남성	3년제	3학년	경상북도	5회 이내의 사용경험이 있다.	없다.		불가능하다.	가상현실(VR)	교과목에 대한 이해도가 증가한다.	도입이 불가능하다.	모두	과목당 1문항	전용 시뮬레이터를 이용한 가상현실 시험	해부학, 치료학, 생물학	장치 조작 부분, 촬영종류별 촬영 방법 부분, 영상에 대한 해부학적 지식 부분, 장치 정도관리 부분, 환자 안전관리 부분	장치 조작 부분, 촬영종류별 촬영 방법 부분, 영상에 대한 해부학적 지식 부분, 장치 정도관리 부분, 환자 안전관리 부분	장치 조작 부분, 시술종류별 시술 방법 부분, 영상에 대한 해부학적 지식 부분, 장치 정도관리 부분, 환자 안전관리 부분	장치 조작 부분, 검사종류별 검사 방법 부분, 영상에 대한 해부학적 및 기술적 지식 부분, 장치 정도관리 부분	장치 조작 부분, 촬영종류별 촬영 방법 부분, 영상에 대한 해부학적 및 기술적 지식 부분, 3차원 재구성 영상 부분, 장치 정도관리 부분, 환자 안전관리 부분	장치 조작 부분, 촬영종류별 촬영 방법 부분, 영상에 대한 해부학적 및 기술적 지식 부분, 장치 정도관리 부분, 장비 및 환자 안전관리 부분	CT, MRI 정도관리, 진단용엑스선장치 정도관리, 유방촬영장치 정도관리, 투시조영/혈관조영장치 정도관리, 초음파진단기 정도관리, 판독용 모니터 정도관리	장치 조작 부분, 검사 종류별 검사 방법 부분, 영상에 대한 해부학적 및 기술적 지식 부분, 장치 정도관리 부분, 방사성동위원소 취급 관련 부분, 환자 안전관리 부분	모의치료 장치 조작 부분, 일반 치료계획 및 보조기구 조작 부분, 특수 치료계획 부분, 선형가속기를 이용한 치료 장치 조작 및 치료방법 부분, 기타 장치를 이용한 치료 장치 조작 및 치료방법 부분, 품질관리 부분
291	2023-05-10 15:46:26	동의함	24	남성	3년제	3학년	대구광역시	없다.	없다.		생각해 본적이 없다.	컴퓨터기반시험(CBT)	실습효과가 증가한다.	도입이 불가능하다.	영상 해부학 부분		모바일 디바이스(태블릿, 아이패드 등)를 이용한 증강현실 시험		영상에 대한 해부학적 지식 부분	환자 안전관리 부분	환자 안전관리 부분	장치 정도관리 부분	장치 정도관리 부분	장치 정도관리 부분	유방촬영장치 정도관리	환자 안전관리 부분	품질관리 부분
292	2023-05-10 15:46:29	동의함	24	남성	3년제	3학년	대구광역시	5회 이내의 사용경험이 있다.	없다.		생각해 본적이 없다.	컴퓨터기반시험(CBT)	실습효과가 증가한다.	도입이 불가능하다.	방사선 기기 구조부분	전체 실기 시험 중 1문항	일반 컴퓨터를 이용한 시뮬레이션 시험	CT MRI 일촬	촬영종류별 촬영 방법 부분	촬영종류별 촬영 방법 부분	시술종류별 시술 방법 부분	검사종류별 검사 방법 부분	촬영종류별 촬영 방법 부분	촬영종류별 촬영 방법 부분	CT, MRI 정도관리	영상에 대한 해부학적 및 기술적 지식 부분	일반 치료계획 및 보조기구 조작 부분
293	2023-05-10 15:46:42	동의함	22	남성	3년제	3학년	대구광역시	간접적으로 보기만 해봤다.	없다.		가능하다.	가상현실(VR), 컴퓨터기반시험(CBT)	교과목에 대한 흥미가 올라간다.	생각해본적 없다.	임상검사 자세 실기 부분, 방사선 기기 조작 설정 부분	전체 실기 시험 중 1문항	일반 컴퓨터를 이용한 시뮬레이션 시험	영상 실기 과목	장치 조작 부분, 촬영종류별 촬영 방법 부분, 환자 안전관리 부분	장치 조작 부분, 촬영종류별 촬영 방법 부분, 환자 안전관리 부분	장치 조작 부분, 시술종류별 시술 방법 부분, 영상에 대한 해부학적 지식 부분, 환자 안전관리 부분	장치 조작 부분, 검사종류별 검사 방법 부분	장치 조작 부분, 촬영종류별 촬영 방법 부분, 영상에 대한 해부학적 및 기술적 지식 부분, 3차원 재구성 영상 부분, 환자 안전관리 부분	장치 조작 부분, 촬영종류별 촬영 방법 부분, 영상에 대한 해부학적 및 기술적 지식 부분, 장비 및 환자 안전관리 부분	CT, MRI 정도관리, 진단용엑스선장치 정도관리, 유방촬영장치 정도관리, 투시조영/혈관조영장치 정도관리, 초음파진단기 정도관리, 판독용 모니터 정도관리	장치 조작 부분, 검사 종류별 검사 방법 부분, 영상에 대한 해부학적 및 기술적 지식 부분, 방사성동위원소 취급 관련 부분, 환자 안전관리 부분	모의치료 장치 조작 부분, 일반 치료계획 및 보조기구 조작 부분, 특수 치료계획 부분, 선형가속기를 이용한 치료 장치 조작 및 치료방법 부분, 기타 장치를 이용한 치료 장치 조작 및 치료방법 부분, 품질관리 부분
294	2023-05-10 15:46:48	동의함	28	여성	3년제	3학년	대구광역시	간접적으로 보기만 해봤다.	없다.		생각해 본적이 없다.	혼합현실(MR)	교과목에 대한 흥미가 올라간다.	일부 도입이 가능하다.	임상검사 자세 실기 부분, 방사선 기기 조작 설정 부분	전체 과목 중 2~5문항	전용 시뮬레이터를 이용한 가상현실 시험		촬영종류별 촬영 방법 부분	촬영종류별 촬영 방법 부분	시술종류별 시술 방법 부분	장치 조작 부분, 영상에 대한 해부학적 및 기술적 지식 부분	장치 조작 부분, 3차원 재구성 영상 부분	장치 정도관리 부분, 장비 및 환자 안전관리 부분	CT, MRI 정도관리	장치 조작 부분, 장치 정도관리 부분	품질관리 부분
295	2023-05-10 15:46:49	동의함	23	남성	3년제	3학년	대구광역시	없다.	없다.		생각해 본적이 없다.	가상현실(VR)	교과목에 대한 흥미가 올라간다.	생각해본적 없다.	영상 해부학 부분	과목당 1문항	전용 시뮬레이터를 이용한 가상현실 시험	CT MRI 치료	촬영종류별 촬영 방법 부분	촬영종류별 촬영 방법 부분	시술종류별 시술 방법 부분, 영상에 대한 해부학적 지식 부분	검사종류별 검사 방법 부분, 영상에 대한 해부학적 및 기술적 지식 부분	촬영종류별 촬영 방법 부분, 영상에 대한 해부학적 및 기술적 지식 부분, 3차원 재구성 영상 부분	촬영종류별 촬영 방법 부분, 영상에 대한 해부학적 및 기술적 지식 부분	CT, MRI 정도관리	검사 종류별 검사 방법 부분, 영상에 대한 해부학적 및 기술적 지식 부분	일반 치료계획 및 보조기구 조작 부분, 선형가속기를 이용한 치료 장치 조작 및 치료방법 부분
296	2023-05-10 15:46:52	동의함	23	남성	3년제	3학년	대구광역시	5회 이내의 사용경험이 있다.	없다.		불가능하다.	혼합현실(MR), 컴퓨터기반시험(CBT)	교과목에 대한 흥미가 올라간다., 교과목에 대한 이해도가 증가한다., 실습효과가 증가한다.	일부 도입이 가능하다.	임상검사 자세 실기 부분, 방사선 기기 조작 설정 부분, 영상 해부학 부분	전체 과목 중 2~5문항	일반 컴퓨터를 이용한 시뮬레이션 시험	cT , MRI , 일촬	촬영종류별 촬영 방법 부분, 영상에 대한 해부학적 지식 부분, 환자 안전관리 부분	장치 조작 부분, 영상에 대한 해부학적 지식 부분, 장치 정도관리 부분	장치 조작 부분, 시술종류별 시술 방법 부분, 영상에 대한 해부학적 지식 부분	장치 조작 부분, 영상에 대한 해부학적 및 기술적 지식 부분	장치 조작 부분, 영상에 대한 해부학적 및 기술적 지식 부분, 환자 안전관리 부분	장치 조작 부분, 영상에 대한 해부학적 및 기술적 지식 부분, 장비 및 환자 안전관리 부분	CT, MRI 정도관리, 진단용엑스선장치 정도관리, 투시조영/혈관조영장치 정도관리	검사 종류별 검사 방법 부분, 영상에 대한 해부학적 및 기술적 지식 부분, 방사성동위원소 취급 관련 부분	일반 치료계획 및 보조기구 조작 부분, 특수 치료계획 부분, 선형가속기를 이용한 치료 장치 조작 및 치료방법 부분, 품질관리 부분
297	2023-05-10 15:47:00	동의함	30	여성	3년제	3학년	대구광역시	간접적으로 보기만 해봤다.	없다.		생각해 본적이 없다.	가상현실(VR), 컴퓨터기반시험(CBT)	실습효과가 증가한다.	일부 도입이 가능하다.	임상검사 자세 실기 부분	전체 실기 시험 중 1문항	전용 시뮬레이터를 이용한 가상현실 시험	의료영상학,ct,mri	촬영종류별 촬영 방법 부분	장치 조작 부분	장치 조작 부분	장치 조작 부분	장치 조작 부분, 3차원 재구성 영상 부분	장치 조작 부분	진단용엑스선장치 정도관리	장치 조작 부분	일반 치료계획 및 보조기구 조작 부분, 선형가속기를 이용한 치료 장치 조작 및 치료방법 부분
298	2023-05-10 15:47:06	동의함	22	남성	3년제	3학년	대구광역시	5회 이내의 사용경험이 있다.	없다.		가능하다.	가상현실(VR), 컴퓨터기반시험(CBT)	교과목에 대한 흥미가 올라간다., 교과목에 대한 이해도가 증가한다., 실습효과가 증가한다.	생각해본적 없다.	임상검사 자세 실기 부분, 방사선 기기 구조부분, 영상 해부학 부분	과목당 1문항	모바일 디바이스(태블릿, 아이패드 등)를 이용한 증강현실 시험	투시 혈관 해부학	촬영종류별 촬영 방법 부분, 환자 안전관리 부분	촬영종류별 촬영 방법 부분, 영상에 대한 해부학적 지식 부분, 환자 안전관리 부분	환자 안전관리 부분	검사종류별 검사 방법 부분, 영상에 대한 해부학적 및 기술적 지식 부분	장치 조작 부분, 촬영종류별 촬영 방법 부분, 영상에 대한 해부학적 및 기술적 지식 부분, 3차원 재구성 영상 부분, 장치 정도관리 부분, 환자 안전관리 부분	장치 조작 부분, 촬영종류별 촬영 방법 부분, 영상에 대한 해부학적 및 기술적 지식 부분, 장치 정도관리 부분, 장비 및 환자 안전관리 부분	CT, MRI 정도관리, 진단용엑스선장치 정도관리, 투시조영/혈관조영장치 정도관리, 판독용 모니터 정도관리	장치 조작 부분, 검사 종류별 검사 방법 부분, 영상에 대한 해부학적 및 기술적 지식 부분, 장치 정도관리 부분, 방사성동위원소 취급 관련 부분, 환자 안전관리 부분	일반 치료계획 및 보조기구 조작 부분, 특수 치료계획 부분, 선형가속기를 이용한 치료 장치 조작 및 치료방법 부분, 품질관리 부분
299	2023-05-10 15:47:07	동의함	24	남성	3년제	3학년	대구광역시	없다.	없다.	일반촬영,CT,MRI,초음파 등등 영상을 볼수있는 과목	생각해 본적이 없다.	혼합현실(MR)	교과목에 대한 흥미가 올라간다.	생각해본적 없다.	임상검사 자세 실기 부분, 방사선 기기 구조부분, 방사선 기기 조작 설정 부분	과목당 1문항	모바일 디바이스(태블릿, 아이패드 등)를 이용한 증강현실 시험	CT	장치 조작 부분, 환자 안전관리 부분	장치 조작 부분, 환자 안전관리 부분	장치 조작 부분, 시술종류별 시술 방법 부분, 환자 안전관리 부분	장치 조작 부분, 장치 정도관리 부분	장치 조작 부분, 영상에 대한 해부학적 및 기술적 지식 부분, 3차원 재구성 영상 부분, 환자 안전관리 부분	장치 조작 부분, 장비 및 환자 안전관리 부분	CT, MRI 정도관리, 진단용엑스선장치 정도관리, 유방촬영장치 정도관리, 투시조영/혈관조영장치 정도관리, 초음파진단기 정도관리, 판독용 모니터 정도관리	장치 조작 부분, 영상에 대한 해부학적 및 기술적 지식 부분, 방사성동위원소 취급 관련 부분, 환자 안전관리 부분	모의치료 장치 조작 부분, 일반 치료계획 및 보조기구 조작 부분, 특수 치료계획 부분, 선형가속기를 이용한 치료 장치 조작 및 치료방법 부분, 기타 장치를 이용한 치료 장치 조작 및 치료방법 부분
300	2023-05-10 15:47:08	동의함	21	남성	3년제	3학년	대구광역시	5회 이내의 사용경험이 있다.	없다.		불가능하다.	혼합현실(MR)	교과목에 대한 흥미가 올라간다., 실습효과가 증가한다.	도입이 불가능하다.	임상검사 자세 실기 부분	전체 실기 시험 중 1문항	전용 시뮬레이터를 이용한 가상현실 시험	MRI CT 일반촬영	장치 조작 부분, 촬영종류별 촬영 방법 부분, 환자 안전관리 부분	영상에 대한 해부학적 지식 부분, 환자 안전관리 부분	시술종류별 시술 방법 부분, 환자 안전관리 부분	영상에 대한 해부학적 및 기술적 지식 부분	촬영종류별 촬영 방법 부분, 3차원 재구성 영상 부분, 환자 안전관리 부분	촬영종류별 촬영 방법 부분, 장치 정도관리 부분, 장비 및 환자 안전관리 부분	CT, MRI 정도관리, 진단용엑스선장치 정도관리, 투시조영/혈관조영장치 정도관리, 판독용 모니터 정도관리	검사 종류별 검사 방법 부분, 방사성동위원소 취급 관련 부분, 환자 안전관리 부분	모의치료 장치 조작 부분, 일반 치료계획 및 보조기구 조작 부분, 특수 치료계획 부분, 선형가속기를 이용한 치료 장치 조작 및 치료방법 부분
301	2023-05-10 15:47:26	동의함	22	남성	3년제	3학년	대구광역시	5회 이내의 사용경험이 있다.	없다.		가능하다.	가상현실(VR)	교과목에 대한 흥미가 올라간다.	일부 도입이 가능하다.	방사선 기기 구조부분, QC, QA 부분, 방사선 기기 조작 설정 부분, 영상 해부학 부분	전체 과목 중 2~5문항	모바일 디바이스(태블릿, 아이패드 등)를 이용한 증강현실 시험	해부학,물리학,자기공명영상학	장치 조작 부분	장치 조작 부분, 영상에 대한 해부학적 지식 부분	장치 조작 부분, 시술종류별 시술 방법 부분, 영상에 대한 해부학적 지식 부분	장치 조작 부분, 영상에 대한 해부학적 및 기술적 지식 부분	촬영종류별 촬영 방법 부분, 3차원 재구성 영상 부분	장치 조작 부분, 영상에 대한 해부학적 및 기술적 지식 부분	CT, MRI 정도관리, 투시조영/혈관조영장치 정도관리	장치 조작 부분, 영상에 대한 해부학적 및 기술적 지식 부분, 방사성동위원소 취급 관련 부분	특수 치료계획 부분
302	2023-05-10 15:47:27	동의함	23	여성	3년제	3학년	대구광역시	5회 이내의 사용경험이 있다.	없다.		가능하다.	가상현실(VR), 컴퓨터기반시험(CBT)	교과목에 대한 흥미가 올라간다., 교과목에 대한 이해도가 증가한다.	도입을 추천한다.	모두	전체 과목 중 5문항 이상	전용 시뮬레이터를 이용한 가상현실 시험	해부학, CT, MRI 등등	장치 조작 부분, 촬영종류별 촬영 방법 부분, 영상에 대한 해부학적 지식 부분, 장치 정도관리 부분, 환자 안전관리 부분	장치 조작 부분, 촬영종류별 촬영 방법 부분, 영상에 대한 해부학적 지식 부분, 장치 정도관리 부분, 환자 안전관리 부분	장치 조작 부분, 시술종류별 시술 방법 부분, 영상에 대한 해부학적 지식 부분, 장치 정도관리 부분, 환자 안전관리 부분	장치 조작 부분, 검사종류별 검사 방법 부분, 영상에 대한 해부학적 및 기술적 지식 부분, 장치 정도관리 부분	장치 조작 부분, 촬영종류별 촬영 방법 부분, 영상에 대한 해부학적 및 기술적 지식 부분, 3차원 재구성 영상 부분, 장치 정도관리 부분, 환자 안전관리 부분	장치 조작 부분, 촬영종류별 촬영 방법 부분, 영상에 대한 해부학적 및 기술적 지식 부분, 장치 정도관리 부분, 장비 및 환자 안전관리 부분	CT, MRI 정도관리, 진단용엑스선장치 정도관리, 유방촬영장치 정도관리, 투시조영/혈관조영장치 정도관리, 초음파진단기 정도관리, 판독용 모니터 정도관리	장치 조작 부분, 검사 종류별 검사 방법 부분, 영상에 대한 해부학적 및 기술적 지식 부분, 장치 정도관리 부분, 방사성동위원소 취급 관련 부분, 환자 안전관리 부분	모의치료 장치 조작 부분, 일반 치료계획 및 보조기구 조작 부분, 특수 치료계획 부분, 선형가속기를 이용한 치료 장치 조작 및 치료방법 부분, 기타 장치를 이용한 치료 장치 조작 및 치료방법 부분, 품질관리 부분
303	2023-05-10 15:47:44	동의함	24	남성	3년제	3학년	대구광역시	없다.	없다.		불가능하다.	컴퓨터기반시험(CBT)		일부 도입이 가능하다.	방사선 기기 구조부분, QC, QA 부분, 영상 해부학 부분	전체 실기 시험 중 1문항	전용 시뮬레이터를 이용한 가상현실 시험	해부학,기기학,계측학	영상에 대한 해부학적 지식 부분, 장치 정도관리 부분, 환자 안전관리 부분	영상에 대한 해부학적 지식 부분, 장치 정도관리 부분, 환자 안전관리 부분	영상에 대한 해부학적 지식 부분, 장치 정도관리 부분, 환자 안전관리 부분	영상에 대한 해부학적 및 기술적 지식 부분, 장치 정도관리 부분	영상에 대한 해부학적 및 기술적 지식 부분, 장치 정도관리 부분, 환자 안전관리 부분	영상에 대한 해부학적 및 기술적 지식 부분, 장치 정도관리 부분, 장비 및 환자 안전관리 부분	CT, MRI 정도관리, 진단용엑스선장치 정도관리, 유방촬영장치 정도관리, 투시조영/혈관조영장치 정도관리, 초음파진단기 정도관리, 판독용 모니터 정도관리	영상에 대한 해부학적 및 기술적 지식 부분, 장치 정도관리 부분, 환자 안전관리 부분	품질관리 부분
304	2023-05-10 15:48:01	동의함	23	남성	3년제	3학년	대구광역시	없다.	없다.		생각해 본적이 없다.	컴퓨터기반시험(CBT)	교과목에 대한 흥미가 올라간다.	생각해본적 없다.	임상검사 자세 실기 부분, 방사선 기기 조작 설정 부분, 영상 해부학 부분		일반 컴퓨터를 이용한 시뮬레이션 시험	해부학 영상학 기기학	장치 조작 부분, 촬영종류별 촬영 방법 부분	장치 조작 부분, 영상에 대한 해부학적 지식 부분	장치 조작 부분	장치 조작 부분	장치 조작 부분	장치 조작 부분	CT, MRI 정도관리	장치 조작 부분, 검사 종류별 검사 방법 부분	모의치료 장치 조작 부분, 일반 치료계획 및 보조기구 조작 부분
305	2023-05-10 15:48:14	동의함	23	남성	3년제	3학년	대구광역시	간접적으로 보기만 해봤다.	없다.		생각해 본적이 없다.	컴퓨터기반시험(CBT)	교과목에 대한 흥미가 올라간다., 실습효과가 증가한다.	일부 도입이 가능하다.	영상 해부학 부분	전체 실기 시험 중 1문항	일반 컴퓨터를 이용한 시뮬레이션 시험	일반촬영,ct,mri	영상에 대한 해부학적 지식 부분	영상에 대한 해부학적 지식 부분	영상에 대한 해부학적 지식 부분	영상에 대한 해부학적 및 기술적 지식 부분	영상에 대한 해부학적 및 기술적 지식 부분, 3차원 재구성 영상 부분	영상에 대한 해부학적 및 기술적 지식 부분	진단용엑스선장치 정도관리	검사 종류별 검사 방법 부분	일반 치료계획 및 보조기구 조작 부분
306	2023-05-10 15:48:28	동의함	23	남성	3년제	3학년	대구광역시	없다.	없다.		가능하다.	컴퓨터기반시험(CBT)	실습효과가 증가한다.	도입을 추천한다.	임상검사 자세 실기 부분, 방사선 기기 구조부분, QC, QA 부분, 방사선 기기 조작 설정 부분, 영상 해부학 부분, 모두	전체 실기 시험 중 1문항	전용 시뮬레이터를 이용한 가상현실 시험	투시조영, mri, 영상해부학	촬영종류별 촬영 방법 부분, 영상에 대한 해부학적 지식 부분, 장치 정도관리 부분	촬영종류별 촬영 방법 부분, 영상에 대한 해부학적 지식 부분	장치 조작 부분, 시술종류별 시술 방법 부분, 영상에 대한 해부학적 지식 부분	검사종류별 검사 방법 부분, 영상에 대한 해부학적 및 기술적 지식 부분, 장치 정도관리 부분	장치 조작 부분, 촬영종류별 촬영 방법 부분, 영상에 대한 해부학적 및 기술적 지식 부분, 3차원 재구성 영상 부분, 장치 정도관리 부분	장치 조작 부분, 촬영종류별 촬영 방법 부분, 영상에 대한 해부학적 및 기술적 지식 부분, 장치 정도관리 부분	CT, MRI 정도관리, 진단용엑스선장치 정도관리, 투시조영/혈관조영장치 정도관리	장치 조작 부분	모의치료 장치 조작 부분, 일반 치료계획 및 보조기구 조작 부분, 특수 치료계획 부분, 선형가속기를 이용한 치료 장치 조작 및 치료방법 부분, 기타 장치를 이용한 치료 장치 조작 및 치료방법 부분, 품질관리 부분
307	2023-05-10 15:50:23	동의함	24	남성	3년제	3학년	대구광역시	5회 이내의 사용경험이 있다.	없다.		생각해 본적이 없다.	컴퓨터기반시험(CBT)	교과목에 대한 흥미가 올라간다.	일부 도입이 가능하다.	영상 해부학 부분	전체 과목 중 2~5문항	일반 컴퓨터를 이용한 시뮬레이션 시험	일반촬영, CT , MRI	촬영종류별 촬영 방법 부분, 영상에 대한 해부학적 지식 부분	영상에 대한 해부학적 지식 부분	장치 조작 부분, 영상에 대한 해부학적 지식 부분	영상에 대한 해부학적 및 기술적 지식 부분	영상에 대한 해부학적 및 기술적 지식 부분, 3차원 재구성 영상 부분	영상에 대한 해부학적 및 기술적 지식 부분	CT, MRI 정도관리, 진단용엑스선장치 정도관리, 투시조영/혈관조영장치 정도관리	영상에 대한 해부학적 및 기술적 지식 부분, 장치 정도관리 부분, 방사성동위원소 취급 관련 부분	모의치료 장치 조작 부분, 선형가속기를 이용한 치료 장치 조작 및 치료방법 부분
308	2023-05-10 16:08:26	동의함	29	여성	3년제	3학년	대구광역시	5회 이내의 사용경험이 있다.	있다. (2-1 문항 답변 요망)	응급처치	가능하다.	가상현실(VR), 혼합현실(MR)	교과목에 대한 흥미가 올라간다.	생각해본적 없다.	QC, QA 부분	전체 실기 시험 중 1문항	전용 시뮬레이터를 이용한 가상현실 시험		장치 정도관리 부분	장치 정도관리 부분	장치 정도관리 부분	장치 정도관리 부분	장치 정도관리 부분	장치 정도관리 부분	CT, MRI 정도관리, 진단용엑스선장치 정도관리, 유방촬영장치 정도관리, 투시조영/혈관조영장치 정도관리, 초음파진단기 정도관리, 판독용 모니터 정도관리	장치 조작 부분	모의치료 장치 조작 부분
309	2023-05-10 16:32:41	동의함	20	남성	3년제	1학년	대구광역시	없다.	없다.		불가능하다.	혼합현실(MR)	교과목에 대한 흥미가 올라간다.	도입이 불가능하다.	임상검사 자세 실기 부분	전체 과목 중 2~5문항	전용 시뮬레이터를 이용한 가상현실 시험	의정학 인체 전기전자	장치 조작 부분	영상에 대한 해부학적 지식 부분	환자 안전관리 부분	장치 조작 부분	영상에 대한 해부학적 및 기술적 지식 부분	촬영종류별 촬영 방법 부분	유방촬영장치 정도관리	영상에 대한 해부학적 및 기술적 지식 부분	선형가속기를 이용한 치료 장치 조작 및 치료방법 부분
310	2023-05-10 16:32:46	동의함	19	여성	3년제	1학년	대구광역시	없다.	없다.		가능하다.	증강현실(AR)	교과목에 대한 흥미가 올라간다.	일부 도입이 가능하다.	영상 해부학 부분	전체 과목 중 5문항 이상	일반 컴퓨터를 이용한 시뮬레이션 시험	인체해부학	영상에 대한 해부학적 지식 부분	장치 정도관리 부분	영상에 대한 해부학적 지식 부분	검사종류별 검사 방법 부분	장치 정도관리 부분	장치 정도관리 부분	유방촬영장치 정도관리	장치 정도관리 부분	모의치료 장치 조작 부분
311	2023-05-10 16:33:47	동의함	19	남성	3년제	1학년	대구광역시	5회 이내의 사용경험이 있다.	있다. (2-1 문항 답변 요망)	청년창업	가능하다.	증강현실(AR), 가상현실(VR)	교과목에 대한 흥미가 올라간다.	도입을 추천한다.	방사선 기기 조작 설정 부분	과목당 1문항	전용 시뮬레이터를 이용한 가상현실 시험	의료영상정보학, 인체해부학, 전기전자	장치 조작 부분	장치 조작 부분	장치 조작 부분	장치 조작 부분	장치 조작 부분	장치 조작 부분	CT, MRI 정도관리	장치 조작 부분	모의치료 장치 조작 부분
312	2023-05-10 16:33:49	동의함	22	여성	3년제	1학년	대구광역시	없다.	없다.		가능하다.	가상현실(VR)	교과목에 대한 흥미가 올라간다., 교과목에 대한 이해도가 증가한다., 실습효과가 증가한다.	일부 도입이 가능하다.	모두	과목당 1문항	모바일 디바이스(태블릿, 아이패드 등)를 이용한 증강현실 시험	인체해부학,의료영상정보학,전기전자	장치 조작 부분, 촬영종류별 촬영 방법 부분, 영상에 대한 해부학적 지식 부분, 장치 정도관리 부분, 환자 안전관리 부분	장치 조작 부분, 촬영종류별 촬영 방법 부분, 영상에 대한 해부학적 지식 부분, 장치 정도관리 부분, 환자 안전관리 부분	장치 조작 부분, 시술종류별 시술 방법 부분, 영상에 대한 해부학적 지식 부분, 장치 정도관리 부분, 환자 안전관리 부분	장치 조작 부분, 검사종류별 검사 방법 부분, 영상에 대한 해부학적 및 기술적 지식 부분, 장치 정도관리 부분	장치 조작 부분, 촬영종류별 촬영 방법 부분, 영상에 대한 해부학적 및 기술적 지식 부분, 3차원 재구성 영상 부분, 장치 정도관리 부분, 환자 안전관리 부분	장치 조작 부분, 촬영종류별 촬영 방법 부분, 영상에 대한 해부학적 및 기술적 지식 부분, 장치 정도관리 부분, 장비 및 환자 안전관리 부분	CT, MRI 정도관리, 진단용엑스선장치 정도관리, 유방촬영장치 정도관리, 투시조영/혈관조영장치 정도관리, 초음파진단기 정도관리, 판독용 모니터 정도관리	장치 조작 부분, 검사 종류별 검사 방법 부분, 영상에 대한 해부학적 및 기술적 지식 부분, 장치 정도관리 부분, 방사성동위원소 취급 관련 부분, 환자 안전관리 부분	모의치료 장치 조작 부분, 일반 치료계획 및 보조기구 조작 부분, 특수 치료계획 부분, 선형가속기를 이용한 치료 장치 조작 및 치료방법 부분, 기타 장치를 이용한 치료 장치 조작 및 치료방법 부분, 품질관리 부분
313	2023-05-10 16:34:21	동의함	27	여성	3년제	1학년	대구광역시	5회 이내의 사용경험이 있다.	없다.		생각해 본적이 없다.	혼합현실(MR)	교과목에 대한 흥미가 올라간다.	생각해본적 없다.	임상검사 자세 실기 부분, 방사선 기기 조작 설정 부분	전체 실기 시험 중 1문항	전용 시뮬레이터를 이용한 가상현실 시험	의료영상정보학	장치 조작 부분, 촬영종류별 촬영 방법 부분	촬영종류별 촬영 방법 부분	장치 조작 부분, 환자 안전관리 부분	장치 조작 부분, 검사종류별 검사 방법 부분	장치 조작 부분	장치 조작 부분, 촬영종류별 촬영 방법 부분	CT, MRI 정도관리, 유방촬영장치 정도관리	장치 조작 부분	모의치료 장치 조작 부분, 품질관리 부분
314	2023-05-10 16:34:30	동의함	18	남성	3년제	1학년	대구광역시	5회 이상의 사용경험이 있다.	없다.		생각해 본적이 없다.	컴퓨터기반시험(CBT)	실습효과가 증가한다.	생각해본적 없다.	방사선 기기 구조부분, 방사선 기기 조작 설정 부분	과목당 1문항	모바일 디바이스(태블릿, 아이패드 등)를 이용한 증강현실 시험	해부학 전기전자 의료영상정보학	장치 조작 부분	장치 조작 부분	장치 조작 부분	장치 조작 부분	장치 조작 부분	장치 조작 부분	CT, MRI 정도관리	장치 조작 부분	모의치료 장치 조작 부분
315	2023-05-10 16:34:44	동의함	19	여성	3년제	1학년	대구광역시	간접적으로 보기만 해봤다.	없다.		가능하다.	가상현실(VR)	교과목에 대한 이해도가 증가한다.	생각해본적 없다.	임상검사 자세 실기 부분, 영상 해부학 부분	과목당 1문항	모바일 디바이스(태블릿, 아이패드 등)를 이용한 증강현실 시험	1학년이라 잘 머르겠슺니당...	장치 조작 부분, 영상에 대한 해부학적 지식 부분	장치 조작 부분, 촬영종류별 촬영 방법 부분, 영상에 대한 해부학적 지식 부분	장치 조작 부분, 시술종류별 시술 방법 부분, 영상에 대한 해부학적 지식 부분, 장치 정도관리 부분, 환자 안전관리 부분	장치 조작 부분, 검사종류별 검사 방법 부분, 영상에 대한 해부학적 및 기술적 지식 부분	장치 조작 부분, 촬영종류별 촬영 방법 부분, 영상에 대한 해부학적 및 기술적 지식 부분, 3차원 재구성 영상 부분, 장치 정도관리 부분, 환자 안전관리 부분	장치 조작 부분, 촬영종류별 촬영 방법 부분, 영상에 대한 해부학적 및 기술적 지식 부분, 장치 정도관리 부분, 장비 및 환자 안전관리 부분	CT, MRI 정도관리, 유방촬영장치 정도관리, 투시조영/혈관조영장치 정도관리	장치 조작 부분, 장치 정도관리 부분	모의치료 장치 조작 부분, 일반 치료계획 및 보조기구 조작 부분, 특수 치료계획 부분
316	2023-05-10 16:35:24	동의함	27	여성	3년제	1학년	대구광역시	5회 이내의 사용경험이 있다.	없다.		가능하다.	가상현실(VR)	교과목에 대한 흥미가 올라간다.	도입을 추천한다.	임상검사 자세 실기 부분, 영상 해부학 부분	과목당 1문항	모바일 디바이스(태블릿, 아이패드 등)를 이용한 증강현실 시험	인체해부학 전기전자 의료영상	촬영종류별 촬영 방법 부분, 영상에 대한 해부학적 지식 부분	장치 조작 부분, 영상에 대한 해부학적 지식 부분, 장치 정도관리 부분	장치 조작 부분, 시술종류별 시술 방법 부분, 영상에 대한 해부학적 지식 부분, 장치 정도관리 부분	장치 조작 부분, 검사종류별 검사 방법 부분, 영상에 대한 해부학적 및 기술적 지식 부분, 장치 정도관리 부분	장치 조작 부분, 3차원 재구성 영상 부분	영상에 대한 해부학적 및 기술적 지식 부분	CT, MRI 정도관리, 진단용엑스선장치 정도관리, 유방촬영장치 정도관리, 투시조영/혈관조영장치 정도관리, 초음파진단기 정도관리	영상에 대한 해부학적 및 기술적 지식 부분	모의치료 장치 조작 부분, 특수 치료계획 부분
317	2023-05-10 16:35:41	동의함	19	남성	3년제	1학년	대구광역시	5회 이내의 사용경험이 있다.	없다.		가능하다.	가상현실(VR)	교과목에 대한 흥미가 올라간다.	도입을 추천한다.	영상 해부학 부분	과목당 1문항	일반 컴퓨터를 이용한 시뮬레이션 시험	인체해부학, 의료영상정보학, 전기전자공학	장치 조작 부분	영상에 대한 해부학적 지식 부분	장치 조작 부분, 영상에 대한 해부학적 지식 부분	장치 조작 부분, 영상에 대한 해부학적 및 기술적 지식 부분	장치 조작 부분, 영상에 대한 해부학적 및 기술적 지식 부분	장치 조작 부분, 영상에 대한 해부학적 및 기술적 지식 부분	투시조영/혈관조영장치 정도관리	장치 조작 부분, 검사 종류별 검사 방법 부분	모의치료 장치 조작 부분
318	2023-05-10 16:35:43	동의함	18	남성	3년제	1학년	대구광역시	없다.	없다.		가능하다.	증강현실(AR)	실습효과가 증가한다.	도입을 추천한다.	모두	전체 과목 중 5문항 이상	HMD(홀로렌즈, 오큐러스)를 이용한 가상현실 시험	의료영상,전기전자	장치 조작 부분, 촬영종류별 촬영 방법 부분, 영상에 대한 해부학적 지식 부분, 장치 정도관리 부분, 환자 안전관리 부분	장치 조작 부분, 촬영종류별 촬영 방법 부분, 영상에 대한 해부학적 지식 부분, 장치 정도관리 부분, 환자 안전관리 부분	장치 조작 부분, 시술종류별 시술 방법 부분, 영상에 대한 해부학적 지식 부분, 장치 정도관리 부분, 환자 안전관리 부분	장치 조작 부분, 검사종류별 검사 방법 부분, 영상에 대한 해부학적 및 기술적 지식 부분, 장치 정도관리 부분	장치 조작 부분, 촬영종류별 촬영 방법 부분, 영상에 대한 해부학적 및 기술적 지식 부분, 3차원 재구성 영상 부분, 장치 정도관리 부분, 환자 안전관리 부분	장치 조작 부분, 촬영종류별 촬영 방법 부분, 영상에 대한 해부학적 및 기술적 지식 부분, 장치 정도관리 부분, 장비 및 환자 안전관리 부분	CT, MRI 정도관리, 진단용엑스선장치 정도관리, 유방촬영장치 정도관리, 투시조영/혈관조영장치 정도관리, 초음파진단기 정도관리, 판독용 모니터 정도관리	장치 조작 부분, 검사 종류별 검사 방법 부분, 영상에 대한 해부학적 및 기술적 지식 부분, 장치 정도관리 부분, 방사성동위원소 취급 관련 부분, 환자 안전관리 부분	모의치료 장치 조작 부분, 일반 치료계획 및 보조기구 조작 부분, 특수 치료계획 부분, 선형가속기를 이용한 치료 장치 조작 및 치료방법 부분, 기타 장치를 이용한 치료 장치 조작 및 치료방법 부분, 품질관리 부분
319	2023-05-10 16:38:08	동의함	31	여성	3년제	1학년	대구광역시	5회 이내의 사용경험이 있다.	없다.		불가능하다.	가상현실(VR), 혼합현실(MR)	실습효과가 증가한다.	일부 도입이 가능하다.	방사선 기기 조작 설정 부분	전체 과목 중 2~5문항	모바일 디바이스(태블릿, 아이패드 등)를 이용한 증강현실 시험	아직 모르겠습니다	장치 조작 부분	장치 조작 부분	장치 조작 부분, 시술종류별 시술 방법 부분	장치 조작 부분, 검사종류별 검사 방법 부분, 영상에 대한 해부학적 및 기술적 지식 부분, 장치 정도관리 부분	장치 조작 부분, 촬영종류별 촬영 방법 부분	장치 조작 부분, 촬영종류별 촬영 방법 부분, 장치 정도관리 부분	CT, MRI 정도관리, 진단용엑스선장치 정도관리, 유방촬영장치 정도관리, 투시조영/혈관조영장치 정도관리, 초음파진단기 정도관리, 판독용 모니터 정도관리	장치 조작 부분, 검사 종류별 검사 방법 부분, 영상에 대한 해부학적 및 기술적 지식 부분, 장치 정도관리 부분, 방사성동위원소 취급 관련 부분, 환자 안전관리 부분	모의치료 장치 조작 부분, 일반 치료계획 및 보조기구 조작 부분, 특수 치료계획 부분, 선형가속기를 이용한 치료 장치 조작 및 치료방법 부분, 기타 장치를 이용한 치료 장치 조작 및 치료방법 부분, 품질관리 부분
320	2023-05-10 16:39:05	동의함	18	여성	3년제	1학년	경상북도	5회 이내의 사용경험이 있다.	없다.		생각해 본적이 없다.	증강현실(AR), 가상현실(VR), 혼합현실(MR), 컴퓨터기반시험(CBT)	교과목에 대한 흥미가 올라간다., 교과목에 대한 이해도가 증가한다., 실습효과가 증가한다.	생각해본적 없다.	임상검사 자세 실기 부분	전체 실기 시험 중 1문항	전용 시뮬레이터를 이용한 가상현실 시험	임상에서 가장 중요하게 쓰이는 과목	장치 조작 부분, 촬영종류별 촬영 방법 부분, 환자 안전관리 부분	장치 조작 부분, 환자 안전관리 부분	장치 조작 부분, 환자 안전관리 부분	장치 조작 부분, 검사종류별 검사 방법 부분, 영상에 대한 해부학적 및 기술적 지식 부분, 장치 정도관리 부분	장치 조작 부분, 장치 정도관리 부분, 환자 안전관리 부분	장비 및 환자 안전관리 부분	CT, MRI 정도관리, 진단용엑스선장치 정도관리, 유방촬영장치 정도관리, 투시조영/혈관조영장치 정도관리, 초음파진단기 정도관리, 판독용 모니터 정도관리	장치 조작 부분, 환자 안전관리 부분	모의치료 장치 조작 부분, 기타 장치를 이용한 치료 장치 조작 및 치료방법 부분, 품질관리 부분
321	2023-05-10 16:39:21	동의함	18	남성	3년제	1학년	대구광역시	5회 이내의 사용경험이 있다.	없다.		가능하다.	가상현실(VR)	교과목에 대한 흥미가 올라간다.	생각해본적 없다.	방사선 기기 조작 설정 부분	전체 과목 중 2~5문항	모바일 디바이스(태블릿, 아이패드 등)를 이용한 증강현실 시험	해부학, 전기전자, 의료정보학	환자 안전관리 부분	장치 조작 부분	장치 조작 부분	장치 조작 부분	장치 조작 부분	장치 조작 부분	CT, MRI 정도관리	장치 조작 부분	모의치료 장치 조작 부분
322	2023-05-10 16:40:24	동의함	18	남성	3년제	1학년	대구광역시	5회 이상의 사용경험이 있다.	없다.		생각해 본적이 없다.	컴퓨터기반시험(CBT)	교과목에 대한 흥미가 올라간다.	일부 도입이 가능하다.	임상검사 자세 실기 부분	전체 과목 중 2~5문항	일반 컴퓨터를 이용한 시뮬레이션 시험	인체해부학, 의료영상정보학, 투시조영영상학	환자 안전관리 부분	환자 안전관리 부분	환자 안전관리 부분	검사종류별 검사 방법 부분	환자 안전관리 부분	장비 및 환자 안전관리 부분	판독용 모니터 정도관리	환자 안전관리 부분	일반 치료계획 및 보조기구 조작 부분
323	2023-05-10 16:40:44	동의함	18	남성	3년제	1학년	대구광역시	없다.	없다.		생각해 본적이 없다.	가상현실(VR), 컴퓨터기반시험(CBT)	교과목에 대한 이해도가 증가한다., 실습효과가 증가한다.	일부 도입이 가능하다.	방사선 기기 구조부분, 영상 해부학 부분	과목당 1문항	일반 컴퓨터를 이용한 시뮬레이션 시험	의료영상정보학, 인체해부학	영상에 대한 해부학적 지식 부분	영상에 대한 해부학적 지식 부분	시술종류별 시술 방법 부분, 영상에 대한 해부학적 지식 부분	검사종류별 검사 방법 부분, 영상에 대한 해부학적 및 기술적 지식 부분	영상에 대한 해부학적 및 기술적 지식 부분	촬영종류별 촬영 방법 부분, 영상에 대한 해부학적 및 기술적 지식 부분	CT, MRI 정도관리, 진단용엑스선장치 정도관리	영상에 대한 해부학적 및 기술적 지식 부분	모의치료 장치 조작 부분, 특수 치료계획 부분
324	2023-05-10 16:41:46	동의함	25	여성	3년제	1학년	대구광역시	간접적으로 보기만 해봤다.	없다.		생각해 본적이 없다.	컴퓨터기반시험(CBT)		도입이 불가능하다.				아직 1학년이라서 전공 과목에 대한 지식이 부족함	환자 안전관리 부분	환자 안전관리 부분	환자 안전관리 부분	장치 정도관리 부분	환자 안전관리 부분	장비 및 환자 안전관리 부분	판독용 모니터 정도관리	환자 안전관리 부분	품질관리 부분
325	2023-05-10 16:43:49	동의함	18	남성	3년제	1학년	대구광역시	5회 이상의 사용경험이 있다.	없다.		가능하다.	가상현실(VR), 혼합현실(MR)	교과목에 대한 흥미가 올라간다., 교과목에 대한 이해도가 증가한다., 실습효과가 증가한다.	도입을 추천한다.	모두	전체 과목 중 5문항 이상	HMD(홀로렌즈, 오큐러스)를 이용한 가상현실 시험	인체해부학, 전기전자공학, 의료영상학	장치 조작 부분, 촬영종류별 촬영 방법 부분, 장치 정도관리 부분	장치 조작 부분, 촬영종류별 촬영 방법 부분, 장치 정도관리 부분	장치 조작 부분, 시술종류별 시술 방법 부분, 장치 정도관리 부분	장치 조작 부분, 장치 정도관리 부분	장치 조작 부분, 장치 정도관리 부분	장치 조작 부분, 장치 정도관리 부분	CT, MRI 정도관리, 진단용엑스선장치 정도관리, 투시조영/혈관조영장치 정도관리, 초음파진단기 정도관리	장치 조작 부분, 장치 정도관리 부분	모의치료 장치 조작 부분
326	2023-05-10 16:45:35	동의함	18	여성	3년제	1학년	대구광역시	5회 이내의 사용경험이 있다.	없다.		생각해 본적이 없다.	증강현실(AR), 가상현실(VR), 혼합현실(MR)	교과목에 대한 흥미가 올라간다., 교과목에 대한 이해도가 증가한다.	생각해본적 없다.	방사선 기기 조작 설정 부분	전체 과목 중 2~5문항	모바일 디바이스(태블릿, 아이패드 등)를 이용한 증강현실 시험		촬영종류별 촬영 방법 부분, 장치 정도관리 부분	장치 조작 부분	장치 조작 부분, 영상에 대한 해부학적 지식 부분	장치 조작 부분	장치 조작 부분, 3차원 재구성 영상 부분	장치 조작 부분, 촬영종류별 촬영 방법 부분	CT, MRI 정도관리, 투시조영/혈관조영장치 정도관리, 초음파진단기 정도관리	검사 종류별 검사 방법 부분, 영상에 대한 해부학적 및 기술적 지식 부분	모의치료 장치 조작 부분, 특수 치료계획 부분, 선형가속기를 이용한 치료 장치 조작 및 치료방법 부분
327	2023-05-10 16:45:54	동의함	20	남성	3년제	1학년	경상북도	5회 이상의 사용경험이 있다.	없다.		가능하다.	가상현실(VR)	교과목에 대한 흥미가 올라간다.	도입을 추천한다.	방사선 기기 구조부분, 방사선 기기 조작 설정 부분	과목당 1문항	일반 컴퓨터를 이용한 시뮬레이션 시험	인체해부학	장치 조작 부분, 영상에 대한 해부학적 지식 부분	장치 조작 부분, 영상에 대한 해부학적 지식 부분	장치 조작 부분, 영상에 대한 해부학적 지식 부분	장치 조작 부분, 영상에 대한 해부학적 및 기술적 지식 부분	장치 조작 부분, 영상에 대한 해부학적 및 기술적 지식 부분	장치 조작 부분, 영상에 대한 해부학적 및 기술적 지식 부분	CT, MRI 정도관리	장치 조작 부분, 영상에 대한 해부학적 및 기술적 지식 부분	모의치료 장치 조작 부분
328	2023-05-10 16:46:05	동의함	20	남성	3년제	1학년	대구광역시	간접적으로 보기만 해봤다.	없다.		가능하다.	증강현실(AR), 가상현실(VR)	교과목에 대한 이해도가 증가한다., 실습효과가 증가한다.	생각해본적 없다.	영상 해부학 부분	과목당 1문항	전용 시뮬레이터를 이용한 가상현실 시험	인체해부학,의료영상정보학.전자전기	영상에 대한 해부학적 지식 부분	장치 조작 부분, 촬영종류별 촬영 방법 부분	영상에 대한 해부학적 지식 부분	장치 조작 부분	장치 정도관리 부분	촬영종류별 촬영 방법 부분	CT, MRI 정도관리	방사성동위원소 취급 관련 부분	모의치료 장치 조작 부분
329	2023-05-10 16:52:50	동의함	20	남성	3년제	1학년	대구광역시	없다.	없다.		가능하다.	가상현실(VR), 컴퓨터기반시험(CBT)	교과목에 대한 흥미가 올라간다., 실습효과가 증가한다.	생각해본적 없다.	임상검사 자세 실기 부분	과목당 1문항	일반 컴퓨터를 이용한 시뮬레이션 시험	의료영상정보학 인체해부학 전기전자공학및실험	장치 조작 부분	장치 조작 부분	장치 조작 부분	장치 조작 부분	장치 조작 부분	장치 조작 부분	판독용 모니터 정도관리	장치 조작 부분	품질관리 부분
330	2023-05-10 16:53:18	동의함	20	남성	3년제	1학년	대구광역시	5회 이내의 사용경험이 있다.	없다.		생각해 본적이 없다.	가상현실(VR)	교과목에 대한 흥미가 올라간다.	생각해본적 없다.	방사선 기기 조작 설정 부분	과목당 1문항	일반 컴퓨터를 이용한 시뮬레이션 시험	물리 의료영상 인체해부	장치 조작 부분	영상에 대한 해부학적 지식 부분	영상에 대한 해부학적 지식 부분	장치 조작 부분	촬영종류별 촬영 방법 부분	장치 조작 부분	CT, MRI 정도관리	장치 조작 부분	모의치료 장치 조작 부분
331	2023-05-10 16:54:16	동의함	19	여성	3년제	1학년	대구광역시	간접적으로 보기만 해봤다.	없다.		가능하다.	가상현실(VR)	교과목에 대한 흥미가 올라간다., 교과목에 대한 이해도가 증가한다.	일부 도입이 가능하다.	임상검사 자세 실기 부분, 방사선 기기 조작 설정 부분	전체 과목 중 2~5문항	전용 시뮬레이터를 이용한 가상현실 시험	인체 해부학, 의료영상정보학 등등	장치 조작 부분, 환자 안전관리 부분	촬영종류별 촬영 방법 부분, 환자 안전관리 부분	영상에 대한 해부학적 지식 부분, 환자 안전관리 부분	검사종류별 검사 방법 부분, 영상에 대한 해부학적 및 기술적 지식 부분	촬영종류별 촬영 방법 부분	영상에 대한 해부학적 및 기술적 지식 부분	진단용엑스선장치 정도관리, 투시조영/혈관조영장치 정도관리	장치 정도관리 부분	모의치료 장치 조작 부분, 선형가속기를 이용한 치료 장치 조작 및 치료방법 부분
332	2023-05-10 16:58:40	동의함	25	남성	3년제	1학년	대구광역시	없다.	있다. (2-1 문항 답변 요망)		생각해 본적이 없다.	증강현실(AR), 가상현실(VR)	교과목에 대한 흥미가 올라간다.	생각해본적 없다.	임상검사 자세 실기 부분, 방사선 기기 구조부분	과목당 1문항	일반 컴퓨터를 이용한 시뮬레이션 시험	방사선	영상에 대한 해부학적 지식 부분	장치 정도관리 부분	장치 정도관리 부분	영상에 대한 해부학적 및 기술적 지식 부분	3차원 재구성 영상 부분	장치 정도관리 부분	진단용엑스선장치 정도관리	영상에 대한 해부학적 및 기술적 지식 부분	선형가속기를 이용한 치료 장치 조작 및 치료방법 부분
333	2023-05-10 17:02:08	동의함	19	남성	3년제	1학년	대구광역시	없다.	없다.		가능하다.	가상현실(VR)	교과목에 대한 흥미가 올라간다.	도입을 추천한다.	영상 해부학 부분	전체 과목 중 2~5문항	전용 시뮬레이터를 이용한 가상현실 시험	해부학 영상의학	장치 조작 부분	촬영종류별 촬영 방법 부분	시술종류별 시술 방법 부분	영상에 대한 해부학적 및 기술적 지식 부분	장치 정도관리 부분	장치 정도관리 부분	투시조영/혈관조영장치 정도관리	장치 정도관리 부분	선형가속기를 이용한 치료 장치 조작 및 치료방법 부분
334	2023-05-10 17:07:34	동의함	19	여성	3년제	1학년	대구광역시	없다.	없다.		생각해 본적이 없다.	혼합현실(MR)		생각해본적 없다.	모두	과목당 1문항	전용 시뮬레이터를 이용한 가상현실 시험		촬영종류별 촬영 방법 부분, 영상에 대한 해부학적 지식 부분	촬영종류별 촬영 방법 부분, 영상에 대한 해부학적 지식 부분	시술종류별 시술 방법 부분, 영상에 대한 해부학적 지식 부분	검사종류별 검사 방법 부분, 영상에 대한 해부학적 및 기술적 지식 부분	영상에 대한 해부학적 및 기술적 지식 부분, 3차원 재구성 영상 부분	영상에 대한 해부학적 및 기술적 지식 부분, 장비 및 환자 안전관리 부분	투시조영/혈관조영장치 정도관리, 초음파진단기 정도관리	환자 안전관리 부분	기타 장치를 이용한 치료 장치 조작 및 치료방법 부분
335	2023-05-10 17:22:23	동의함	23	남성	3년제	3학년	대구광역시	없다.	없다.		생각해 본적이 없다.	컴퓨터기반시험(CBT)	교과목에 대한 흥미가 올라간다.	생각해본적 없다.	QC, QA 부분	과목당 1문항	모바일 디바이스(태블릿, 아이패드 등)를 이용한 증강현실 시험	Qc	영상에 대한 해부학적 지식 부분	영상에 대한 해부학적 지식 부분	장치 조작 부분, 장치 정도관리 부분	장치 조작 부분	영상에 대한 해부학적 및 기술적 지식 부분	영상에 대한 해부학적 및 기술적 지식 부분	투시조영/혈관조영장치 정도관리, 초음파진단기 정도관리	검사 종류별 검사 방법 부분, 영상에 대한 해부학적 및 기술적 지식 부분, 장치 정도관리 부분	일반 치료계획 및 보조기구 조작 부분
336	2023-05-10 17:56:37	동의함	33	남성	3년제	1학년	대구광역시	없다.	없다.		가능하다.	혼합현실(MR)	교과목에 대한 흥미가 올라간다.	일부 도입이 가능하다.	임상검사 자세 실기 부분, 방사선 기기 조작 설정 부분	전체 실기 시험 중 1문항	전용 시뮬레이터를 이용한 가상현실 시험	방사선 기기조작에 관련돤 과목	장치 조작 부분, 촬영종류별 촬영 방법 부분	장치 조작 부분, 촬영종류별 촬영 방법 부분	장치 조작 부분, 시술종류별 시술 방법 부분	장치 조작 부분	장치 조작 부분, 촬영종류별 촬영 방법 부분	장치 조작 부분, 촬영종류별 촬영 방법 부분	CT, MRI 정도관리	장치 조작 부분, 검사 종류별 검사 방법 부분	모의치료 장치 조작 부분
337	2023-05-10 18:06:24	동의함	20	남성	3년제	1학년	대구광역시	5회 이내의 사용경험이 있다.	없다.		가능하다.	가상현실(VR)	교과목에 대한 흥미가 올라간다.	일부 도입이 가능하다.	방사선 기기 구조부분, 영상 해부학 부분	전체 과목 중 2~5문항	모바일 디바이스(태블릿, 아이패드 등)를 이용한 증강현실 시험	해부학	장치 조작 부분	장치 조작 부분	환자 안전관리 부분	검사종류별 검사 방법 부분	장치 조작 부분	장치 조작 부분	CT, MRI 정도관리	장치 조작 부분	모의치료 장치 조작 부분
338	2023-05-10 18:31:45	동의함	20	여성	3년제	1학년	대구광역시	5회 이내의 사용경험이 있다.	없다.		가능하다.	증강현실(AR), 가상현실(VR), 혼합현실(MR), 컴퓨터기반시험(CBT)	교과목에 대한 흥미가 올라간다., 실습효과가 증가한다.	도입을 추천한다.	모두	전체 실기 시험 중 1문항	전용 시뮬레이터를 이용한 가상현실 시험	영상 해부학	장치 조작 부분, 영상에 대한 해부학적 지식 부분, 환자 안전관리 부분	장치 조작 부분, 장치 정도관리 부분, 환자 안전관리 부분	환자 안전관리 부분	장치 조작 부분, 검사종류별 검사 방법 부분, 장치 정도관리 부분	장치 조작 부분, 3차원 재구성 영상 부분, 장치 정도관리 부분	장치 조작 부분, 촬영종류별 촬영 방법 부분, 장치 정도관리 부분, 장비 및 환자 안전관리 부분	CT, MRI 정도관리, 진단용엑스선장치 정도관리, 유방촬영장치 정도관리, 투시조영/혈관조영장치 정도관리, 초음파진단기 정도관리, 판독용 모니터 정도관리	장치 조작 부분, 검사 종류별 검사 방법 부분, 영상에 대한 해부학적 및 기술적 지식 부분, 장치 정도관리 부분, 방사성동위원소 취급 관련 부분, 환자 안전관리 부분	모의치료 장치 조작 부분, 일반 치료계획 및 보조기구 조작 부분, 특수 치료계획 부분, 선형가속기를 이용한 치료 장치 조작 및 치료방법 부분, 기타 장치를 이용한 치료 장치 조작 및 치료방법 부분, 품질관리 부분
339	2023-05-10 18:46:30	동의함	18	여성	3년제	1학년	대구광역시	간접적으로 보기만 해봤다.	없다.		생각해 본적이 없다.	가상현실(VR)	교과목에 대한 흥미가 올라간다.	일부 도입이 가능하다.	영상 해부학 부분	과목당 1문항	일반 컴퓨터를 이용한 시뮬레이션 시험		촬영종류별 촬영 방법 부분, 영상에 대한 해부학적 지식 부분	장치 조작 부분	영상에 대한 해부학적 지식 부분	검사종류별 검사 방법 부분	촬영종류별 촬영 방법 부분	영상에 대한 해부학적 및 기술적 지식 부분	유방촬영장치 정도관리, 초음파진단기 정도관리	장치 정도관리 부분	일반 치료계획 및 보조기구 조작 부분
340	2023-05-10 19:00:04	동의함	22	남성	3년제	2학년	대구광역시	5회 이상의 사용경험이 있다.	있다. (2-1 문항 답변 요망)	의료영상정보학	가능하다.	가상현실(VR)	교과목에 대한 흥미가 올라간다., 교과목에 대한 이해도가 증가한다., 실습효과가 증가한다.	일부 도입이 가능하다.	영상 해부학 부분	과목당 1문항	일반 컴퓨터를 이용한 시뮬레이션 시험	영상해부학, 투시조영, 혈관조영	영상에 대한 해부학적 지식 부분	영상에 대한 해부학적 지식 부분	영상에 대한 해부학적 지식 부분	영상에 대한 해부학적 및 기술적 지식 부분	영상에 대한 해부학적 및 기술적 지식 부분	영상에 대한 해부학적 및 기술적 지식 부분	투시조영/혈관조영장치 정도관리, 초음파진단기 정도관리	영상에 대한 해부학적 및 기술적 지식 부분, 방사성동위원소 취급 관련 부분	모의치료 장치 조작 부분, 일반 치료계획 및 보조기구 조작 부분, 특수 치료계획 부분, 선형가속기를 이용한 치료 장치 조작 및 치료방법 부분, 기타 장치를 이용한 치료 장치 조작 및 치료방법 부분
341	2023-05-10 19:05:58	동의함	22	남성	3년제	2학년	대구광역시	5회 이상의 사용경험이 있다.	없다.		가능하다.	혼합현실(MR)	교과목에 대한 이해도가 증가한다., 실습효과가 증가한다.	일부 도입이 가능하다.	방사선 기기 구조부분, 방사선 기기 조작 설정 부분	과목당 2문항 이상	HMD(홀로렌즈, 오큐러스)를 이용한 가상현실 시험	기기학, PACS, 해부학	장치 조작 부분, 장치 정도관리 부분, 환자 안전관리 부분	장치 조작 부분, 촬영종류별 촬영 방법 부분	장치 조작 부분	장치 조작 부분, 영상에 대한 해부학적 및 기술적 지식 부분	장치 조작 부분, 3차원 재구성 영상 부분, 장치 정도관리 부분, 환자 안전관리 부분	장치 조작 부분, 장치 정도관리 부분, 장비 및 환자 안전관리 부분	CT, MRI 정도관리, 진단용엑스선장치 정도관리, 유방촬영장치 정도관리, 투시조영/혈관조영장치 정도관리, 초음파진단기 정도관리, 판독용 모니터 정도관리	장치 정도관리 부분, 방사성동위원소 취급 관련 부분, 환자 안전관리 부분	모의치료 장치 조작 부분, 특수 치료계획 부분, 선형가속기를 이용한 치료 장치 조작 및 치료방법 부분, 품질관리 부분
342	2023-05-10 19:06:28	동의함	27	남성	3년제	2학년	대구광역시	5회 이상의 사용경험이 있다.	있다. (2-1 문항 답변 요망)	의료영상정보학및실험	가능하다.	가상현실(VR)	교과목에 대한 이해도가 증가한다., 실습효과가 증가한다.	일부 도입이 가능하다.	방사선 기기 조작 설정 부분	전체 실기 시험 중 1문항	HMD(홀로렌즈, 오큐러스)를 이용한 가상현실 시험	진료영상학실습,투시조영,mri	장치 조작 부분, 촬영종류별 촬영 방법 부분	장치 조작 부분, 영상에 대한 해부학적 지식 부분	장치 조작 부분, 시술종류별 시술 방법 부분	장치 조작 부분, 검사종류별 검사 방법 부분	장치 조작 부분, 촬영종류별 촬영 방법 부분	장치 조작 부분, 촬영종류별 촬영 방법 부분	투시조영/혈관조영장치 정도관리	장치 조작 부분, 영상에 대한 해부학적 및 기술적 지식 부분	모의치료 장치 조작 부분, 일반 치료계획 및 보조기구 조작 부분, 특수 치료계획 부분
343	2023-05-10 19:08:15	동의함	26	여성	3년제	2학년	대구광역시	5회 이내의 사용경험이 있다.	있다. (2-1 문항 답변 요망)	의료영상정보학 및 실험	가능하다.	가상현실(VR)	교과목에 대한 흥미가 올라간다.	생각해본적 없다.	영상 해부학 부분	전체 실기 시험 중 1문항	일반 컴퓨터를 이용한 시뮬레이션 시험	해부학, 진료영상학, 투시조영	영상에 대한 해부학적 지식 부분	장치 정도관리 부분	영상에 대한 해부학적 지식 부분, 장치 정도관리 부분	장치 조작 부분	3차원 재구성 영상 부분	영상에 대한 해부학적 및 기술적 지식 부분	CT, MRI 정도관리, 진단용엑스선장치 정도관리	방사성동위원소 취급 관련 부분	선형가속기를 이용한 치료 장치 조작 및 치료방법 부분
344	2023-05-10 19:08:36	동의함	26	여성	3년제	2학년	대구광역시	5회 이내의 사용경험이 있다.	있다. (2-1 문항 답변 요망)	의료영상정보학및실험	생각해 본적이 없다.	증강현실(AR), 혼합현실(MR)	교과목에 대한 흥미가 올라간다., 교과목에 대한 이해도가 증가한다.	생각해본적 없다.	임상검사 자세 실기 부분, 영상 해부학 부분	전체 실기 시험 중 1문항	모바일 디바이스(태블릿, 아이패드 등)를 이용한 증강현실 시험	진료영상학, 인체해부학, 투시조영학	장치 조작 부분, 촬영종류별 촬영 방법 부분, 영상에 대한 해부학적 지식 부분	장치 조작 부분, 촬영종류별 촬영 방법 부분, 영상에 대한 해부학적 지식 부분	장치 조작 부분, 시술종류별 시술 방법 부분, 영상에 대한 해부학적 지식 부분	장치 조작 부분, 검사종류별 검사 방법 부분, 영상에 대한 해부학적 및 기술적 지식 부분	장치 조작 부분, 촬영종류별 촬영 방법 부분, 영상에 대한 해부학적 및 기술적 지식 부분, 3차원 재구성 영상 부분	장치 조작 부분, 촬영종류별 촬영 방법 부분, 영상에 대한 해부학적 및 기술적 지식 부분	CT, MRI 정도관리, 진단용엑스선장치 정도관리, 유방촬영장치 정도관리, 투시조영/혈관조영장치 정도관리, 초음파진단기 정도관리, 판독용 모니터 정도관리	장치 조작 부분, 검사 종류별 검사 방법 부분, 영상에 대한 해부학적 및 기술적 지식 부분, 장치 정도관리 부분	모의치료 장치 조작 부분, 일반 치료계획 및 보조기구 조작 부분, 특수 치료계획 부분, 선형가속기를 이용한 치료 장치 조작 및 치료방법 부분, 기타 장치를 이용한 치료 장치 조작 및 치료방법 부분
345	2023-05-10 19:09:11	동의함	20	남성	3년제	2학년	대구광역시	5회 이상의 사용경험이 있다.	있다. (2-1 문항 답변 요망)	방사선 감광학	가능하다.	증강현실(AR)	교과목에 대한 이해도가 증가한다.	일부 도입이 가능하다.	방사선 기기 구조부분, 방사선 기기 조작 설정 부분	과목당 1문항	HMD(홀로렌즈, 오큐러스)를 이용한 가상현실 시험	영상학 실습 , 방사선 계측학, 공중 보건학	장치 조작 부분	장치 조작 부분, 촬영종류별 촬영 방법 부분, 환자 안전관리 부분	장치 조작 부분, 시술종류별 시술 방법 부분	장치 조작 부분, 검사종류별 검사 방법 부분	장치 조작 부분, 촬영종류별 촬영 방법 부분, 영상에 대한 해부학적 및 기술적 지식 부분, 환자 안전관리 부분	장치 조작 부분, 촬영종류별 촬영 방법 부분	CT, MRI 정도관리, 진단용엑스선장치 정도관리, 투시조영/혈관조영장치 정도관리	장치 조작 부분	모의치료 장치 조작 부분, 일반 치료계획 및 보조기구 조작 부분, 특수 치료계획 부분, 품질관리 부분
346	2023-05-10 19:20:11	동의함	28	남성	3년제	1학년	대구광역시	5회 이상의 사용경험이 있다.	없다.		가능하다.	가상현실(VR)	교과목에 대한 이해도가 증가한다.	일부 도입이 가능하다.	임상검사 자세 실기 부분, 방사선 기기 구조부분	전체 실기 시험 중 1문항	일반 컴퓨터를 이용한 시뮬레이션 시험	아직 다 안배워서 모르겠습니다	장치 조작 부분	장치 조작 부분	장치 조작 부분	장치 조작 부분	장치 조작 부분	장치 조작 부분	CT, MRI 정도관리	장치 조작 부분	일반 치료계획 및 보조기구 조작 부분
347	2023-05-10 19:23:22	동의함	23	남성	3년제	2학년	대구광역시	없다.	없다.		가능하다.	컴퓨터기반시험(CBT)	실습효과가 증가한다.	일부 도입이 가능하다.	방사선 기기 구조부분	전체 실기 시험 중 1문항	전용 시뮬레이터를 이용한 가상현실 시험		장치 조작 부분	영상에 대한 해부학적 지식 부분	시술종류별 시술 방법 부분	영상에 대한 해부학적 및 기술적 지식 부분	3차원 재구성 영상 부분, 장치 정도관리 부분	촬영종류별 촬영 방법 부분, 장치 정도관리 부분	투시조영/혈관조영장치 정도관리, 초음파진단기 정도관리	방사성동위원소 취급 관련 부분, 환자 안전관리 부분	특수 치료계획 부분, 품질관리 부분
348	2023-05-10 19:23:30	동의함	20	남성	3년제	1학년	대구광역시	없다.	없다.		생각해 본적이 없다.	가상현실(VR)	교과목에 대한 이해도가 증가한다.	일부 도입이 가능하다.	방사선 기기 구조부분, 방사선 기기 조작 설정 부분, 영상 해부학 부분	전체 실기 시험 중 1문항	HMD(홀로렌즈, 오큐러스)를 이용한 가상현실 시험	의료영상	촬영종류별 촬영 방법 부분	촬영종류별 촬영 방법 부분	시술종류별 시술 방법 부분	장치 조작 부분	장치 정도관리 부분	촬영종류별 촬영 방법 부분	초음파진단기 정도관리	환자 안전관리 부분	모의치료 장치 조작 부분
349	2023-05-10 22:42:32	동의함	19	여성	3년제	1학년	대구광역시	5회 이내의 사용경험이 있다.	없다.		가능하다.	증강현실(AR), 가상현실(VR)	교과목에 대한 흥미가 올라간다.	일부 도입이 가능하다.	방사선 기기 구조부분	과목당 1문항	전용 시뮬레이터를 이용한 가상현실 시험		영상에 대한 해부학적 지식 부분	장치 조작 부분	장치 조작 부분	장치 조작 부분	장치 조작 부분	촬영종류별 촬영 방법 부분	CT, MRI 정도관리, 투시조영/혈관조영장치 정도관리	영상에 대한 해부학적 및 기술적 지식 부분	모의치료 장치 조작 부분
350	2023-05-10 23:05:48	동의함	18	남성	4년제	1학년	경상북도	간접적으로 보기만 해봤다.	없다.		가능하다.	가상현실(VR), 컴퓨터기반시험(CBT)	교과목에 대한 흥미가 올라간다.	생각해본적 없다.	모두	전체 과목 중 2~5문항	모바일 디바이스(태블릿, 아이패드 등)를 이용한 증강현실 시험		장치 조작 부분, 영상에 대한 해부학적 지식 부분, 장치 정도관리 부분	장치 조작 부분	장치 조작 부분	장치 조작 부분	장치 조작 부분	장치 조작 부분	CT, MRI 정도관리	장치 조작 부분	모의치료 장치 조작 부분
351	2023-05-10 23:21:30	동의함	19	여성	3년제	1학년	대구광역시	없다.	없다.		생각해 본적이 없다.	증강현실(AR), 가상현실(VR)	교과목에 대한 흥미가 올라간다.	일부 도입이 가능하다.	임상검사 자세 실기 부분, 방사선 기기 구조부분	전체 실기 시험 중 1문항	전용 시뮬레이터를 이용한 가상현실 시험	의료영상정보학	장치 조작 부분, 촬영종류별 촬영 방법 부분	촬영종류별 촬영 방법 부분	장치 조작 부분	장치 조작 부분	장치 조작 부분, 촬영종류별 촬영 방법 부분	장치 조작 부분, 촬영종류별 촬영 방법 부분	CT, MRI 정도관리, 진단용엑스선장치 정도관리, 유방촬영장치 정도관리, 투시조영/혈관조영장치 정도관리	장치 조작 부분, 검사 종류별 검사 방법 부분, 장치 정도관리 부분	모의치료 장치 조작 부분, 일반 치료계획 및 보조기구 조작 부분, 선형가속기를 이용한 치료 장치 조작 및 치료방법 부분, 기타 장치를 이용한 치료 장치 조작 및 치료방법 부분
352	2023-05-10 23:22:40	동의함	19	남성	3년제	1학년	대구광역시	5회 이내의 사용경험이 있다.	없다.		생각해 본적이 없다.	혼합현실(MR)	교과목에 대한 흥미가 올라간다.	일부 도입이 가능하다.	방사선 기기 조작 설정 부분, 영상 해부학 부분	전체 실기 시험 중 1문항	전용 시뮬레이터를 이용한 가상현실 시험	의료영상정보학,인체해부학,전기전자공학	장치 조작 부분, 장치 정도관리 부분	장치 조작 부분, 촬영종류별 촬영 방법 부분	시술종류별 시술 방법 부분	검사종류별 검사 방법 부분	영상에 대한 해부학적 및 기술적 지식 부분	장치 정도관리 부분	CT, MRI 정도관리, 진단용엑스선장치 정도관리, 초음파진단기 정도관리	장치 정도관리 부분, 방사성동위원소 취급 관련 부분	특수 치료계획 부분
353	2023-05-10 23:23:50	동의함	19	남성	3년제	1학년	대구광역시	5회 이내의 사용경험이 있다.	없다.	의료영상	가능하다.	혼합현실(MR)	교과목에 대한 흥미가 올라간다.	일부 도입이 가능하다.	방사선 기기 구조부분, 영상 해부학 부분	과목당 1문항	일반 컴퓨터를 이용한 시뮬레이션 시험	의료영상 영상핵의학 인체해부학	촬영종류별 촬영 방법 부분	영상에 대한 해부학적 지식 부분	시술종류별 시술 방법 부분	검사종류별 검사 방법 부분	장치 조작 부분	장치 정도관리 부분	진단용엑스선장치 정도관리	장치 조작 부분	특수 치료계획 부분
354	2023-05-10 23:28:16	동의함	18	남성	3년제	1학년	대구광역시	간접적으로 보기만 해봤다.	없다.		생각해 본적이 없다.	증강현실(AR), 가상현실(VR), 혼합현실(MR), 컴퓨터기반시험(CBT)	교과목에 대한 흥미가 올라간다., 교과목에 대한 이해도가 증가한다., 실습효과가 증가한다.	생각해본적 없다.	임상검사 자세 실기 부분, 방사선 기기 구조부분, QC, QA 부분, 방사선 기기 조작 설정 부분, 영상 해부학 부분, 모두	전체 과목 중 5문항 이상	HMD(홀로렌즈, 오큐러스)를 이용한 가상현실 시험		장치 조작 부분, 촬영종류별 촬영 방법 부분, 영상에 대한 해부학적 지식 부분, 장치 정도관리 부분, 환자 안전관리 부분	장치 조작 부분, 촬영종류별 촬영 방법 부분, 영상에 대한 해부학적 지식 부분, 장치 정도관리 부분, 환자 안전관리 부분	장치 조작 부분, 시술종류별 시술 방법 부분, 영상에 대한 해부학적 지식 부분, 장치 정도관리 부분, 환자 안전관리 부분	장치 조작 부분, 검사종류별 검사 방법 부분, 영상에 대한 해부학적 및 기술적 지식 부분, 장치 정도관리 부분	장치 조작 부분, 촬영종류별 촬영 방법 부분, 영상에 대한 해부학적 및 기술적 지식 부분, 3차원 재구성 영상 부분, 장치 정도관리 부분, 환자 안전관리 부분	장치 조작 부분, 촬영종류별 촬영 방법 부분, 영상에 대한 해부학적 및 기술적 지식 부분, 장치 정도관리 부분, 장비 및 환자 안전관리 부분	CT, MRI 정도관리, 진단용엑스선장치 정도관리, 유방촬영장치 정도관리, 투시조영/혈관조영장치 정도관리, 초음파진단기 정도관리, 판독용 모니터 정도관리	장치 조작 부분, 검사 종류별 검사 방법 부분, 영상에 대한 해부학적 및 기술적 지식 부분, 장치 정도관리 부분, 방사성동위원소 취급 관련 부분, 환자 안전관리 부분	모의치료 장치 조작 부분, 일반 치료계획 및 보조기구 조작 부분, 특수 치료계획 부분, 선형가속기를 이용한 치료 장치 조작 및 치료방법 부분, 기타 장치를 이용한 치료 장치 조작 및 치료방법 부분, 품질관리 부분
355	2023-05-10 23:38:38	동의함	18	남성	3년제	1학년	대구광역시	없다.	없다.		불가능하다.	증강현실(AR)	교과목에 대한 흥미가 올라간다.	생각해본적 없다.	모두	전체 실기 시험 중 1문항	전용 시뮬레이터를 이용한 가상현실 시험		장치 조작 부분	장치 조작 부분	장치 조작 부분	장치 조작 부분	장치 조작 부분	장치 조작 부분	CT, MRI 정도관리	장치 조작 부분	모의치료 장치 조작 부분
356	2023-05-10 23:49:24	동의함	24	남성	3년제	1학년	대구광역시	없다.	없다.		가능하다.	컴퓨터기반시험(CBT)	교과목에 대한 흥미가 올라간다., 실습효과가 증가한다.	일부 도입이 가능하다.	방사선 기기 조작 설정 부분	과목당 1문항	일반 컴퓨터를 이용한 시뮬레이션 시험	의료영상	장치 조작 부분	장치 조작 부분	장치 조작 부분	장치 조작 부분	장치 조작 부분	장치 조작 부분	CT, MRI 정도관리	장치 조작 부분	모의치료 장치 조작 부분
357	2023-05-10 23:54:38	동의함	18	남성	3년제	1학년	대구광역시	5회 이내의 사용경험이 있다.	없다.		생각해 본적이 없다.	가상현실(VR)	교과목에 대한 흥미가 올라간다., 실습효과가 증가한다.	도입을 추천한다.	방사선 기기 구조부분, 영상 해부학 부분	전체 실기 시험 중 1문항	모바일 디바이스(태블릿, 아이패드 등)를 이용한 증강현실 시험	전기전자 영상정보학 해부학	장치 조작 부분	촬영종류별 촬영 방법 부분, 환자 안전관리 부분	시술종류별 시술 방법 부분, 영상에 대한 해부학적 지식 부분	장치 조작 부분	영상에 대한 해부학적 및 기술적 지식 부분, 3차원 재구성 영상 부분	장치 조작 부분, 영상에 대한 해부학적 및 기술적 지식 부분	진단용엑스선장치 정도관리, 초음파진단기 정도관리	장치 조작 부분, 장치 정도관리 부분	특수 치료계획 부분
358	2023-05-11 00:11:34	동의함	22	남성	3년제	1학년	대구광역시	간접적으로 보기만 해봤다.	없다.		생각해 본적이 없다.	가상현실(VR)	교과목에 대한 흥미가 올라간다.	생각해본적 없다.	영상 해부학 부분	과목당 1문항	전용 시뮬레이터를 이용한 가상현실 시험		환자 안전관리 부분	환자 안전관리 부분	환자 안전관리 부분	장치 정도관리 부분	환자 안전관리 부분	장비 및 환자 안전관리 부분	판독용 모니터 정도관리	환자 안전관리 부분	품질관리 부분
359	2023-05-11 03:07:34	동의함	20	여성	3년제	2학년	대구광역시	5회 이상의 사용경험이 있다.	없다.		생각해 본적이 없다.	가상현실(VR)	교과목에 대한 이해도가 증가한다., 실습효과가 증가한다.	일부 도입이 가능하다.	영상 해부학 부분	전체 과목 중 2~5문항	모바일 디바이스(태블릿, 아이패드 등)를 이용한 증강현실 시험	인체해부학 인체생리학	장치 조작 부분, 영상에 대한 해부학적 지식 부분	영상에 대한 해부학적 지식 부분	시술종류별 시술 방법 부분	영상에 대한 해부학적 및 기술적 지식 부분	3차원 재구성 영상 부분	영상에 대한 해부학적 및 기술적 지식 부분	CT, MRI 정도관리	영상에 대한 해부학적 및 기술적 지식 부분	특수 치료계획 부분
360	2023-05-11 04:00:55	동의함	19	남성	3년제	1학년	대구광역시	5회 이상의 사용경험이 있다.	없다.		불가능하다.	컴퓨터기반시험(CBT)	실습효과가 증가한다.	일부 도입이 가능하다.	임상검사 자세 실기 부분, 방사선 기기 조작 설정 부분	전체 실기 시험 중 1문항	HMD(홀로렌즈, 오큐러스)를 이용한 가상현실 시험	해부학, 의료영상정보학, 전기전자공학개론	장치 조작 부분	영상에 대한 해부학적 지식 부분	장치 정도관리 부분	장치 조작 부분	장치 조작 부분	장치 조작 부분	판독용 모니터 정도관리	장치 조작 부분	모의치료 장치 조작 부분, 일반 치료계획 및 보조기구 조작 부분
361	2023-05-11 11:43:38	동의함	21	남성	3년제	3학년	대구광역시	없다.	없다.		생각해 본적이 없다.	가상현실(VR)	교과목에 대한 흥미가 올라간다.	생각해본적 없다.	영상 해부학 부분	과목당 1문항	모바일 디바이스(태블릿, 아이패드 등)를 이용한 증강현실 시험		장치 조작 부분	장치 조작 부분	시술종류별 시술 방법 부분	장치 조작 부분	장치 조작 부분	장치 조작 부분	CT, MRI 정도관리	방사성동위원소 취급 관련 부분	모의치료 장치 조작 부분
362	2023-05-11 11:44:21	동의함	27	남성	3년제	3학년	대구광역시	없다.	없다.		가능하다.	혼합현실(MR)	교과목에 대한 흥미가 올라간다.	일부 도입이 가능하다.	방사선 기기 구조부분	과목당 1문항	일반 컴퓨터를 이용한 시뮬레이션 시험	기기학 전기전자 물리학	장치 조작 부분	장치 조작 부분	영상에 대한 해부학적 지식 부분	영상에 대한 해부학적 및 기술적 지식 부분	3차원 재구성 영상 부분	장치 정도관리 부분	유방촬영장치 정도관리	장치 정도관리 부분	특수 치료계획 부분
363	2023-05-11 11:45:10	동의함	24	남성	3년제	3학년	대구광역시	5회 이내의 사용경험이 있다.	있다. (2-1 문항 답변 요망)	기억이 나질 않는다	가능하다.	가상현실(VR)	실습효과가 증가한다.	일부 도입이 가능하다.	QC, QA 부분	전체 과목 중 2~5문항	전용 시뮬레이터를 이용한 가상현실 시험		환자 안전관리 부분	환자 안전관리 부분	환자 안전관리 부분	영상에 대한 해부학적 및 기술적 지식 부분	장치 조작 부분	장치 조작 부분	CT, MRI 정도관리	영상에 대한 해부학적 및 기술적 지식 부분	모의치료 장치 조작 부분
364	2023-05-11 11:45:22	동의함	27	여성	3년제	3학년	대구광역시	5회 이내의 사용경험이 있다.	없다.		가능하다.	증강현실(AR), 가상현실(VR), 컴퓨터기반시험(CBT)	교과목에 대한 흥미가 올라간다.	일부 도입이 가능하다.	임상검사 자세 실기 부분, 방사선 기기 조작 설정 부분	전체 실기 시험 중 1문항	전용 시뮬레이터를 이용한 가상현실 시험	방사선영상	장치 조작 부분	장치 조작 부분	장치 조작 부분	장치 조작 부분	장치 조작 부분	장치 조작 부분	진단용엑스선장치 정도관리	방사성동위원소 취급 관련 부분	선형가속기를 이용한 치료 장치 조작 및 치료방법 부분
365	2023-05-11 11:46:05	동의함	24	남성	3년제	3학년	대구광역시	없다.	없다.		가능하다.	증강현실(AR), 가상현실(VR)	교과목에 대한 흥미가 올라간다., 교과목에 대한 이해도가 증가한다.	일부 도입이 가능하다.	방사선 기기 구조부분, 방사선 기기 조작 설정 부분	과목당 1문항	모바일 디바이스(태블릿, 아이패드 등)를 이용한 증강현실 시험		촬영종류별 촬영 방법 부분, 영상에 대한 해부학적 지식 부분	촬영종류별 촬영 방법 부분, 영상에 대한 해부학적 지식 부분	시술종류별 시술 방법 부분, 영상에 대한 해부학적 지식 부분, 환자 안전관리 부분	장치 조작 부분, 검사종류별 검사 방법 부분, 영상에 대한 해부학적 및 기술적 지식 부분	촬영종류별 촬영 방법 부분, 3차원 재구성 영상 부분	장치 조작 부분, 촬영종류별 촬영 방법 부분, 장비 및 환자 안전관리 부분	CT, MRI 정도관리, 초음파진단기 정도관리	장치 조작 부분, 검사 종류별 검사 방법 부분, 영상에 대한 해부학적 및 기술적 지식 부분, 장치 정도관리 부분, 방사성동위원소 취급 관련 부분, 환자 안전관리 부분	모의치료 장치 조작 부분, 일반 치료계획 및 보조기구 조작 부분, 특수 치료계획 부분, 선형가속기를 이용한 치료 장치 조작 및 치료방법 부분, 기타 장치를 이용한 치료 장치 조작 및 치료방법 부분, 품질관리 부분
366	2023-05-11 11:47:28	동의함	24	남성	3년제	3학년	대구광역시	간접적으로 보기만 해봤다.	없다.		생각해 본적이 없다.	가상현실(VR)	교과목에 대한 흥미가 올라간다., 교과목에 대한 이해도가 증가한다., 실습효과가 증가한다.	도입을 추천한다.	모두	전체 과목 중 5문항 이상	전용 시뮬레이터를 이용한 가상현실 시험	치료학 영상학 ct	촬영종류별 촬영 방법 부분	영상에 대한 해부학적 지식 부분	영상에 대한 해부학적 지식 부분	검사종류별 검사 방법 부분	3차원 재구성 영상 부분	촬영종류별 촬영 방법 부분	초음파진단기 정도관리	검사 종류별 검사 방법 부분	일반 치료계획 및 보조기구 조작 부분
367	2023-05-11 11:47:51	동의함	22	남성	3년제	3학년	대구광역시	5회 이상의 사용경험이 있다.	없다.		가능하다.	가상현실(VR), 혼합현실(MR), 컴퓨터기반시험(CBT)	교과목에 대한 흥미가 올라간다.	일부 도입이 가능하다.	임상검사 자세 실기 부분, 영상 해부학 부분	전체 과목 중 2~5문항	전용 시뮬레이터를 이용한 가상현실 시험	영상해부학 영상실습 해부학	장치 조작 부분, 촬영종류별 촬영 방법 부분, 영상에 대한 해부학적 지식 부분	장치 조작 부분, 촬영종류별 촬영 방법 부분, 영상에 대한 해부학적 지식 부분	장치 조작 부분, 시술종류별 시술 방법 부분, 영상에 대한 해부학적 지식 부분	영상에 대한 해부학적 및 기술적 지식 부분, 장치 정도관리 부분	장치 조작 부분, 촬영종류별 촬영 방법 부분, 3차원 재구성 영상 부분	장치 조작 부분, 촬영종류별 촬영 방법 부분	CT, MRI 정도관리, 진단용엑스선장치 정도관리	장치 조작 부분, 영상에 대한 해부학적 및 기술적 지식 부분	모의치료 장치 조작 부분, 일반 치료계획 및 보조기구 조작 부분, 선형가속기를 이용한 치료 장치 조작 및 치료방법 부분, 기타 장치를 이용한 치료 장치 조작 및 치료방법 부분
368	2023-05-11 11:49:37	동의함	20	여성	3년제	3학년	대구광역시	없다.	없다.		가능하다.	혼합현실(MR)	교과목에 대한 흥미가 올라간다., 교과목에 대한 이해도가 증가한다., 실습효과가 증가한다.	도입을 추천한다.	방사선 기기 구조부분, 방사선 기기 조작 설정 부분, 영상 해부학 부분	전체 실기 시험 중 1문항	전용 시뮬레이터를 이용한 가상현실 시험		촬영종류별 촬영 방법 부분, 영상에 대한 해부학적 지식 부분	장치 조작 부분, 촬영종류별 촬영 방법 부분	장치 조작 부분, 영상에 대한 해부학적 지식 부분	검사종류별 검사 방법 부분, 영상에 대한 해부학적 및 기술적 지식 부분	장치 조작 부분, 촬영종류별 촬영 방법 부분, 영상에 대한 해부학적 및 기술적 지식 부분, 3차원 재구성 영상 부분	장치 조작 부분, 영상에 대한 해부학적 및 기술적 지식 부분, 장치 정도관리 부분	CT, MRI 정도관리, 진단용엑스선장치 정도관리, 투시조영/혈관조영장치 정도관리	검사 종류별 검사 방법 부분, 영상에 대한 해부학적 및 기술적 지식 부분, 방사성동위원소 취급 관련 부분	일반 치료계획 및 보조기구 조작 부분, 특수 치료계획 부분, 선형가속기를 이용한 치료 장치 조작 및 치료방법 부분
369	2023-05-11 11:50:20	동의함	24	남성	3년제	3학년	대구광역시	간접적으로 보기만 해봤다.	없다.		생각해 본적이 없다.	증강현실(AR)	실습효과가 증가한다.	일부 도입이 가능하다.	방사선 기기 조작 설정 부분	과목당 2문항 이상	HMD(홀로렌즈, 오큐러스)를 이용한 가상현실 시험	진료영상학,mri,진료영상학	장치 조작 부분, 촬영종류별 촬영 방법 부분	촬영종류별 촬영 방법 부분, 영상에 대한 해부학적 지식 부분	시술종류별 시술 방법 부분, 영상에 대한 해부학적 지식 부분	검사종류별 검사 방법 부분, 영상에 대한 해부학적 및 기술적 지식 부분	촬영종류별 촬영 방법 부분, 영상에 대한 해부학적 및 기술적 지식 부분	영상에 대한 해부학적 및 기술적 지식 부분	진단용엑스선장치 정도관리	검사 종류별 검사 방법 부분, 영상에 대한 해부학적 및 기술적 지식 부분	일반 치료계획 및 보조기구 조작 부분
370	2023-05-11 11:50:50	동의함	22	남성	3년제	3학년	대구광역시	없다.	없다.		불가능하다.	가상현실(VR)	실습효과가 증가한다.	도입이 불가능하다.	임상검사 자세 실기 부분	전체 과목 중 5문항 이상	HMD(홀로렌즈, 오큐러스)를 이용한 가상현실 시험	MRI CT 일반촬영 BMD	장치 조작 부분, 촬영종류별 촬영 방법 부분	장치 조작 부분, 촬영종류별 촬영 방법 부분, 영상에 대한 해부학적 지식 부분, 환자 안전관리 부분	장치 조작 부분, 시술종류별 시술 방법 부분, 영상에 대한 해부학적 지식 부분, 환자 안전관리 부분	장치 조작 부분, 검사종류별 검사 방법 부분, 영상에 대한 해부학적 및 기술적 지식 부분, 장치 정도관리 부분	장치 조작 부분, 촬영종류별 촬영 방법 부분, 3차원 재구성 영상 부분, 장치 정도관리 부분, 환자 안전관리 부분	장치 조작 부분, 촬영종류별 촬영 방법 부분, 영상에 대한 해부학적 및 기술적 지식 부분, 장치 정도관리 부분, 장비 및 환자 안전관리 부분	CT, MRI 정도관리, 진단용엑스선장치 정도관리, 유방촬영장치 정도관리, 투시조영/혈관조영장치 정도관리, 초음파진단기 정도관리, 판독용 모니터 정도관리	장치 조작 부분, 검사 종류별 검사 방법 부분, 영상에 대한 해부학적 및 기술적 지식 부분, 장치 정도관리 부분, 방사성동위원소 취급 관련 부분, 환자 안전관리 부분	모의치료 장치 조작 부분, 일반 치료계획 및 보조기구 조작 부분, 특수 치료계획 부분, 선형가속기를 이용한 치료 장치 조작 및 치료방법 부분, 기타 장치를 이용한 치료 장치 조작 및 치료방법 부분, 품질관리 부분
371	2023-05-11 11:52:01	동의함	23	남성	3년제	3학년	대구광역시	간접적으로 보기만 해봤다.	없다.		가능하다.	가상현실(VR)	실습효과가 증가한다.	도입을 추천한다.	임상검사 자세 실기 부분	전체 실기 시험 중 1문항	일반 컴퓨터를 이용한 시뮬레이션 시험	일반촬영, CT, MRI	촬영종류별 촬영 방법 부분	촬영종류별 촬영 방법 부분	시술종류별 시술 방법 부분	검사종류별 검사 방법 부분	촬영종류별 촬영 방법 부분	촬영종류별 촬영 방법 부분	진단용엑스선장치 정도관리	검사 종류별 검사 방법 부분	모의치료 장치 조작 부분, 선형가속기를 이용한 치료 장치 조작 및 치료방법 부분
372	2023-05-11 11:54:19	동의함	22	남성	3년제	3학년	경상북도	5회 이상의 사용경험이 있다.	없다.		불가능하다.	증강현실(AR), 가상현실(VR), 혼합현실(MR)	교과목에 대한 흥미가 올라간다., 교과목에 대한 이해도가 증가한다.	도입이 불가능하다.	영상 해부학 부분	과목당 1문항	일반 컴퓨터를 이용한 시뮬레이션 시험	영상해부학. 인체해부학. 혈관조영	영상에 대한 해부학적 지식 부분	환자 안전관리 부분	시술종류별 시술 방법 부분, 영상에 대한 해부학적 지식 부분	검사종류별 검사 방법 부분, 영상에 대한 해부학적 및 기술적 지식 부분	장치 조작 부분, 촬영종류별 촬영 방법 부분	장치 정도관리 부분, 장비 및 환자 안전관리 부분	투시조영/혈관조영장치 정도관리, 판독용 모니터 정도관리	검사 종류별 검사 방법 부분, 방사성동위원소 취급 관련 부분	일반 치료계획 및 보조기구 조작 부분, 특수 치료계획 부분, 선형가속기를 이용한 치료 장치 조작 및 치료방법 부분
373	2023-05-11 11:59:13	동의함	23	남성	3년제	3학년	대구광역시	5회 이상의 사용경험이 있다.	없다.		생각해 본적이 없다.	증강현실(AR)	교과목에 대한 이해도가 증가한다.	도입을 추천한다.	임상검사 자세 실기 부분, 방사선 기기 구조부분, 방사선 기기 조작 설정 부분	전체 과목 중 5문항 이상	모바일 디바이스(태블릿, 아이패드 등)를 이용한 증강현실 시험	환자 자세를 공부하는 과목, 기기학, 치료학	장치 조작 부분, 촬영종류별 촬영 방법 부분, 환자 안전관리 부분	장치 조작 부분, 촬영종류별 촬영 방법 부분, 환자 안전관리 부분	장치 조작 부분, 시술종류별 시술 방법 부분, 환자 안전관리 부분	장치 조작 부분, 검사종류별 검사 방법 부분, 장치 정도관리 부분	장치 조작 부분, 촬영종류별 촬영 방법 부분, 환자 안전관리 부분	장치 조작 부분, 촬영종류별 촬영 방법 부분, 장비 및 환자 안전관리 부분	CT, MRI 정도관리, 진단용엑스선장치 정도관리, 유방촬영장치 정도관리, 투시조영/혈관조영장치 정도관리, 초음파진단기 정도관리	장치 조작 부분, 검사 종류별 검사 방법 부분, 방사성동위원소 취급 관련 부분, 환자 안전관리 부분	모의치료 장치 조작 부분, 일반 치료계획 및 보조기구 조작 부분, 특수 치료계획 부분, 선형가속기를 이용한 치료 장치 조작 및 치료방법 부분, 기타 장치를 이용한 치료 장치 조작 및 치료방법 부분, 품질관리 부분
374	2023-05-11 12:01:27	동의함	23	남성	3년제	3학년	대구광역시	없다.	없다.		생각해 본적이 없다.	가상현실(VR)	교과목에 대한 이해도가 증가한다., 실습효과가 증가한다.	일부 도입이 가능하다.	영상 해부학 부분	전체 과목 중 2~5문항	모바일 디바이스(태블릿, 아이패드 등)를 이용한 증강현실 시험	영상학실습, 해부학, QC	촬영종류별 촬영 방법 부분, 영상에 대한 해부학적 지식 부분	촬영종류별 촬영 방법 부분, 영상에 대한 해부학적 지식 부분	시술종류별 시술 방법 부분	영상에 대한 해부학적 및 기술적 지식 부분	3차원 재구성 영상 부분	영상에 대한 해부학적 및 기술적 지식 부분	투시조영/혈관조영장치 정도관리	검사 종류별 검사 방법 부분, 방사성동위원소 취급 관련 부분	모의치료 장치 조작 부분, 선형가속기를 이용한 치료 장치 조작 및 치료방법 부분
375	2023-05-11 12:05:01	동의함	27	여성	3년제	3학년	대구광역시	간접적으로 보기만 해봤다.	있다. (2-1 문항 답변 요망)	감광학실험	생각해 본적이 없다.	증강현실(AR), 가상현실(VR), 혼합현실(MR), 컴퓨터기반시험(CBT)	교과목에 대한 흥미가 올라간다., 교과목에 대한 이해도가 증가한다., 실습효과가 증가한다.	도입이 불가능하다.	임상검사 자세 실기 부분, 방사선 기기 조작 설정 부분	전체 실기 시험 중 1문항	일반 컴퓨터를 이용한 시뮬레이션 시험	영상학 실습	장치 조작 부분, 촬영종류별 촬영 방법 부분	장치 조작 부분, 촬영종류별 촬영 방법 부분	장치 조작 부분, 시술종류별 시술 방법 부분	장치 조작 부분, 검사종류별 검사 방법 부분	장치 조작 부분, 촬영종류별 촬영 방법 부분	장치 조작 부분, 촬영종류별 촬영 방법 부분	CT, MRI 정도관리, 진단용엑스선장치 정도관리, 초음파진단기 정도관리	장치 조작 부분, 검사 종류별 검사 방법 부분	모의치료 장치 조작 부분, 일반 치료계획 및 보조기구 조작 부분, 특수 치료계획 부분, 선형가속기를 이용한 치료 장치 조작 및 치료방법 부분, 기타 장치를 이용한 치료 장치 조작 및 치료방법 부분, 품질관리 부분
376	2023-05-11 12:06:11	동의함	24	남성	3년제	3학년	대구광역시	간접적으로 보기만 해봤다.	없다.		가능하다.	가상현실(VR)	실습효과가 증가한다.	일부 도입이 가능하다.	방사선 기기 구조부분	과목당 1문항	일반 컴퓨터를 이용한 시뮬레이션 시험		촬영종류별 촬영 방법 부분	장치 조작 부분	영상에 대한 해부학적 지식 부분	장치 조작 부분	영상에 대한 해부학적 및 기술적 지식 부분	영상에 대한 해부학적 및 기술적 지식 부분	투시조영/혈관조영장치 정도관리	장치 정도관리 부분	특수 치료계획 부분
377	2023-05-11 12:06:24	동의함	21	남성	3년제	3학년	대구광역시	5회 이상의 사용경험이 있다.	없다.		생각해 본적이 없다.	가상현실(VR)	교과목에 대한 이해도가 증가한다.	일부 도입이 가능하다.	방사선 기기 조작 설정 부분, 영상 해부학 부분	과목당 1문항	전용 시뮬레이터를 이용한 가상현실 시험	해부학,영상학실습,투시조영	장치 조작 부분, 장치 정도관리 부분	장치 조작 부분, 촬영종류별 촬영 방법 부분	장치 조작 부분	장치 조작 부분, 영상에 대한 해부학적 및 기술적 지식 부분	장치 조작 부분, 3차원 재구성 영상 부분	장치 조작 부분	CT, MRI 정도관리, 초음파진단기 정도관리	영상에 대한 해부학적 및 기술적 지식 부분	모의치료 장치 조작 부분, 일반 치료계획 및 보조기구 조작 부분, 특수 치료계획 부분
378	2023-05-11 12:06:58	동의함	20	여성	3년제	3학년	대구광역시	5회 이내의 사용경험이 있다.	없다.		생각해 본적이 없다.	가상현실(VR)	교과목에 대한 흥미가 올라간다.	생각해본적 없다.	영상 해부학 부분	전체 과목 중 2~5문항	모바일 디바이스(태블릿, 아이패드 등)를 이용한 증강현실 시험		영상에 대한 해부학적 지식 부분	영상에 대한 해부학적 지식 부분	영상에 대한 해부학적 지식 부분	영상에 대한 해부학적 및 기술적 지식 부분	영상에 대한 해부학적 및 기술적 지식 부분	영상에 대한 해부학적 및 기술적 지식 부분	CT, MRI 정도관리	방사성동위원소 취급 관련 부분	선형가속기를 이용한 치료 장치 조작 및 치료방법 부분
379	2023-05-11 12:08:35	동의함	22	여성	3년제	3학년	대구광역시	5회 이내의 사용경험이 있다.	있다. (2-1 문항 답변 요망)	기억안남	가능하다.	가상현실(VR), 혼합현실(MR)	교과목에 대한 흥미가 올라간다., 교과목에 대한 이해도가 증가한다.	도입을 추천한다.	임상검사 자세 실기 부분, 방사선 기기 조작 설정 부분	전체 과목 중 2~5문항	전용 시뮬레이터를 이용한 가상현실 시험	실습	장치 조작 부분, 촬영종류별 촬영 방법 부분, 환자 안전관리 부분	장치 조작 부분, 촬영종류별 촬영 방법 부분, 환자 안전관리 부분	영상에 대한 해부학적 지식 부분, 환자 안전관리 부분	장치 조작 부분, 검사종류별 검사 방법 부분, 영상에 대한 해부학적 및 기술적 지식 부분, 장치 정도관리 부분	장치 조작 부분, 촬영종류별 촬영 방법 부분, 3차원 재구성 영상 부분, 환자 안전관리 부분	장치 조작 부분, 촬영종류별 촬영 방법 부분, 영상에 대한 해부학적 및 기술적 지식 부분, 장비 및 환자 안전관리 부분	유방촬영장치 정도관리, 초음파진단기 정도관리	장치 조작 부분, 방사성동위원소 취급 관련 부분, 환자 안전관리 부분	모의치료 장치 조작 부분
380	2023-05-11 12:10:32	동의함	21	여성	3년제	3학년	대구광역시	간접적으로 보기만 해봤다.	없다.		가능하다.	증강현실(AR), 가상현실(VR), 컴퓨터기반시험(CBT)	교과목에 대한 흥미가 올라간다., 교과목에 대한 이해도가 증가한다., 실습효과가 증가한다.	일부 도입이 가능하다.	임상검사 자세 실기 부분, 영상 해부학 부분	전체 실기 시험 중 1문항	전용 시뮬레이터를 이용한 가상현실 시험	투시조영영상학및실습, 초음파영상학실습, 의료영상학실습	영상에 대한 해부학적 지식 부분	영상에 대한 해부학적 지식 부분	영상에 대한 해부학적 지식 부분	영상에 대한 해부학적 및 기술적 지식 부분	영상에 대한 해부학적 및 기술적 지식 부분, 3차원 재구성 영상 부분	영상에 대한 해부학적 및 기술적 지식 부분	CT, MRI 정도관리, 진단용엑스선장치 정도관리, 유방촬영장치 정도관리, 투시조영/혈관조영장치 정도관리, 초음파진단기 정도관리, 판독용 모니터 정도관리	영상에 대한 해부학적 및 기술적 지식 부분	일반 치료계획 및 보조기구 조작 부분, 특수 치료계획 부분, 선형가속기를 이용한 치료 장치 조작 및 치료방법 부분, 기타 장치를 이용한 치료 장치 조작 및 치료방법 부분
381	2023-05-11 12:11:11	동의함	23	남성	3년제	3학년	대구광역시	없다.	없다.		불가능하다.	가상현실(VR)	교과목에 대한 흥미가 올라간다.	일부 도입이 가능하다.	임상검사 자세 실기 부분	전체 과목 중 2~5문항	HMD(홀로렌즈, 오큐러스)를 이용한 가상현실 시험	해부학 영상학 투시조영	장치 조작 부분, 영상에 대한 해부학적 지식 부분	영상에 대한 해부학적 지식 부분, 장치 정도관리 부분	시술종류별 시술 방법 부분, 영상에 대한 해부학적 지식 부분	검사종류별 검사 방법 부분, 영상에 대한 해부학적 및 기술적 지식 부분	장치 조작 부분, 촬영종류별 촬영 방법 부분, 3차원 재구성 영상 부분	장치 조작 부분, 장치 정도관리 부분	CT, MRI 정도관리, 진단용엑스선장치 정도관리, 유방촬영장치 정도관리	장치 조작 부분, 영상에 대한 해부학적 및 기술적 지식 부분, 장치 정도관리 부분	모의치료 장치 조작 부분, 특수 치료계획 부분, 선형가속기를 이용한 치료 장치 조작 및 치료방법 부분
382	2023-05-11 12:13:56	동의함	23	남성	3년제	3학년	대구광역시	간접적으로 보기만 해봤다.	없다.		생각해 본적이 없다.	증강현실(AR)	교과목에 대한 흥미가 올라간다.	일부 도입이 가능하다.	임상검사 자세 실기 부분, 방사선 기기 구조부분, 영상 해부학 부분	전체 실기 시험 중 1문항	전용 시뮬레이터를 이용한 가상현실 시험	영상학, ct, mri	촬영종류별 촬영 방법 부분, 영상에 대한 해부학적 지식 부분	촬영종류별 촬영 방법 부분, 영상에 대한 해부학적 지식 부분, 환자 안전관리 부분	장치 조작 부분, 시술종류별 시술 방법 부분, 영상에 대한 해부학적 지식 부분, 환자 안전관리 부분	장치 조작 부분, 검사종류별 검사 방법 부분, 영상에 대한 해부학적 및 기술적 지식 부분	장치 조작 부분, 3차원 재구성 영상 부분, 환자 안전관리 부분	장치 조작 부분, 촬영종류별 촬영 방법 부분, 장비 및 환자 안전관리 부분	CT, MRI 정도관리, 진단용엑스선장치 정도관리, 투시조영/혈관조영장치 정도관리, 초음파진단기 정도관리	장치 조작 부분, 검사 종류별 검사 방법 부분, 방사성동위원소 취급 관련 부분, 환자 안전관리 부분	모의치료 장치 조작 부분, 일반 치료계획 및 보조기구 조작 부분, 특수 치료계획 부분, 선형가속기를 이용한 치료 장치 조작 및 치료방법 부분, 기타 장치를 이용한 치료 장치 조작 및 치료방법 부분
383	2023-05-11 12:25:17	동의함	22	남성	3년제	3학년	대구광역시	없다.	없다.		불가능하다.	증강현실(AR), 가상현실(VR), 혼합현실(MR), 컴퓨터기반시험(CBT)		도입이 불가능하다.					장치 조작 부분, 촬영종류별 촬영 방법 부분, 영상에 대한 해부학적 지식 부분, 장치 정도관리 부분, 환자 안전관리 부분	장치 조작 부분, 촬영종류별 촬영 방법 부분, 영상에 대한 해부학적 지식 부분, 장치 정도관리 부분, 환자 안전관리 부분	장치 조작 부분, 시술종류별 시술 방법 부분, 영상에 대한 해부학적 지식 부분, 장치 정도관리 부분, 환자 안전관리 부분	장치 조작 부분, 검사종류별 검사 방법 부분, 영상에 대한 해부학적 및 기술적 지식 부분, 장치 정도관리 부분	장치 조작 부분, 촬영종류별 촬영 방법 부분, 영상에 대한 해부학적 및 기술적 지식 부분, 3차원 재구성 영상 부분, 장치 정도관리 부분, 환자 안전관리 부분	장치 조작 부분, 촬영종류별 촬영 방법 부분, 영상에 대한 해부학적 및 기술적 지식 부분, 장치 정도관리 부분, 장비 및 환자 안전관리 부분	CT, MRI 정도관리, 진단용엑스선장치 정도관리, 유방촬영장치 정도관리, 투시조영/혈관조영장치 정도관리, 초음파진단기 정도관리, 판독용 모니터 정도관리	장치 조작 부분, 검사 종류별 검사 방법 부분, 영상에 대한 해부학적 및 기술적 지식 부분, 장치 정도관리 부분, 방사성동위원소 취급 관련 부분, 환자 안전관리 부분	모의치료 장치 조작 부분, 일반 치료계획 및 보조기구 조작 부분, 특수 치료계획 부분, 선형가속기를 이용한 치료 장치 조작 및 치료방법 부분, 기타 장치를 이용한 치료 장치 조작 및 치료방법 부분, 품질관리 부분
384	2023-05-11 12:43:12	동의함	20	여성	3년제	3학년	대구광역시	없다.	없다.		생각해 본적이 없다.	가상현실(VR), 컴퓨터기반시험(CBT)	교과목에 대한 흥미가 올라간다.	일부 도입이 가능하다.	임상검사 자세 실기 부분, 방사선 기기 조작 설정 부분, 영상 해부학 부분	전체 실기 시험 중 1문항	모바일 디바이스(태블릿, 아이패드 등)를 이용한 증강현실 시험	영상해부학 MRI CT	환자 안전관리 부분	환자 안전관리 부분	환자 안전관리 부분	장치 조작 부분	3차원 재구성 영상 부분, 환자 안전관리 부분	장비 및 환자 안전관리 부분	CT, MRI 정도관리	환자 안전관리 부분	모의치료 장치 조작 부분
385	2023-05-11 12:49:07	동의함	23	남성	3년제	3학년	대구광역시	간접적으로 보기만 해봤다.	없다.		가능하다.	가상현실(VR), 혼합현실(MR)	교과목에 대한 이해도가 증가한다., 실습효과가 증가한다.	도입이 불가능하다.	방사선 기기 조작 설정 부분	전체 실기 시험 중 1문항	모바일 디바이스(태블릿, 아이패드 등)를 이용한 증강현실 시험	진료영상학, 투시조영, QC	장치 조작 부분	장치 조작 부분	영상에 대한 해부학적 지식 부분	장치 조작 부분, 영상에 대한 해부학적 및 기술적 지식 부분	장치 조작 부분, 3차원 재구성 영상 부분	장치 조작 부분	진단용엑스선장치 정도관리	방사성동위원소 취급 관련 부분	모의치료 장치 조작 부분, 선형가속기를 이용한 치료 장치 조작 및 치료방법 부분
386	2023-05-11 12:55:19	동의함	27	남성	3년제	3학년	대구광역시	간접적으로 보기만 해봤다.	없다.		가능하다.	증강현실(AR), 가상현실(VR), 혼합현실(MR), 컴퓨터기반시험(CBT)	교과목에 대한 흥미가 올라간다., 실습효과가 증가한다.	도입을 추천한다.	임상검사 자세 실기 부분, 방사선 기기 구조부분, QC, QA 부분, 방사선 기기 조작 설정 부분, 영상 해부학 부분, 모두	과목당 1문항	전용 시뮬레이터를 이용한 가상현실 시험	투시조영, 혈관조영, 방사선기기학	장치 조작 부분, 촬영종류별 촬영 방법 부분, 영상에 대한 해부학적 지식 부분, 장치 정도관리 부분	장치 조작 부분, 촬영종류별 촬영 방법 부분, 영상에 대한 해부학적 지식 부분, 장치 정도관리 부분	장치 조작 부분, 시술종류별 시술 방법 부분, 영상에 대한 해부학적 지식 부분, 장치 정도관리 부분	장치 조작 부분, 검사종류별 검사 방법 부분, 영상에 대한 해부학적 및 기술적 지식 부분, 장치 정도관리 부분	장치 조작 부분, 촬영종류별 촬영 방법 부분, 영상에 대한 해부학적 및 기술적 지식 부분, 3차원 재구성 영상 부분, 장치 정도관리 부분	장치 조작 부분, 촬영종류별 촬영 방법 부분, 영상에 대한 해부학적 및 기술적 지식 부분, 장치 정도관리 부분	CT, MRI 정도관리, 진단용엑스선장치 정도관리, 유방촬영장치 정도관리, 투시조영/혈관조영장치 정도관리, 초음파진단기 정도관리, 판독용 모니터 정도관리	장치 조작 부분, 검사 종류별 검사 방법 부분, 영상에 대한 해부학적 및 기술적 지식 부분, 장치 정도관리 부분, 방사성동위원소 취급 관련 부분	모의치료 장치 조작 부분, 일반 치료계획 및 보조기구 조작 부분, 특수 치료계획 부분, 선형가속기를 이용한 치료 장치 조작 및 치료방법 부분, 기타 장치를 이용한 치료 장치 조작 및 치료방법 부분
387	2023-05-11 12:57:32	동의함	25	남성	3년제	3학년	대구광역시	5회 이내의 사용경험이 있다.	없다.		생각해 본적이 없다.	컴퓨터기반시험(CBT)	실습효과가 증가한다.	생각해본적 없다.	모두	전체 과목 중 2~5문항	전용 시뮬레이터를 이용한 가상현실 시험		장치 조작 부분	장치 조작 부분	장치 조작 부분	장치 조작 부분	장치 조작 부분	장치 조작 부분	CT, MRI 정도관리	장치 조작 부분	모의치료 장치 조작 부분
388	2023-05-11 13:46:44	동의함	25	남성	3년제	3학년	대구광역시	없다.	없다.		생각해 본적이 없다.	가상현실(VR)	실습효과가 증가한다.	생각해본적 없다.	모두	과목당 1문항	전용 시뮬레이터를 이용한 가상현실 시험		촬영종류별 촬영 방법 부분, 영상에 대한 해부학적 지식 부분, 장치 정도관리 부분	영상에 대한 해부학적 지식 부분	영상에 대한 해부학적 지식 부분	검사종류별 검사 방법 부분, 영상에 대한 해부학적 및 기술적 지식 부분	영상에 대한 해부학적 및 기술적 지식 부분, 3차원 재구성 영상 부분	영상에 대한 해부학적 및 기술적 지식 부분	투시조영/혈관조영장치 정도관리, 초음파진단기 정도관리	영상에 대한 해부학적 및 기술적 지식 부분	선형가속기를 이용한 치료 장치 조작 및 치료방법 부분
389	2023-05-11 14:09:12	동의함	28	남성	3년제	3학년	대구광역시	5회 이내의 사용경험이 있다.	없다.		가능하다.	가상현실(VR)	교과목에 대한 흥미가 올라간다., 교과목에 대한 이해도가 증가한다.	일부 도입이 가능하다.	임상검사 자세 실기 부분	전체 과목 중 2~5문항	전용 시뮬레이터를 이용한 가상현실 시험	일반촬영	장치 조작 부분, 촬영종류별 촬영 방법 부분	장치 조작 부분	장치 조작 부분	장치 조작 부분	장치 조작 부분	장치 조작 부분, 장비 및 환자 안전관리 부분	CT, MRI 정도관리	장치 조작 부분, 방사성동위원소 취급 관련 부분	모의치료 장치 조작 부분, 선형가속기를 이용한 치료 장치 조작 및 치료방법 부분
390	2023-05-11 14:50:01	동의함	22	남성	3년제	3학년	대구광역시	없다.	없다.		가능하다.	가상현실(VR)	교과목에 대한 흥미가 올라간다.	도입을 추천한다.	방사선 기기 구조부분	전체 실기 시험 중 1문항	모바일 디바이스(태블릿, 아이패드 등)를 이용한 증강현실 시험	치료학 생물학 위생학	장치 조작 부분	장치 조작 부분	장치 조작 부분	장치 조작 부분	3차원 재구성 영상 부분	영상에 대한 해부학적 및 기술적 지식 부분	유방촬영장치 정도관리	방사성동위원소 취급 관련 부분	기타 장치를 이용한 치료 장치 조작 및 치료방법 부분
391	2023-05-11 16:11:44	동의함	24	남성	3년제	3학년	대구광역시	5회 이상의 사용경험이 있다.	없다.		가능하다.	혼합현실(MR)	교과목에 대한 이해도가 증가한다., 실습효과가 증가한다.	일부 도입이 가능하다.	방사선 기기 조작 설정 부분	전체 과목 중 2~5문항	전용 시뮬레이터를 이용한 가상현실 시험	초음파 투시영상학 인체해부학	장치 조작 부분, 촬영종류별 촬영 방법 부분	장치 조작 부분, 촬영종류별 촬영 방법 부분	장치 조작 부분, 시술종류별 시술 방법 부분	장치 조작 부분, 검사종류별 검사 방법 부분	장치 조작 부분, 촬영종류별 촬영 방법 부분	장치 조작 부분, 촬영종류별 촬영 방법 부분	초음파진단기 정도관리, 판독용 모니터 정도관리	영상에 대한 해부학적 및 기술적 지식 부분, 방사성동위원소 취급 관련 부분	모의치료 장치 조작 부분, 일반 치료계획 및 보조기구 조작 부분, 선형가속기를 이용한 치료 장치 조작 및 치료방법 부분
392	2023-05-11 16:12:49	동의함	20	여성	4년제	1학년	충청북도	간접적으로 보기만 해봤다.	없다.		가능하다.	가상현실(VR)	교과목에 대한 흥미가 올라간다.	일부 도입이 가능하다.	모두	과목당 1문항	일반 컴퓨터를 이용한 시뮬레이션 시험		장치 조작 부분	촬영종류별 촬영 방법 부분	영상에 대한 해부학적 지식 부분	장치 정도관리 부분	환자 안전관리 부분	촬영종류별 촬영 방법 부분	진단용엑스선장치 정도관리	방사성동위원소 취급 관련 부분	기타 장치를 이용한 치료 장치 조작 및 치료방법 부분
393	2023-05-11 16:13:01	동의함	29	남성	3년제	1학년	대구광역시	5회 이내의 사용경험이 있다.	없다.		생각해 본적이 없다.	가상현실(VR), 컴퓨터기반시험(CBT)	교과목에 대한 흥미가 올라간다.	도입이 불가능하다.	방사선 기기 구조부분, 방사선 기기 조작 설정 부분	전체 실기 시험 중 1문항	모바일 디바이스(태블릿, 아이패드 등)를 이용한 증강현실 시험	의료영상 인체해부학 전기전자	장치 조작 부분, 환자 안전관리 부분	촬영종류별 촬영 방법 부분, 영상에 대한 해부학적 지식 부분	장치 조작 부분, 장치 정도관리 부분	검사종류별 검사 방법 부분, 영상에 대한 해부학적 및 기술적 지식 부분	장치 조작 부분, 환자 안전관리 부분	촬영종류별 촬영 방법 부분, 장치 정도관리 부분	CT, MRI 정도관리, 투시조영/혈관조영장치 정도관리	장치 조작 부분, 장치 정도관리 부분	모의치료 장치 조작 부분, 품질관리 부분
394	2023-05-11 16:13:47	동의함	23	남성	4년제	3학년	서울특별시	없다.	없다.		생각해 본적이 없다.	증강현실(AR), 가상현실(VR), 혼합현실(MR)	교과목에 대한 흥미가 올라간다.	생각해본적 없다.	모두	과목당 1문항	전용 시뮬레이터를 이용한 가상현실 시험		촬영종류별 촬영 방법 부분	영상에 대한 해부학적 지식 부분	장치 정도관리 부분	장치 조작 부분	장치 정도관리 부분	장치 정도관리 부분	초음파진단기 정도관리	영상에 대한 해부학적 및 기술적 지식 부분	모의치료 장치 조작 부분
395	2023-05-11 16:14:09	동의함	24	남성	3년제	1학년	대전광역시	간접적으로 보기만 해봤다.	없다.		가능하다.	가상현실(VR)	교과목에 대한 흥미가 올라간다., 교과목에 대한 이해도가 증가한다.	생각해본적 없다.	방사선 기기 구조부분, 방사선 기기 조작 설정 부분	전체 실기 시험 중 1문항	전용 시뮬레이터를 이용한 가상현실 시험	의료기기실습	장치 조작 부분	장치 조작 부분	장치 조작 부분	장치 조작 부분	장치 조작 부분	장치 조작 부분	CT, MRI 정도관리	장치 조작 부분	모의치료 장치 조작 부분
396	2023-05-11 16:14:15	동의함	32	여성	4년제	4학년	대구광역시	없다.	없다.		가능하다.	컴퓨터기반시험(CBT)	교과목에 대한 흥미가 올라간다.	생각해본적 없다.	방사선 기기 조작 설정 부분	과목당 1문항	일반 컴퓨터를 이용한 시뮬레이션 시험	Ct mr 일촬	영상에 대한 해부학적 지식 부분	촬영종류별 촬영 방법 부분	시술종류별 시술 방법 부분	장치 조작 부분	3차원 재구성 영상 부분	장치 조작 부분, 촬영종류별 촬영 방법 부분, 영상에 대한 해부학적 및 기술적 지식 부분, 장치 정도관리 부분, 장비 및 환자 안전관리 부분	유방촬영장치 정도관리, 투시조영/혈관조영장치 정도관리	방사성동위원소 취급 관련 부분, 환자 안전관리 부분	특수 치료계획 부분, 선형가속기를 이용한 치료 장치 조작 및 치료방법 부분, 품질관리 부분
397	2023-05-11 16:14:20	동의함	23	남성	3년제	3학년	대구광역시	5회 이상의 사용경험이 있다.	없다.		가능하다.	가상현실(VR)	교과목에 대한 흥미가 올라간다.	일부 도입이 가능하다.	모두	전체 실기 시험 중 1문항	모바일 디바이스(태블릿, 아이패드 등)를 이용한 증강현실 시험	기기학,해부학,투시조영	장치 조작 부분, 촬영종류별 촬영 방법 부분, 영상에 대한 해부학적 지식 부분, 장치 정도관리 부분	영상에 대한 해부학적 지식 부분	시술종류별 시술 방법 부분, 영상에 대한 해부학적 지식 부분	장치 조작 부분	3차원 재구성 영상 부분	촬영종류별 촬영 방법 부분	투시조영/혈관조영장치 정도관리	방사성동위원소 취급 관련 부분	선형가속기를 이용한 치료 장치 조작 및 치료방법 부분
398	2023-05-11 16:14:28	동의함	20	여성	3년제	3학년	대구광역시	5회 이상의 사용경험이 있다.	있다. (2-1 문항 답변 요망)	PACS	가능하다.	가상현실(VR)	교과목에 대한 흥미가 올라간다., 교과목에 대한 이해도가 증가한다., 실습효과가 증가한다.	도입을 추천한다.	방사선 기기 조작 설정 부분	전체 과목 중 2~5문항	전용 시뮬레이터를 이용한 가상현실 시험	진료영상학실습, 초음파, PACS	장치 조작 부분, 장치 정도관리 부분	장치 조작 부분, 영상에 대한 해부학적 지식 부분	시술종류별 시술 방법 부분, 영상에 대한 해부학적 지식 부분	검사종류별 검사 방법 부분, 영상에 대한 해부학적 및 기술적 지식 부분	영상에 대한 해부학적 및 기술적 지식 부분, 3차원 재구성 영상 부분, 장치 정도관리 부분	촬영종류별 촬영 방법 부분, 영상에 대한 해부학적 및 기술적 지식 부분, 장치 정도관리 부분	CT, MRI 정도관리, 진단용엑스선장치 정도관리, 투시조영/혈관조영장치 정도관리	검사 종류별 검사 방법 부분, 영상에 대한 해부학적 및 기술적 지식 부분, 방사성동위원소 취급 관련 부분	특수 치료계획 부분, 기타 장치를 이용한 치료 장치 조작 및 치료방법 부분
399	2023-05-11 16:14:35	동의함	26	남성	4년제	3학년	충청북도	간접적으로 보기만 해봤다.	없다.		가능하다.	증강현실(AR), 컴퓨터기반시험(CBT)	교과목에 대한 흥미가 올라간다.	일부 도입이 가능하다.	임상검사 자세 실기 부분	과목당 1문항	모바일 디바이스(태블릿, 아이패드 등)를 이용한 증강현실 시험	Ct	촬영종류별 촬영 방법 부분	장치 조작 부분, 촬영종류별 촬영 방법 부분	장치 조작 부분	장치 조작 부분	장치 조작 부분	장치 조작 부분	CT, MRI 정도관리, 진단용엑스선장치 정도관리	장치 조작 부분, 검사 종류별 검사 방법 부분	모의치료 장치 조작 부분, 일반 치료계획 및 보조기구 조작 부분, 선형가속기를 이용한 치료 장치 조작 및 치료방법 부분
400	2023-05-11 16:14:41	동의함	18	여성	3년제	1학년	대구광역시	없다.	없다.		가능하다.	가상현실(VR), 컴퓨터기반시험(CBT)	교과목에 대한 흥미가 올라간다., 교과목에 대한 이해도가 증가한다., 실습효과가 증가한다.	일부 도입이 가능하다.	방사선 기기 조작 설정 부분	전체 실기 시험 중 1문항	전용 시뮬레이터를 이용한 가상현실 시험	전기전자 인체해부 의료영상	장치 정도관리 부분	장치 조작 부분	장치 조작 부분	장치 조작 부분	장치 조작 부분	장치 조작 부분	CT, MRI 정도관리	장치 조작 부분	모의치료 장치 조작 부분
401	2023-05-11 16:14:45	동의함	24	남성	4년제	4학년	충청북도	5회 이내의 사용경험이 있다.	있다. (2-1 문항 답변 요망)	3차원영상학	가능하다.	혼합현실(MR)	교과목에 대한 이해도가 증가한다.	도입을 추천한다.	영상 해부학 부분	전체 과목 중 2~5문항	HMD(홀로렌즈, 오큐러스)를 이용한 가상현실 시험	CT, 일반촬영, 혈관조영	영상에 대한 해부학적 지식 부분	영상에 대한 해부학적 지식 부분	영상에 대한 해부학적 지식 부분	검사종류별 검사 방법 부분, 영상에 대한 해부학적 및 기술적 지식 부분	영상에 대한 해부학적 및 기술적 지식 부분, 3차원 재구성 영상 부분	영상에 대한 해부학적 및 기술적 지식 부분	CT, MRI 정도관리, 진단용엑스선장치 정도관리, 유방촬영장치 정도관리, 투시조영/혈관조영장치 정도관리, 초음파진단기 정도관리	영상에 대한 해부학적 및 기술적 지식 부분, 환자 안전관리 부분	모의치료 장치 조작 부분, 일반 치료계획 및 보조기구 조작 부분, 특수 치료계획 부분, 선형가속기를 이용한 치료 장치 조작 및 치료방법 부분, 기타 장치를 이용한 치료 장치 조작 및 치료방법 부분
402	2023-05-11 16:14:46	동의함	21	남성	3년제	1학년	대구광역시	없다.	없다.		가능하다.	가상현실(VR)	교과목에 대한 흥미가 올라간다., 실습효과가 증가한다.	도입을 추천한다.	방사선 기기 구조부분, 영상 해부학 부분	과목당 1문항	일반 컴퓨터를 이용한 시뮬레이션 시험		장치 조작 부분	장치 조작 부분	장치 조작 부분	장치 정도관리 부분	환자 안전관리 부분	장비 및 환자 안전관리 부분	판독용 모니터 정도관리	환자 안전관리 부분	기타 장치를 이용한 치료 장치 조작 및 치료방법 부분
403	2023-05-11 16:14:46	동의함	23	남성	4년제	2학년	충청북도	5회 이상의 사용경험이 있다.	없다.		가능하다.	혼합현실(MR)	교과목에 대한 이해도가 증가한다.	일부 도입이 가능하다.	임상검사 자세 실기 부분	전체 실기 시험 중 1문항	전용 시뮬레이터를 이용한 가상현실 시험	해부학 해부 생리학 물리학	영상에 대한 해부학적 지식 부분	환자 안전관리 부분	영상에 대한 해부학적 지식 부분, 환자 안전관리 부분	검사종류별 검사 방법 부분, 영상에 대한 해부학적 및 기술적 지식 부분	3차원 재구성 영상 부분	장치 정도관리 부분	투시조영/혈관조영장치 정도관리, 판독용 모니터 정도관리	영상에 대한 해부학적 및 기술적 지식 부분, 환자 안전관리 부분	특수 치료계획 부분, 선형가속기를 이용한 치료 장치 조작 및 치료방법 부분, 품질관리 부분
404	2023-05-11 16:15:18	동의함	20	여성	4년제	3학년	충청북도	5회 이내의 사용경험이 있다.	없다.		생각해 본적이 없다.	증강현실(AR)	교과목에 대한 흥미가 올라간다., 교과목에 대한 이해도가 증가한다., 실습효과가 증가한다.	도입을 추천한다.	임상검사 자세 실기 부분, 방사선 기기 조작 설정 부분, 영상 해부학 부분	과목당 1문항	전용 시뮬레이터를 이용한 가상현실 시험	영상학실습	장치 조작 부분, 촬영종류별 촬영 방법 부분	촬영종류별 촬영 방법 부분	시술종류별 시술 방법 부분	검사종류별 검사 방법 부분	장치 조작 부분, 촬영종류별 촬영 방법 부분, 3차원 재구성 영상 부분	장치 조작 부분, 촬영종류별 촬영 방법 부분	CT, MRI 정도관리, 진단용엑스선장치 정도관리, 유방촬영장치 정도관리, 투시조영/혈관조영장치 정도관리, 초음파진단기 정도관리, 판독용 모니터 정도관리	검사 종류별 검사 방법 부분, 장치 정도관리 부분	일반 치료계획 및 보조기구 조작 부분
405	2023-05-11 16:15:27	동의함	34	여성	3년제	2학년	대구광역시	간접적으로 보기만 해봤다.	없다.		가능하다.	혼합현실(MR)	실습효과가 증가한다.	일부 도입이 가능하다.	임상검사 자세 실기 부분, 방사선 기기 조작 설정 부분, 영상 해부학 부분	전체 실기 시험 중 1문항	전용 시뮬레이터를 이용한 가상현실 시험	투시조영 진료영상 디지털영상	영상에 대한 해부학적 지식 부분	장치 조작 부분, 촬영종류별 촬영 방법 부분	시술종류별 시술 방법 부분	영상에 대한 해부학적 및 기술적 지식 부분	영상에 대한 해부학적 및 기술적 지식 부분, 장치 정도관리 부분	영상에 대한 해부학적 및 기술적 지식 부분	CT, MRI 정도관리, 유방촬영장치 정도관리, 투시조영/혈관조영장치 정도관리, 초음파진단기 정도관리	영상에 대한 해부학적 및 기술적 지식 부분, 장치 정도관리 부분, 방사성동위원소 취급 관련 부분	모의치료 장치 조작 부분, 특수 치료계획 부분, 선형가속기를 이용한 치료 장치 조작 및 치료방법 부분
406	2023-05-11 16:15:34	동의함	22	남성	4년제	2학년	충청북도	5회 이상의 사용경험이 있다.	없다.		가능하다.	증강현실(AR), 가상현실(VR)	교과목에 대한 흥미가 올라간다., 교과목에 대한 이해도가 증가한다., 실습효과가 증가한다.	도입이 불가능하다.	임상검사 자세 실기 부분, 방사선 기기 조작 설정 부분	전체 실기 시험 중 1문항	일반 컴퓨터를 이용한 시뮬레이션 시험		장치 조작 부분	장치 조작 부분	장치 조작 부분	장치 조작 부분	장치 조작 부분	장치 조작 부분	CT, MRI 정도관리	장치 조작 부분	모의치료 장치 조작 부분, 품질관리 부분
407	2023-05-11 16:15:35	동의함	21	남성	4년제	2학년	충청북도	5회 이상의 사용경험이 있다.	없다.		가능하다.	가상현실(VR), 컴퓨터기반시험(CBT)	교과목에 대한 흥미가 올라간다., 교과목에 대한 이해도가 증가한다.	일부 도입이 가능하다.	임상검사 자세 실기 부분	전체 실기 시험 중 1문항	일반 컴퓨터를 이용한 시뮬레이션 시험	실습, 전기전자 해부	촬영종류별 촬영 방법 부분, 영상에 대한 해부학적 지식 부분	촬영종류별 촬영 방법 부분, 장치 정도관리 부분	영상에 대한 해부학적 지식 부분, 환자 안전관리 부분	장치 조작 부분, 영상에 대한 해부학적 및 기술적 지식 부분, 장치 정도관리 부분	장치 조작 부분, 장치 정도관리 부분, 환자 안전관리 부분	촬영종류별 촬영 방법 부분, 장치 정도관리 부분	CT, MRI 정도관리, 유방촬영장치 정도관리, 투시조영/혈관조영장치 정도관리, 판독용 모니터 정도관리	검사 종류별 검사 방법 부분, 방사성동위원소 취급 관련 부분, 환자 안전관리 부분	특수 치료계획 부분, 선형가속기를 이용한 치료 장치 조작 및 치료방법 부분
408	2023-05-11 16:15:46	동의함	22	남성	3년제	1학년	대구광역시	없다.	없다.		가능하다.	혼합현실(MR)	교과목에 대한 흥미가 올라간다.	일부 도입이 가능하다.	방사선 기기 구조부분	전체 과목 중 2~5문항	전용 시뮬레이터를 이용한 가상현실 시험		장치 조작 부분	장치 조작 부분, 장치 정도관리 부분	장치 정도관리 부분	검사종류별 검사 방법 부분	3차원 재구성 영상 부분	장치 조작 부분	CT, MRI 정도관리	장치 조작 부분	모의치료 장치 조작 부분, 일반 치료계획 및 보조기구 조작 부분, 특수 치료계획 부분, 선형가속기를 이용한 치료 장치 조작 및 치료방법 부분, 기타 장치를 이용한 치료 장치 조작 및 치료방법 부분, 품질관리 부분
409	2023-05-11 16:15:53	동의함	22	여성	3년제	3학년	대구광역시	5회 이내의 사용경험이 있다.	없다.		가능하다.	혼합현실(MR)	교과목에 대한 흥미가 올라간다.	생각해본적 없다.	방사선 기기 조작 설정 부분	전체 실기 시험 중 1문항	모바일 디바이스(태블릿, 아이패드 등)를 이용한 증강현실 시험	해부학	장치 조작 부분	장치 조작 부분	장치 조작 부분	장치 조작 부분	장치 조작 부분	장치 조작 부분	CT, MRI 정도관리	장치 조작 부분	모의치료 장치 조작 부분
410	2023-05-11 16:15:56	동의함	22	남성	3년제	1학년	경상북도	간접적으로 보기만 해봤다.	없다.		생각해 본적이 없다.	증강현실(AR)	실습효과가 증가한다.	생각해본적 없다.			일반 컴퓨터를 이용한 시뮬레이션 시험		장치 조작 부분	장치 조작 부분	장치 조작 부분	장치 조작 부분	장치 조작 부분	장치 조작 부분	CT, MRI 정도관리	검사 종류별 검사 방법 부분	일반 치료계획 및 보조기구 조작 부분
411	2023-05-11 16:16:12	동의함	20	여성	4년제	2학년	충청북도	5회 이내의 사용경험이 있다.	없다.		가능하다.	가상현실(VR)	교과목에 대한 이해도가 증가한다.	생각해본적 없다.	방사선 기기 조작 설정 부분, 영상 해부학 부분	전체 실기 시험 중 1문항	일반 컴퓨터를 이용한 시뮬레이션 시험	해부학	장치 조작 부분, 영상에 대한 해부학적 지식 부분, 환자 안전관리 부분	장치 조작 부분, 영상에 대한 해부학적 지식 부분, 환자 안전관리 부분	장치 조작 부분, 영상에 대한 해부학적 지식 부분, 환자 안전관리 부분	장치 조작 부분, 영상에 대한 해부학적 및 기술적 지식 부분	장치 조작 부분, 영상에 대한 해부학적 및 기술적 지식 부분, 환자 안전관리 부분	장치 조작 부분, 영상에 대한 해부학적 및 기술적 지식 부분, 장비 및 환자 안전관리 부분	진단용엑스선장치 정도관리, 투시조영/혈관조영장치 정도관리	장치 조작 부분, 영상에 대한 해부학적 및 기술적 지식 부분, 환자 안전관리 부분	모의치료 장치 조작 부분
412	2023-05-11 16:16:25	동의함	29	남성	4년제	4학년	대구광역시	5회 이내의 사용경험이 있다.	없다.		생각해 본적이 없다.	컴퓨터기반시험(CBT)	교과목에 대한 흥미가 올라간다.	생각해본적 없다.	영상 해부학 부분	과목당 1문항	일반 컴퓨터를 이용한 시뮬레이션 시험	해부학	영상에 대한 해부학적 지식 부분	영상에 대한 해부학적 지식 부분	영상에 대한 해부학적 지식 부분	영상에 대한 해부학적 및 기술적 지식 부분	영상에 대한 해부학적 및 기술적 지식 부분	영상에 대한 해부학적 및 기술적 지식 부분	CT, MRI 정도관리	영상에 대한 해부학적 및 기술적 지식 부분	특수 치료계획 부분
413	2023-05-11 16:16:26	동의함	23	남성	4년제	1학년	대구광역시	없다.	없다.		가능하다.	가상현실(VR)	교과목에 대한 흥미가 올라간다.	도입을 추천한다.	방사선 기기 조작 설정 부분	전체 실기 시험 중 1문항	일반 컴퓨터를 이용한 시뮬레이션 시험	Ct,mri,초음파	장치 조작 부분	장치 조작 부분	장치 조작 부분	장치 조작 부분	장치 조작 부분	장치 조작 부분	CT, MRI 정도관리, 투시조영/혈관조영장치 정도관리	장치 조작 부분, 방사성동위원소 취급 관련 부분	모의치료 장치 조작 부분, 일반 치료계획 및 보조기구 조작 부분, 특수 치료계획 부분, 선형가속기를 이용한 치료 장치 조작 및 치료방법 부분, 기타 장치를 이용한 치료 장치 조작 및 치료방법 부분, 품질관리 부분
414	2023-05-11 16:16:27	동의함	20	남성	3년제	1학년	경상남도	없다.	없다.		생각해 본적이 없다.	증강현실(AR)	교과목에 대한 흥미가 올라간다.	일부 도입이 가능하다.	QC, QA 부분	과목당 1문항	모바일 디바이스(태블릿, 아이패드 등)를 이용한 증강현실 시험	영상 인체해부학	촬영종류별 촬영 방법 부분	촬영종류별 촬영 방법 부분	시술종류별 시술 방법 부분	검사종류별 검사 방법 부분	장치 조작 부분	촬영종류별 촬영 방법 부분	투시조영/혈관조영장치 정도관리	방사성동위원소 취급 관련 부분	품질관리 부분
415	2023-05-11 16:16:57	동의함	24	남성	3년제	1학년	대구광역시	없다.	없다.		가능하다.	컴퓨터기반시험(CBT)	교과목에 대한 흥미가 올라간다.	일부 도입이 가능하다.	방사선 기기 구조부분	전체 과목 중 2~5문항	일반 컴퓨터를 이용한 시뮬레이션 시험	MRI	촬영종류별 촬영 방법 부분	장치 조작 부분	장치 정도관리 부분	영상에 대한 해부학적 및 기술적 지식 부분	3차원 재구성 영상 부분	장치 조작 부분, 영상에 대한 해부학적 및 기술적 지식 부분	진단용엑스선장치 정도관리, 유방촬영장치 정도관리	검사 종류별 검사 방법 부분, 장치 정도관리 부분	일반 치료계획 및 보조기구 조작 부분, 특수 치료계획 부분
416	2023-05-11 16:16:59	동의함	19	남성	3년제	1학년	대구광역시	5회 이상의 사용경험이 있다.	없다.		가능하다.	가상현실(VR)	교과목에 대한 흥미가 올라간다.	도입을 추천한다.	방사선 기기 조작 설정 부분	과목당 2문항 이상	전용 시뮬레이터를 이용한 가상현실 시험	의료영상정보학 인체해부학	장치 조작 부분, 영상에 대한 해부학적 지식 부분	장치 조작 부분, 촬영종류별 촬영 방법 부분	장치 조작 부분, 영상에 대한 해부학적 지식 부분	장치 조작 부분, 검사종류별 검사 방법 부분, 영상에 대한 해부학적 및 기술적 지식 부분	장치 조작 부분, 촬영종류별 촬영 방법 부분, 영상에 대한 해부학적 및 기술적 지식 부분, 3차원 재구성 영상 부분	장치 조작 부분, 촬영종류별 촬영 방법 부분, 영상에 대한 해부학적 및 기술적 지식 부분, 장치 정도관리 부분	CT, MRI 정도관리, 진단용엑스선장치 정도관리, 유방촬영장치 정도관리, 투시조영/혈관조영장치 정도관리	장치 조작 부분, 검사 종류별 검사 방법 부분, 영상에 대한 해부학적 및 기술적 지식 부분, 장치 정도관리 부분	모의치료 장치 조작 부분, 일반 치료계획 및 보조기구 조작 부분, 특수 치료계획 부분, 선형가속기를 이용한 치료 장치 조작 및 치료방법 부분
417	2023-05-11 16:16:59	동의함	28	남성	3년제	1학년	대구광역시	간접적으로 보기만 해봤다.	없다.		가능하다.	혼합현실(MR)	교과목에 대한 이해도가 증가한다.	일부 도입이 가능하다.	방사선 기기 조작 설정 부분	전체 과목 중 2~5문항	전용 시뮬레이터를 이용한 가상현실 시험	의료영상,인체해부학,방사선실험	촬영종류별 촬영 방법 부분, 영상에 대한 해부학적 지식 부분	촬영종류별 촬영 방법 부분, 영상에 대한 해부학적 지식 부분	시술종류별 시술 방법 부분	검사종류별 검사 방법 부분, 영상에 대한 해부학적 및 기술적 지식 부분	촬영종류별 촬영 방법 부분, 영상에 대한 해부학적 및 기술적 지식 부분	촬영종류별 촬영 방법 부분, 영상에 대한 해부학적 및 기술적 지식 부분	진단용엑스선장치 정도관리, 투시조영/혈관조영장치 정도관리	영상에 대한 해부학적 및 기술적 지식 부분, 방사성동위원소 취급 관련 부분	일반 치료계획 및 보조기구 조작 부분, 기타 장치를 이용한 치료 장치 조작 및 치료방법 부분
418	2023-05-11 16:17:23	동의함	23	남성	3년제	3학년	대구광역시	없다.	없다.		불가능하다.	혼합현실(MR)	교과목에 대한 이해도가 증가한다.	도입이 불가능하다.	방사선 기기 조작 설정 부분	전체 과목 중 5문항 이상	모바일 디바이스(태블릿, 아이패드 등)를 이용한 증강현실 시험	엠알씨티혈조	장치 조작 부분	장치 정도관리 부분	장치 정도관리 부분	검사종류별 검사 방법 부분	영상에 대한 해부학적 및 기술적 지식 부분	영상에 대한 해부학적 및 기술적 지식 부분	유방촬영장치 정도관리	검사 종류별 검사 방법 부분	모의치료 장치 조작 부분
419	2023-05-11 16:17:26	동의함	18	남성	4년제	1학년	충청북도	5회 이상의 사용경험이 있다.	없다.		생각해 본적이 없다.	증강현실(AR), 가상현실(VR), 혼합현실(MR), 컴퓨터기반시험(CBT)	교과목에 대한 흥미가 올라간다., 교과목에 대한 이해도가 증가한다., 실습효과가 증가한다.	일부 도입이 가능하다.	영상 해부학 부분	과목당 2문항 이상	일반 컴퓨터를 이용한 시뮬레이션 시험		촬영종류별 촬영 방법 부분, 영상에 대한 해부학적 지식 부분	촬영종류별 촬영 방법 부분, 영상에 대한 해부학적 지식 부분, 환자 안전관리 부분	장치 조작 부분, 시술종류별 시술 방법 부분, 영상에 대한 해부학적 지식 부분, 장치 정도관리 부분, 환자 안전관리 부분	장치 조작 부분, 검사종류별 검사 방법 부분, 영상에 대한 해부학적 및 기술적 지식 부분, 장치 정도관리 부분	장치 조작 부분, 촬영종류별 촬영 방법 부분, 영상에 대한 해부학적 및 기술적 지식 부분, 3차원 재구성 영상 부분, 장치 정도관리 부분, 환자 안전관리 부분	장치 조작 부분, 촬영종류별 촬영 방법 부분, 영상에 대한 해부학적 및 기술적 지식 부분, 장치 정도관리 부분, 장비 및 환자 안전관리 부분	CT, MRI 정도관리, 진단용엑스선장치 정도관리, 유방촬영장치 정도관리, 투시조영/혈관조영장치 정도관리, 초음파진단기 정도관리, 판독용 모니터 정도관리	장치 조작 부분, 검사 종류별 검사 방법 부분, 영상에 대한 해부학적 및 기술적 지식 부분, 장치 정도관리 부분, 방사성동위원소 취급 관련 부분, 환자 안전관리 부분	모의치료 장치 조작 부분, 일반 치료계획 및 보조기구 조작 부분, 특수 치료계획 부분, 선형가속기를 이용한 치료 장치 조작 및 치료방법 부분, 기타 장치를 이용한 치료 장치 조작 및 치료방법 부분, 품질관리 부분
420	2023-05-11 16:17:49	동의함	19	남성	4년제	1학년	충청북도	5회 이상의 사용경험이 있다.	없다.		생각해 본적이 없다.	가상현실(VR)	교과목에 대한 흥미가 올라간다.	생각해본적 없다.	영상 해부학 부분	과목당 2문항 이상	모바일 디바이스(태블릿, 아이패드 등)를 이용한 증강현실 시험	방사선학	촬영종류별 촬영 방법 부분, 영상에 대한 해부학적 지식 부분	장치 조작 부분, 영상에 대한 해부학적 지식 부분	시술종류별 시술 방법 부분	장치 조작 부분, 영상에 대한 해부학적 및 기술적 지식 부분	장치 조작 부분, 영상에 대한 해부학적 및 기술적 지식 부분	장치 조작 부분, 영상에 대한 해부학적 및 기술적 지식 부분	CT, MRI 정도관리	영상에 대한 해부학적 및 기술적 지식 부분	모의치료 장치 조작 부분, 특수 치료계획 부분
421	2023-05-11 16:17:55	동의함	22	남성	4년제	2학년	경기도	간접적으로 보기만 해봤다.	없다.		가능하다.	증강현실(AR)	교과목에 대한 이해도가 증가한다., 실습효과가 증가한다.	일부 도입이 가능하다.	임상검사 자세 실기 부분, 방사선 기기 구조부분, 방사선 기기 조작 설정 부분	과목당 2문항 이상	모바일 디바이스(태블릿, 아이패드 등)를 이용한 증강현실 시험	디지털의료영상학, 관리학, 물리학	장치 조작 부분, 촬영종류별 촬영 방법 부분, 환자 안전관리 부분	장치 조작 부분, 촬영종류별 촬영 방법 부분, 환자 안전관리 부분	장치 조작 부분, 시술종류별 시술 방법 부분, 환자 안전관리 부분	장치 조작 부분, 검사종류별 검사 방법 부분	장치 조작 부분, 촬영종류별 촬영 방법 부분, 환자 안전관리 부분	장치 조작 부분, 촬영종류별 촬영 방법 부분, 장비 및 환자 안전관리 부분	CT, MRI 정도관리, 진단용엑스선장치 정도관리, 유방촬영장치 정도관리, 투시조영/혈관조영장치 정도관리, 초음파진단기 정도관리, 판독용 모니터 정도관리	장치 조작 부분, 검사 종류별 검사 방법 부분, 방사성동위원소 취급 관련 부분, 환자 안전관리 부분	일반 치료계획 및 보조기구 조작 부분, 특수 치료계획 부분
422	2023-05-11 16:18:03	동의함	19	남성	4년제	1학년	충청북도	없다.	없다.		불가능하다.	혼합현실(MR)	교과목에 대한 흥미가 올라간다.	도입이 불가능하다.	영상 해부학 부분	전체 실기 시험 중 1문항	전용 시뮬레이터를 이용한 가상현실 시험	해부학 영상학 초음파	촬영종류별 촬영 방법 부분	촬영종류별 촬영 방법 부분	시술종류별 시술 방법 부분	검사종류별 검사 방법 부분	촬영종류별 촬영 방법 부분	촬영종류별 촬영 방법 부분	진단용엑스선장치 정도관리	검사 종류별 검사 방법 부분	특수 치료계획 부분
423	2023-05-11 16:18:19	동의함	23	남성	4년제	4학년	충청북도	5회 이내의 사용경험이 있다.	없다.		생각해 본적이 없다.	증강현실(AR)	교과목에 대한 이해도가 증가한다.	도입이 불가능하다.	모두	전체 실기 시험 중 1문항	일반 컴퓨터를 이용한 시뮬레이션 시험	해부학, 일반촬영, 혈관조영술	영상에 대한 해부학적 지식 부분	촬영종류별 촬영 방법 부분	시술종류별 시술 방법 부분, 영상에 대한 해부학적 지식 부분	검사종류별 검사 방법 부분, 영상에 대한 해부학적 및 기술적 지식 부분	영상에 대한 해부학적 및 기술적 지식 부분, 3차원 재구성 영상 부분	장치 정도관리 부분	CT, MRI 정도관리	검사 종류별 검사 방법 부분	일반 치료계획 및 보조기구 조작 부분, 특수 치료계획 부분
424	2023-05-11 16:18:22	동의함	22	여성	3년제	4학년	대구광역시	간접적으로 보기만 해봤다.	없다.		생각해 본적이 없다.	증강현실(AR)	교과목에 대한 흥미가 올라간다., 교과목에 대한 이해도가 증가한다., 실습효과가 증가한다.	일부 도입이 가능하다.	임상검사 자세 실기 부분, 영상 해부학 부분	전체 실기 시험 중 1문항	전용 시뮬레이터를 이용한 가상현실 시험	해부학,영상학실습,초음파	장치 조작 부분, 촬영종류별 촬영 방법 부분, 영상에 대한 해부학적 지식 부분	촬영종류별 촬영 방법 부분, 영상에 대한 해부학적 지식 부분	시술종류별 시술 방법 부분	장치 조작 부분, 검사종류별 검사 방법 부분, 영상에 대한 해부학적 및 기술적 지식 부분	촬영종류별 촬영 방법 부분, 영상에 대한 해부학적 및 기술적 지식 부분, 3차원 재구성 영상 부분	촬영종류별 촬영 방법 부분, 영상에 대한 해부학적 및 기술적 지식 부분, 장치 정도관리 부분	CT, MRI 정도관리, 투시조영/혈관조영장치 정도관리, 초음파진단기 정도관리	검사 종류별 검사 방법 부분, 방사성동위원소 취급 관련 부분	모의치료 장치 조작 부분, 일반 치료계획 및 보조기구 조작 부분, 선형가속기를 이용한 치료 장치 조작 및 치료방법 부분
425	2023-05-11 16:18:22	동의함	38	남성	4년제	4학년	충청북도	없다.	없다.		가능하다.	증강현실(AR), 가상현실(VR), 혼합현실(MR)	교과목에 대한 이해도가 증가한다., 실습효과가 증가한다.	도입을 추천한다.	영상 해부학 부분	전체 실기 시험 중 1문항	모바일 디바이스(태블릿, 아이패드 등)를 이용한 증강현실 시험	해부학, 영상학, 혈관 조영	영상에 대한 해부학적 지식 부분	영상에 대한 해부학적 지식 부분	영상에 대한 해부학적 지식 부분	영상에 대한 해부학적 및 기술적 지식 부분	영상에 대한 해부학적 및 기술적 지식 부분	영상에 대한 해부학적 및 기술적 지식 부분	투시조영/혈관조영장치 정도관리	영상에 대한 해부학적 및 기술적 지식 부분	모의치료 장치 조작 부분
426	2023-05-11 16:18:51	동의함	34	남성	3년제	4학년	대구광역시	5회 이내의 사용경험이 있다.	없다.		가능하다.	증강현실(AR), 가상현실(VR)	교과목에 대한 흥미가 올라간다., 교과목에 대한 이해도가 증가한다., 실습효과가 증가한다.	일부 도입이 가능하다.	임상검사 자세 실기 부분, 방사선 기기 조작 설정 부분, 영상 해부학 부분	과목당 2문항 이상	모바일 디바이스(태블릿, 아이패드 등)를 이용한 증강현실 시험	해부학 영상학실습	장치 조작 부분, 촬영종류별 촬영 방법 부분, 영상에 대한 해부학적 지식 부분	촬영종류별 촬영 방법 부분, 장치 정도관리 부분	장치 조작 부분, 시술종류별 시술 방법 부분, 영상에 대한 해부학적 지식 부분	장치 조작 부분, 검사종류별 검사 방법 부분, 영상에 대한 해부학적 및 기술적 지식 부분, 장치 정도관리 부분	장치 조작 부분, 촬영종류별 촬영 방법 부분, 영상에 대한 해부학적 및 기술적 지식 부분, 3차원 재구성 영상 부분	장치 조작 부분, 촬영종류별 촬영 방법 부분, 영상에 대한 해부학적 및 기술적 지식 부분, 장치 정도관리 부분, 장비 및 환자 안전관리 부분	CT, MRI 정도관리, 진단용엑스선장치 정도관리, 초음파진단기 정도관리	장치 조작 부분, 검사 종류별 검사 방법 부분, 영상에 대한 해부학적 및 기술적 지식 부분	모의치료 장치 조작 부분, 일반 치료계획 및 보조기구 조작 부분, 특수 치료계획 부분
427	2023-05-11 16:18:51	동의함	24	남성	3년제	3학년	대구광역시	5회 이내의 사용경험이 있다.	있다. (2-1 문항 답변 요망)		생각해 본적이 없다.	증강현실(AR)	실습효과가 증가한다.	일부 도입이 가능하다.	QC, QA 부분	과목당 1문항	모바일 디바이스(태블릿, 아이패드 등)를 이용한 증강현실 시험	영상학 엠알 시티	장치 조작 부분	영상에 대한 해부학적 지식 부분	영상에 대한 해부학적 지식 부분	검사종류별 검사 방법 부분	영상에 대한 해부학적 및 기술적 지식 부분	촬영종류별 촬영 방법 부분	유방촬영장치 정도관리	방사성동위원소 취급 관련 부분	기타 장치를 이용한 치료 장치 조작 및 치료방법 부분
428	2023-05-11 16:20:12	동의함	24	남성	3년제	3학년	대구광역시	없다.	없다.		생각해 본적이 없다.	증강현실(AR), 가상현실(VR)	실습효과가 증가한다.	생각해본적 없다.	모두	과목당 1문항	전용 시뮬레이터를 이용한 가상현실 시험	영상학실습 CT MRI	영상에 대한 해부학적 지식 부분	영상에 대한 해부학적 지식 부분, 환자 안전관리 부분	영상에 대한 해부학적 지식 부분, 환자 안전관리 부분	영상에 대한 해부학적 및 기술적 지식 부분, 장치 정도관리 부분	영상에 대한 해부학적 및 기술적 지식 부분, 3차원 재구성 영상 부분	영상에 대한 해부학적 및 기술적 지식 부분, 장치 정도관리 부분	CT, MRI 정도관리, 진단용엑스선장치 정도관리	검사 종류별 검사 방법 부분, 영상에 대한 해부학적 및 기술적 지식 부분, 방사성동위원소 취급 관련 부분	모의치료 장치 조작 부분, 특수 치료계획 부분
429	2023-05-11 16:20:15	동의함	27	남성	3년제	1학년	대구광역시	없다.	없다.		가능하다.	증강현실(AR)	교과목에 대한 흥미가 올라간다.	도입을 추천한다.	방사선 기기 조작 설정 부분	전체 과목 중 5문항 이상	전용 시뮬레이터를 이용한 가상현실 시험		장치 조작 부분	장치 조작 부분	장치 조작 부분	장치 조작 부분	장치 조작 부분	장치 조작 부분	CT, MRI 정도관리	장치 조작 부분	모의치료 장치 조작 부분
430	2023-05-11 16:20:27	동의함	23	남성	3년제	3학년	대구광역시	없다.	없다.		불가능하다.	컴퓨터기반시험(CBT)	실습효과가 증가한다.	생각해본적 없다.		전체 실기 시험 중 1문항			촬영종류별 촬영 방법 부분	촬영종류별 촬영 방법 부분	영상에 대한 해부학적 지식 부분	장치 조작 부분, 영상에 대한 해부학적 및 기술적 지식 부분	장치 조작 부분, 촬영종류별 촬영 방법 부분, 영상에 대한 해부학적 및 기술적 지식 부분, 3차원 재구성 영상 부분	장치 조작 부분, 촬영종류별 촬영 방법 부분, 영상에 대한 해부학적 및 기술적 지식 부분, 장치 정도관리 부분, 장비 및 환자 안전관리 부분	CT, MRI 정도관리, 진단용엑스선장치 정도관리, 투시조영/혈관조영장치 정도관리, 판독용 모니터 정도관리	장치 조작 부분, 검사 종류별 검사 방법 부분, 영상에 대한 해부학적 및 기술적 지식 부분, 장치 정도관리 부분, 방사성동위원소 취급 관련 부분, 환자 안전관리 부분	모의치료 장치 조작 부분, 일반 치료계획 및 보조기구 조작 부분, 특수 치료계획 부분, 선형가속기를 이용한 치료 장치 조작 및 치료방법 부분, 기타 장치를 이용한 치료 장치 조작 및 치료방법 부분, 품질관리 부분
431	2023-05-11 16:21:07	동의함	21	여성	3년제	3학년	대구광역시	없다.	없다.		가능하다.	가상현실(VR)	교과목에 대한 이해도가 증가한다.	도입을 추천한다.	방사선 기기 조작 설정 부분, 영상 해부학 부분	전체 과목 중 2~5문항	모바일 디바이스(태블릿, 아이패드 등)를 이용한 증강현실 시험	영상해부학 방사선 실습 과목 인체해부학	촬영종류별 촬영 방법 부분, 영상에 대한 해부학적 지식 부분	촬영종류별 촬영 방법 부분, 영상에 대한 해부학적 지식 부분	시술종류별 시술 방법 부분, 영상에 대한 해부학적 지식 부분	검사종류별 검사 방법 부분, 영상에 대한 해부학적 및 기술적 지식 부분	영상에 대한 해부학적 및 기술적 지식 부분, 3차원 재구성 영상 부분, 장치 정도관리 부분	영상에 대한 해부학적 및 기술적 지식 부분, 장치 정도관리 부분, 장비 및 환자 안전관리 부분	CT, MRI 정도관리, 진단용엑스선장치 정도관리, 유방촬영장치 정도관리	장치 조작 부분, 검사 종류별 검사 방법 부분, 영상에 대한 해부학적 및 기술적 지식 부분	모의치료 장치 조작 부분, 일반 치료계획 및 보조기구 조작 부분, 선형가속기를 이용한 치료 장치 조작 및 치료방법 부분
432	2023-05-11 16:21:39	동의함	25	여성	3년제	1학년	대구광역시	없다.	없다.		생각해 본적이 없다.	혼합현실(MR)	실습효과가 증가한다.	생각해본적 없다.	모두	전체 과목 중 2~5문항	전용 시뮬레이터를 이용한 가상현실 시험	CT,초음파,자기공명	촬영종류별 촬영 방법 부분, 영상에 대한 해부학적 지식 부분	촬영종류별 촬영 방법 부분, 영상에 대한 해부학적 지식 부분	시술종류별 시술 방법 부분, 영상에 대한 해부학적 지식 부분	검사종류별 검사 방법 부분, 영상에 대한 해부학적 및 기술적 지식 부분	촬영종류별 촬영 방법 부분, 영상에 대한 해부학적 및 기술적 지식 부분, 3차원 재구성 영상 부분	촬영종류별 촬영 방법 부분, 영상에 대한 해부학적 및 기술적 지식 부분	진단용엑스선장치 정도관리, 초음파진단기 정도관리	영상에 대한 해부학적 및 기술적 지식 부분, 방사성동위원소 취급 관련 부분	일반 치료계획 및 보조기구 조작 부분, 기타 장치를 이용한 치료 장치 조작 및 치료방법 부분
433	2023-05-11 16:21:48	동의함	20	여성	4년제	3학년	충청북도	5회 이내의 사용경험이 있다.	없다.		가능하다.	증강현실(AR), 가상현실(VR), 혼합현실(MR)	교과목에 대한 흥미가 올라간다., 교과목에 대한 이해도가 증가한다., 실습효과가 증가한다.	일부 도입이 가능하다.	임상검사 자세 실기 부분, 영상 해부학 부분	전체 실기 시험 중 1문항	전용 시뮬레이터를 이용한 가상현실 시험	방사선영상학, MRI, CT	촬영종류별 촬영 방법 부분, 영상에 대한 해부학적 지식 부분	촬영종류별 촬영 방법 부분, 영상에 대한 해부학적 지식 부분	장치 조작 부분, 시술종류별 시술 방법 부분, 영상에 대한 해부학적 지식 부분, 환자 안전관리 부분	장치 조작 부분	장치 조작 부분, 촬영종류별 촬영 방법 부분, 영상에 대한 해부학적 및 기술적 지식 부분, 3차원 재구성 영상 부분, 장치 정도관리 부분, 환자 안전관리 부분	장치 조작 부분, 촬영종류별 촬영 방법 부분, 영상에 대한 해부학적 및 기술적 지식 부분, 장치 정도관리 부분, 장비 및 환자 안전관리 부분	CT, MRI 정도관리, 진단용엑스선장치 정도관리, 유방촬영장치 정도관리, 투시조영/혈관조영장치 정도관리, 초음파진단기 정도관리	장치 조작 부분, 검사 종류별 검사 방법 부분, 영상에 대한 해부학적 및 기술적 지식 부분, 장치 정도관리 부분, 환자 안전관리 부분	모의치료 장치 조작 부분
434	2023-05-11 16:21:52	동의함	20	남성	3년제	3학년	대구광역시	5회 이내의 사용경험이 있다.	없다.		불가능하다.	증강현실(AR)	실습효과가 증가한다.	일부 도입이 가능하다.	영상 해부학 부분	전체 실기 시험 중 1문항	전용 시뮬레이터를 이용한 가상현실 시험	진료영상학,치료학,QC	장치 조작 부분, 촬영종류별 촬영 방법 부분, 영상에 대한 해부학적 지식 부분	장치 조작 부분, 촬영종류별 촬영 방법 부분, 영상에 대한 해부학적 지식 부분	장치 조작 부분, 시술종류별 시술 방법 부분, 영상에 대한 해부학적 지식 부분	장치 조작 부분, 검사종류별 검사 방법 부분, 영상에 대한 해부학적 및 기술적 지식 부분	장치 조작 부분, 촬영종류별 촬영 방법 부분, 영상에 대한 해부학적 및 기술적 지식 부분	촬영종류별 촬영 방법 부분, 영상에 대한 해부학적 및 기술적 지식 부분	CT, MRI 정도관리, 진단용엑스선장치 정도관리, 유방촬영장치 정도관리	장치 조작 부분, 검사 종류별 검사 방법 부분, 영상에 대한 해부학적 및 기술적 지식 부분	모의치료 장치 조작 부분, 일반 치료계획 및 보조기구 조작 부분, 특수 치료계획 부분
435	2023-05-11 16:22:28	동의함	22	여성	3년제	3학년	경상남도	없다.	없다.		가능하다.	가상현실(VR)	교과목에 대한 흥미가 올라간다., 교과목에 대한 이해도가 증가한다., 실습효과가 증가한다.	생각해본적 없다.	임상검사 자세 실기 부분	전체 과목 중 2~5문항	전용 시뮬레이터를 이용한 가상현실 시험	진료영상학, Mri Ct	장치 조작 부분, 촬영종류별 촬영 방법 부분, 환자 안전관리 부분	장치 조작 부분, 촬영종류별 촬영 방법 부분	장치 조작 부분, 시술종류별 시술 방법 부분, 영상에 대한 해부학적 지식 부분	장치 조작 부분, 검사종류별 검사 방법 부분	장치 조작 부분, 3차원 재구성 영상 부분, 장치 정도관리 부분	장치 조작 부분, 장치 정도관리 부분	CT, MRI 정도관리, 유방촬영장치 정도관리, 투시조영/혈관조영장치 정도관리	장치 조작 부분, 장치 정도관리 부분	일반 치료계획 및 보조기구 조작 부분, 선형가속기를 이용한 치료 장치 조작 및 치료방법 부분
436	2023-05-11 16:23:51	동의함	23	남성	3년제	4학년	대구광역시	간접적으로 보기만 해봤다.	없다.		가능하다.	증강현실(AR)	교과목에 대한 흥미가 올라간다.	일부 도입이 가능하다.	모두	과목당 1문항	HMD(홀로렌즈, 오큐러스)를 이용한 가상현실 시험	일반촬영 CT mr	장치 조작 부분	장치 조작 부분	장치 조작 부분	장치 조작 부분	장치 조작 부분	장치 조작 부분	CT, MRI 정도관리	장치 조작 부분	모의치료 장치 조작 부분
437	2023-05-11 16:23:52	동의함	18	여성	4년제	1학년	충청북도	5회 이내의 사용경험이 있다.	없다.		생각해 본적이 없다.	가상현실(VR), 컴퓨터기반시험(CBT)	교과목에 대한 이해도가 증가한다., 실습효과가 증가한다.	일부 도입이 가능하다.	영상 해부학 부분	전체 과목 중 2~5문항	모바일 디바이스(태블릿, 아이패드 등)를 이용한 증강현실 시험	해부학, 방사건 기기학, 실습	촬영종류별 촬영 방법 부분, 영상에 대한 해부학적 지식 부분	촬영종류별 촬영 방법 부분, 영상에 대한 해부학적 지식 부분	시술종류별 시술 방법 부분, 영상에 대한 해부학적 지식 부분	검사종류별 검사 방법 부분	촬영종류별 촬영 방법 부분, 영상에 대한 해부학적 및 기술적 지식 부분, 3차원 재구성 영상 부분	촬영종류별 촬영 방법 부분, 영상에 대한 해부학적 및 기술적 지식 부분	CT, MRI 정도관리, 투시조영/혈관조영장치 정도관리, 초음파진단기 정도관리	영상에 대한 해부학적 및 기술적 지식 부분, 방사성동위원소 취급 관련 부분	선형가속기를 이용한 치료 장치 조작 및 치료방법 부분
438	2023-05-11 16:24:00	동의함	22	여성	3년제	1학년	대구광역시	없다.	없다.		생각해 본적이 없다.	가상현실(VR)	실습효과가 증가한다.	생각해본적 없다.	방사선 기기 조작 설정 부분	전체 실기 시험 중 1문항	모바일 디바이스(태블릿, 아이패드 등)를 이용한 증강현실 시험	인체해부학, 영상정보학, 전기전자	장치 조작 부분	촬영종류별 촬영 방법 부분	영상에 대한 해부학적 지식 부분	영상에 대한 해부학적 및 기술적 지식 부분	영상에 대한 해부학적 및 기술적 지식 부분	영상에 대한 해부학적 및 기술적 지식 부분	CT, MRI 정도관리	장치 조작 부분	특수 치료계획 부분
439	2023-05-11 16:24:19	동의함	30	남성	3년제	1학년	대구광역시	없다.	없다.		생각해 본적이 없다.	증강현실(AR)	교과목에 대한 흥미가 올라간다.	도입을 추천한다.	임상검사 자세 실기 부분	과목당 1문항	일반 컴퓨터를 이용한 시뮬레이션 시험	인체해부학 전기전자공학 의료공학	장치 조작 부분	장치 조작 부분	장치 조작 부분	장치 조작 부분	촬영종류별 촬영 방법 부분	영상에 대한 해부학적 및 기술적 지식 부분	투시조영/혈관조영장치 정도관리	방사성동위원소 취급 관련 부분	특수 치료계획 부분
440	2023-05-11 16:24:29	동의함	18	남성	3년제	1학년	대구광역시	간접적으로 보기만 해봤다.	없다.		생각해 본적이 없다.	컴퓨터기반시험(CBT)	교과목에 대한 흥미가 올라간다.	생각해본적 없다.	영상 해부학 부분	과목당 1문항	일반 컴퓨터를 이용한 시뮬레이션 시험	의료영상정보학 인체해부학 전기전자	장치 조작 부분	장치 조작 부분, 장치 정도관리 부분	영상에 대한 해부학적 지식 부분	장치 정도관리 부분	영상에 대한 해부학적 및 기술적 지식 부분	장치 정도관리 부분	유방촬영장치 정도관리	장치 정도관리 부분	특수 치료계획 부분
441	2023-05-11 16:24:59	동의함	18	남성	3년제	1학년	대구광역시	5회 이내의 사용경험이 있다.	없다.		가능하다.	혼합현실(MR)	교과목에 대한 흥미가 올라간다.	생각해본적 없다.	임상검사 자세 실기 부분	과목당 1문항	일반 컴퓨터를 이용한 시뮬레이션 시험	인체해부학,의료영상,전기전자공학	촬영종류별 촬영 방법 부분	영상에 대한 해부학적 지식 부분	영상에 대한 해부학적 지식 부분	검사종류별 검사 방법 부분	3차원 재구성 영상 부분	영상에 대한 해부학적 및 기술적 지식 부분	CT, MRI 정도관리	검사 종류별 검사 방법 부분	특수 치료계획 부분
442	2023-05-11 16:25:11	동의함	23	남성	3년제	3학년	대구광역시	간접적으로 보기만 해봤다.	없다.		가능하다.	가상현실(VR)	실습효과가 증가한다.	도입이 불가능하다.	임상검사 자세 실기 부분	전체 실기 시험 중 1문항	전용 시뮬레이터를 이용한 가상현실 시험	일반촬영 ct mri	장치 조작 부분, 촬영종류별 촬영 방법 부분	장치 조작 부분, 촬영종류별 촬영 방법 부분, 영상에 대한 해부학적 지식 부분	장치 조작 부분, 시술종류별 시술 방법 부분, 영상에 대한 해부학적 지식 부분	장치 조작 부분, 검사종류별 검사 방법 부분, 영상에 대한 해부학적 및 기술적 지식 부분	장치 조작 부분, 촬영종류별 촬영 방법 부분, 3차원 재구성 영상 부분	장치 조작 부분, 촬영종류별 촬영 방법 부분, 영상에 대한 해부학적 및 기술적 지식 부분	CT, MRI 정도관리, 진단용엑스선장치 정도관리, 유방촬영장치 정도관리, 투시조영/혈관조영장치 정도관리, 초음파진단기 정도관리, 판독용 모니터 정도관리	장치 조작 부분, 영상에 대한 해부학적 및 기술적 지식 부분, 장치 정도관리 부분, 방사성동위원소 취급 관련 부분	모의치료 장치 조작 부분, 일반 치료계획 및 보조기구 조작 부분, 특수 치료계획 부분, 선형가속기를 이용한 치료 장치 조작 및 치료방법 부분
443	2023-05-11 16:25:21	동의함	20	여성	3년제	1학년	대구광역시	5회 이내의 사용경험이 있다.	없다.		불가능하다.	가상현실(VR)	교과목에 대한 이해도가 증가한다.	일부 도입이 가능하다.	QC, QA 부분	전체 과목 중 2~5문항	모바일 디바이스(태블릿, 아이패드 등)를 이용한 증강현실 시험	의료영상정보학	장치 정도관리 부분	장치 조작 부분	시술종류별 시술 방법 부분	장치 정도관리 부분	3차원 재구성 영상 부분	장비 및 환자 안전관리 부분	유방촬영장치 정도관리	장치 정도관리 부분	선형가속기를 이용한 치료 장치 조작 및 치료방법 부분
444	2023-05-11 16:25:24	동의함	20	여성	3년제	1학년	대구광역시	5회 이내의 사용경험이 있다.	없다.		불가능하다.	컴퓨터기반시험(CBT)	교과목에 대한 흥미가 올라간다., 실습효과가 증가한다.	도입이 불가능하다.	임상검사 자세 실기 부분	과목당 1문항	모바일 디바이스(태블릿, 아이패드 등)를 이용한 증강현실 시험		촬영종류별 촬영 방법 부분	장치 조작 부분	장치 정도관리 부분	장치 조작 부분	3차원 재구성 영상 부분	촬영종류별 촬영 방법 부분	CT, MRI 정도관리	장치 조작 부분	모의치료 장치 조작 부분
445	2023-05-11 16:25:50	동의함	19	여성	4년제	1학년	충청북도	5회 이상의 사용경험이 있다.	없다.		생각해 본적이 없다.	가상현실(VR), 컴퓨터기반시험(CBT)	교과목에 대한 흥미가 올라간다., 교과목에 대한 이해도가 증가한다., 실습효과가 증가한다.	생각해본적 없다.	방사선 기기 구조부분, 영상 해부학 부분	과목당 1문항	전용 시뮬레이터를 이용한 가상현실 시험	해부학 방사선학개론 초음파영상	장치 조작 부분, 촬영종류별 촬영 방법 부분	장치 조작 부분, 촬영종류별 촬영 방법 부분	장치 조작 부분, 시술종류별 시술 방법 부분	장치 조작 부분, 검사종류별 검사 방법 부분	장치 조작 부분, 촬영종류별 촬영 방법 부분	장치 조작 부분, 촬영종류별 촬영 방법 부분	CT, MRI 정도관리, 판독용 모니터 정도관리	장치 조작 부분, 검사 종류별 검사 방법 부분	모의치료 장치 조작 부분, 일반 치료계획 및 보조기구 조작 부분, 선형가속기를 이용한 치료 장치 조작 및 치료방법 부분, 기타 장치를 이용한 치료 장치 조작 및 치료방법 부분
446	2023-05-11 16:25:51	동의함	22	남성	3년제	3학년	대구광역시	없다.	없다.		가능하다.	가상현실(VR)	교과목에 대한 흥미가 올라간다.	도입이 불가능하다.	임상검사 자세 실기 부분	전체 실기 시험 중 1문항	일반 컴퓨터를 이용한 시뮬레이션 시험		장치 조작 부분	촬영종류별 촬영 방법 부분	시술종류별 시술 방법 부분	검사종류별 검사 방법 부분	촬영종류별 촬영 방법 부분	촬영종류별 촬영 방법 부분	진단용엑스선장치 정도관리	검사 종류별 검사 방법 부분	일반 치료계획 및 보조기구 조작 부분
447	2023-05-11 16:25:59	동의함	22	여성	4년제	4학년	대구광역시	간접적으로 보기만 해봤다.	없다.		가능하다.	가상현실(VR)	교과목에 대한 흥미가 올라간다., 교과목에 대한 이해도가 증가한다., 실습효과가 증가한다.	일부 도입이 가능하다.	임상검사 자세 실기 부분	전체 실기 시험 중 1문항	전용 시뮬레이터를 이용한 가상현실 시험	실습	장치 조작 부분, 촬영종류별 촬영 방법 부분, 환자 안전관리 부분	장치 조작 부분, 촬영종류별 촬영 방법 부분, 영상에 대한 해부학적 지식 부분	시술종류별 시술 방법 부분, 영상에 대한 해부학적 지식 부분, 환자 안전관리 부분	장치 조작 부분, 검사종류별 검사 방법 부분, 영상에 대한 해부학적 및 기술적 지식 부분	장치 조작 부분, 촬영종류별 촬영 방법 부분, 3차원 재구성 영상 부분	장치 조작 부분, 촬영종류별 촬영 방법 부분, 영상에 대한 해부학적 및 기술적 지식 부분	CT, MRI 정도관리, 진단용엑스선장치 정도관리, 유방촬영장치 정도관리, 투시조영/혈관조영장치 정도관리, 초음파진단기 정도관리	장치 조작 부분, 검사 종류별 검사 방법 부분, 영상에 대한 해부학적 및 기술적 지식 부분, 장치 정도관리 부분	모의치료 장치 조작 부분, 일반 치료계획 및 보조기구 조작 부분, 특수 치료계획 부분, 선형가속기를 이용한 치료 장치 조작 및 치료방법 부분, 기타 장치를 이용한 치료 장치 조작 및 치료방법 부분
448	2023-05-11 16:26:58	동의함	24	남성	3년제	3학년	대구광역시	5회 이내의 사용경험이 있다.	없다.		불가능하다.	혼합현실(MR)	교과목에 대한 흥미가 올라간다.	일부 도입이 가능하다.	임상검사 자세 실기 부분	과목당 1문항	전용 시뮬레이터를 이용한 가상현실 시험	진료영상학,ct,mri	장치 조작 부분, 촬영종류별 촬영 방법 부분	장치 조작 부분, 촬영종류별 촬영 방법 부분	장치 조작 부분, 시술종류별 시술 방법 부분	장치 조작 부분, 검사종류별 검사 방법 부분	장치 조작 부분, 촬영종류별 촬영 방법 부분, 3차원 재구성 영상 부분	장치 조작 부분, 촬영종류별 촬영 방법 부분, 영상에 대한 해부학적 및 기술적 지식 부분, 장치 정도관리 부분	CT, MRI 정도관리, 진단용엑스선장치 정도관리, 유방촬영장치 정도관리, 투시조영/혈관조영장치 정도관리, 초음파진단기 정도관리, 판독용 모니터 정도관리	장치 조작 부분, 검사 종류별 검사 방법 부분, 영상에 대한 해부학적 및 기술적 지식 부분, 장치 정도관리 부분, 방사성동위원소 취급 관련 부분, 환자 안전관리 부분	모의치료 장치 조작 부분, 일반 치료계획 및 보조기구 조작 부분, 특수 치료계획 부분, 선형가속기를 이용한 치료 장치 조작 및 치료방법 부분, 기타 장치를 이용한 치료 장치 조작 및 치료방법 부분, 품질관리 부분
449	2023-05-11 16:27:03	동의함	24	여성	3년제	4학년	대구광역시	간접적으로 보기만 해봤다.	없다.		가능하다.	증강현실(AR), 컴퓨터기반시험(CBT)	교과목에 대한 흥미가 올라간다., 실습효과가 증가한다.	일부 도입이 가능하다.	임상검사 자세 실기 부분	전체 실기 시험 중 1문항	모바일 디바이스(태블릿, 아이패드 등)를 이용한 증강현실 시험		촬영종류별 촬영 방법 부분, 영상에 대한 해부학적 지식 부분	장치 조작 부분, 장치 정도관리 부분	장치 조작 부분, 영상에 대한 해부학적 지식 부분	장치 조작 부분, 검사종류별 검사 방법 부분	3차원 재구성 영상 부분	장비 및 환자 안전관리 부분	진단용엑스선장치 정도관리, 판독용 모니터 정도관리	검사 종류별 검사 방법 부분, 방사성동위원소 취급 관련 부분	모의치료 장치 조작 부분, 선형가속기를 이용한 치료 장치 조작 및 치료방법 부분
450	2023-05-11 16:27:09	동의함	24	남성	3년제	1학년	대구광역시	간접적으로 보기만 해봤다.	없다.		생각해 본적이 없다.	가상현실(VR), 컴퓨터기반시험(CBT)	실습효과가 증가한다.	일부 도입이 가능하다.	방사선 기기 조작 설정 부분, 영상 해부학 부분	전체 과목 중 2~5문항	일반 컴퓨터를 이용한 시뮬레이션 시험	아직 어떤 교과목이 있는 지 잘 모르겠습니다	장치 조작 부분	영상에 대한 해부학적 지식 부분	시술종류별 시술 방법 부분, 영상에 대한 해부학적 지식 부분	장치 조작 부분, 영상에 대한 해부학적 및 기술적 지식 부분	장치 조작 부분, 영상에 대한 해부학적 및 기술적 지식 부분, 3차원 재구성 영상 부분	장치 조작 부분, 영상에 대한 해부학적 및 기술적 지식 부분	CT, MRI 정도관리	장치 조작 부분, 영상에 대한 해부학적 및 기술적 지식 부분	모의치료 장치 조작 부분, 일반 치료계획 및 보조기구 조작 부분, 특수 치료계획 부분
451	2023-05-11 16:27:32	동의함	28	남성	3년제	3학년	대구광역시	없다.	없다.		가능하다.	증강현실(AR), 컴퓨터기반시험(CBT)	교과목에 대한 흥미가 올라간다.	도입을 추천한다.	임상검사 자세 실기 부분, 방사선 기기 구조부분, QC, QA 부분, 방사선 기기 조작 설정 부분, 영상 해부학 부분, 모두	전체 실기 시험 중 1문항	일반 컴퓨터를 이용한 시뮬레이션 시험	해부학, 기기 조작 과목, 실기 조작 과목	촬영종류별 촬영 방법 부분, 장치 정도관리 부분	장치 조작 부분	시술종류별 시술 방법 부분, 영상에 대한 해부학적 지식 부분	검사종류별 검사 방법 부분, 영상에 대한 해부학적 및 기술적 지식 부분	영상에 대한 해부학적 및 기술적 지식 부분, 3차원 재구성 영상 부분	장치 조작 부분, 촬영종류별 촬영 방법 부분	CT, MRI 정도관리, 진단용엑스선장치 정도관리, 유방촬영장치 정도관리, 투시조영/혈관조영장치 정도관리, 초음파진단기 정도관리	장치 조작 부분, 검사 종류별 검사 방법 부분, 영상에 대한 해부학적 및 기술적 지식 부분	모의치료 장치 조작 부분, 일반 치료계획 및 보조기구 조작 부분, 특수 치료계획 부분, 선형가속기를 이용한 치료 장치 조작 및 치료방법 부분, 기타 장치를 이용한 치료 장치 조작 및 치료방법 부분
452	2023-05-11 16:27:42	동의함	21	남성	3년제	1학년	대구광역시	없다.	없다.		생각해 본적이 없다.	가상현실(VR)	교과목에 대한 흥미가 올라간다., 교과목에 대한 이해도가 증가한다., 실습효과가 증가한다.	도입이 불가능하다.	임상검사 자세 실기 부분, 방사선 기기 조작 설정 부분	과목당 1문항	일반 컴퓨터를 이용한 시뮬레이션 시험		장치 조작 부분	촬영종류별 촬영 방법 부분	장치 조작 부분	장치 조작 부분	장치 조작 부분	영상에 대한 해부학적 및 기술적 지식 부분	진단용엑스선장치 정도관리	장치 조작 부분	모의치료 장치 조작 부분
453	2023-05-11 16:27:46	동의함	21	여성	4년제	2학년	충청북도	없다.	없다.		생각해 본적이 없다.	컴퓨터기반시험(CBT)	교과목에 대한 흥미가 올라간다.	생각해본적 없다.	임상검사 자세 실기 부분, 방사선 기기 구조부분, 방사선 기기 조작 설정 부분	전체 실기 시험 중 1문항	일반 컴퓨터를 이용한 시뮬레이션 시험	방사선영상, 전산화단층영상검사, 초음파영상검사	장치 조작 부분	장치 조작 부분	장치 조작 부분	장치 조작 부분	장치 조작 부분	장치 조작 부분	판독용 모니터 정도관리	장치 조작 부분	모의치료 장치 조작 부분
454	2023-05-11 16:28:08	동의함	18	남성	3년제	1학년	대구광역시	없다.	없다.		가능하다.	증강현실(AR)	교과목에 대한 흥미가 올라간다.	일부 도입이 가능하다.	방사선 기기 구조부분	전체 실기 시험 중 1문항	일반 컴퓨터를 이용한 시뮬레이션 시험	인체해부학, 의료영상정보학, 전기전자공학	영상에 대한 해부학적 지식 부분, 환자 안전관리 부분	장치 조작 부분, 영상에 대한 해부학적 지식 부분	시술종류별 시술 방법 부분	검사종류별 검사 방법 부분	장치 조작 부분, 촬영종류별 촬영 방법 부분	촬영종류별 촬영 방법 부분, 영상에 대한 해부학적 및 기술적 지식 부분	CT, MRI 정도관리, 진단용엑스선장치 정도관리	장치 조작 부분, 영상에 대한 해부학적 및 기술적 지식 부분	선형가속기를 이용한 치료 장치 조작 및 치료방법 부분, 기타 장치를 이용한 치료 장치 조작 및 치료방법 부분
455	2023-05-11 16:28:11	동의함	20	여성	3년제	3학년	대구광역시	5회 이상의 사용경험이 있다.	없다.		가능하다.	증강현실(AR), 가상현실(VR), 혼합현실(MR)	교과목에 대한 흥미가 올라간다., 실습효과가 증가한다.	도입을 추천한다.	모두	과목당 2문항 이상	HMD(홀로렌즈, 오큐러스)를 이용한 가상현실 시험	영상 해부학, 방사선 생물학, 영상학	촬영종류별 촬영 방법 부분, 영상에 대한 해부학적 지식 부분, 환자 안전관리 부분	장치 조작 부분, 영상에 대한 해부학적 지식 부분	장치 조작 부분, 시술종류별 시술 방법 부분, 영상에 대한 해부학적 지식 부분	장치 조작 부분, 검사종류별 검사 방법 부분, 영상에 대한 해부학적 및 기술적 지식 부분, 장치 정도관리 부분	촬영종류별 촬영 방법 부분, 영상에 대한 해부학적 및 기술적 지식 부분, 3차원 재구성 영상 부분	촬영종류별 촬영 방법 부분, 영상에 대한 해부학적 및 기술적 지식 부분	CT, MRI 정도관리, 진단용엑스선장치 정도관리, 유방촬영장치 정도관리, 투시조영/혈관조영장치 정도관리, 초음파진단기 정도관리	검사 종류별 검사 방법 부분, 방사성동위원소 취급 관련 부분	모의치료 장치 조작 부분, 일반 치료계획 및 보조기구 조작 부분, 특수 치료계획 부분, 선형가속기를 이용한 치료 장치 조작 및 치료방법 부분, 기타 장치를 이용한 치료 장치 조작 및 치료방법 부분
456	2023-05-11 16:28:51	동의함	19	남성	3년제	1학년	대구광역시	5회 이상의 사용경험이 있다.	없다.		가능하다.	증강현실(AR), 가상현실(VR)	교과목에 대한 흥미가 올라간다., 교과목에 대한 이해도가 증가한다.	일부 도입이 가능하다.	방사선 기기 구조부분, 방사선 기기 조작 설정 부분, 영상 해부학 부분	전체 실기 시험 중 1문항	전용 시뮬레이터를 이용한 가상현실 시험	인체해부학 의료영상정보학	장치 조작 부분, 영상에 대한 해부학적 지식 부분	장치 조작 부분, 촬영종류별 촬영 방법 부분, 영상에 대한 해부학적 지식 부분, 장치 정도관리 부분	시술종류별 시술 방법 부분, 영상에 대한 해부학적 지식 부분	검사종류별 검사 방법 부분, 영상에 대한 해부학적 및 기술적 지식 부분	촬영종류별 촬영 방법 부분, 영상에 대한 해부학적 및 기술적 지식 부분, 3차원 재구성 영상 부분	촬영종류별 촬영 방법 부분, 영상에 대한 해부학적 및 기술적 지식 부분	CT, MRI 정도관리, 진단용엑스선장치 정도관리, 유방촬영장치 정도관리, 투시조영/혈관조영장치 정도관리, 초음파진단기 정도관리, 판독용 모니터 정도관리	장치 조작 부분, 검사 종류별 검사 방법 부분, 영상에 대한 해부학적 및 기술적 지식 부분, 장치 정도관리 부분, 방사성동위원소 취급 관련 부분, 환자 안전관리 부분	모의치료 장치 조작 부분, 일반 치료계획 및 보조기구 조작 부분, 특수 치료계획 부분, 선형가속기를 이용한 치료 장치 조작 및 치료방법 부분, 기타 장치를 이용한 치료 장치 조작 및 치료방법 부분, 품질관리 부분
457	2023-05-11 16:28:58	동의함	19	여성	3년제	1학년	대구광역시	5회 이내의 사용경험이 있다.	없다.		가능하다.	증강현실(AR)	실습효과가 증가한다.	생각해본적 없다.	방사선 기기 구조부분	과목당 1문항	모바일 디바이스(태블릿, 아이패드 등)를 이용한 증강현실 시험	인체해부학 인체생리학 영상의학	장치 조작 부분	장치 정도관리 부분	시술종류별 시술 방법 부분	영상에 대한 해부학적 및 기술적 지식 부분	영상에 대한 해부학적 및 기술적 지식 부분	영상에 대한 해부학적 및 기술적 지식 부분	초음파진단기 정도관리	방사성동위원소 취급 관련 부분	일반 치료계획 및 보조기구 조작 부분
458	2023-05-11 16:29:16	동의함	27	여성	3년제	1학년	대구광역시	5회 이내의 사용경험이 있다.	없다.		불가능하다.	증강현실(AR)	실습효과가 증가한다.	도입이 불가능하다.	방사선 기기 구조부분	전체 실기 시험 중 1문항	모바일 디바이스(태블릿, 아이패드 등)를 이용한 증강현실 시험	실습	장치 조작 부분, 촬영종류별 촬영 방법 부분	장치 조작 부분, 촬영종류별 촬영 방법 부분	장치 조작 부분, 시술종류별 시술 방법 부분	장치 조작 부분, 검사종류별 검사 방법 부분	장치 조작 부분, 촬영종류별 촬영 방법 부분	장치 조작 부분, 촬영종류별 촬영 방법 부분	CT, MRI 정도관리, 진단용엑스선장치 정도관리	장치 조작 부분, 검사 종류별 검사 방법 부분	일반 치료계획 및 보조기구 조작 부분
459	2023-05-11 16:29:24	동의함	26	남성	3년제	3학년	경상남도	간접적으로 보기만 해봤다.	없다.		가능하다.	증강현실(AR), 가상현실(VR), 혼합현실(MR), 컴퓨터기반시험(CBT)	교과목에 대한 흥미가 올라간다., 교과목에 대한 이해도가 증가한다., 실습효과가 증가한다.	도입을 추천한다.	임상검사 자세 실기 부분, 방사선 기기 구조부분, QC, QA 부분, 방사선 기기 조작 설정 부분, 영상 해부학 부분, 모두	전체 과목 중 5문항 이상	전용 시뮬레이터를 이용한 가상현실 시험	일반촬영 CT MRI	장치 조작 부분, 촬영종류별 촬영 방법 부분, 영상에 대한 해부학적 지식 부분, 장치 정도관리 부분, 환자 안전관리 부분	장치 조작 부분, 촬영종류별 촬영 방법 부분, 영상에 대한 해부학적 지식 부분, 장치 정도관리 부분, 환자 안전관리 부분	장치 조작 부분, 시술종류별 시술 방법 부분, 영상에 대한 해부학적 지식 부분, 장치 정도관리 부분, 환자 안전관리 부분	장치 조작 부분, 검사종류별 검사 방법 부분, 영상에 대한 해부학적 및 기술적 지식 부분, 장치 정도관리 부분	장치 조작 부분, 촬영종류별 촬영 방법 부분, 영상에 대한 해부학적 및 기술적 지식 부분, 3차원 재구성 영상 부분, 장치 정도관리 부분, 환자 안전관리 부분	장치 조작 부분, 촬영종류별 촬영 방법 부분, 영상에 대한 해부학적 및 기술적 지식 부분, 장치 정도관리 부분, 장비 및 환자 안전관리 부분	CT, MRI 정도관리, 진단용엑스선장치 정도관리, 유방촬영장치 정도관리, 투시조영/혈관조영장치 정도관리, 초음파진단기 정도관리, 판독용 모니터 정도관리	장치 조작 부분, 검사 종류별 검사 방법 부분, 영상에 대한 해부학적 및 기술적 지식 부분, 장치 정도관리 부분, 방사성동위원소 취급 관련 부분, 환자 안전관리 부분	모의치료 장치 조작 부분, 일반 치료계획 및 보조기구 조작 부분, 특수 치료계획 부분, 선형가속기를 이용한 치료 장치 조작 및 치료방법 부분, 기타 장치를 이용한 치료 장치 조작 및 치료방법 부분, 품질관리 부분
460	2023-05-11 16:29:35	동의함	24	남성	3년제	3학년	부산광역시	없다.	없다.		가능하다.	혼합현실(MR)	교과목에 대한 흥미가 올라간다., 실습효과가 증가한다.	일부 도입이 가능하다.	영상 해부학 부분	과목당 1문항	일반 컴퓨터를 이용한 시뮬레이션 시험	일반촬영	촬영종류별 촬영 방법 부분	촬영종류별 촬영 방법 부분	시술종류별 시술 방법 부분	검사종류별 검사 방법 부분	장치 조작 부분	촬영종류별 촬영 방법 부분	CT, MRI 정도관리, 진단용엑스선장치 정도관리	검사 종류별 검사 방법 부분	모의치료 장치 조작 부분, 일반 치료계획 및 보조기구 조작 부분, 선형가속기를 이용한 치료 장치 조작 및 치료방법 부분
461	2023-05-11 16:29:35	동의함	21	여성	3년제	3학년	부산광역시	5회 이내의 사용경험이 있다.	없다.		가능하다.	가상현실(VR)	교과목에 대한 흥미가 올라간다., 교과목에 대한 이해도가 증가한다., 실습효과가 증가한다.	일부 도입이 가능하다.	영상 해부학 부분	과목당 1문항	전용 시뮬레이터를 이용한 가상현실 시험	해부학	영상에 대한 해부학적 지식 부분	장치 조작 부분, 영상에 대한 해부학적 지식 부분	장치 조작 부분, 시술종류별 시술 방법 부분, 영상에 대한 해부학적 지식 부분	장치 조작 부분, 영상에 대한 해부학적 및 기술적 지식 부분	장치 조작 부분, 영상에 대한 해부학적 및 기술적 지식 부분, 3차원 재구성 영상 부분	장치 조작 부분, 영상에 대한 해부학적 및 기술적 지식 부분	초음파진단기 정도관리	장치 조작 부분, 영상에 대한 해부학적 및 기술적 지식 부분, 방사성동위원소 취급 관련 부분	모의치료 장치 조작 부분, 일반 치료계획 및 보조기구 조작 부분, 특수 치료계획 부분, 선형가속기를 이용한 치료 장치 조작 및 치료방법 부분
462	2023-05-11 16:29:36	동의함	19	남성	3년제	1학년	대구광역시	5회 이내의 사용경험이 있다.	있다. (2-1 문항 답변 요망)	창의적 체험활동	가능하다.	증강현실(AR), 가상현실(VR), 혼합현실(MR), 컴퓨터기반시험(CBT)	교과목에 대한 흥미가 올라간다., 교과목에 대한 이해도가 증가한다., 실습효과가 증가한다.	생각해본적 없다.	모두				장치 조작 부분, 촬영종류별 촬영 방법 부분, 영상에 대한 해부학적 지식 부분, 장치 정도관리 부분, 환자 안전관리 부분	장치 조작 부분, 촬영종류별 촬영 방법 부분, 영상에 대한 해부학적 지식 부분, 장치 정도관리 부분, 환자 안전관리 부분	장치 조작 부분, 시술종류별 시술 방법 부분, 영상에 대한 해부학적 지식 부분, 장치 정도관리 부분, 환자 안전관리 부분	장치 조작 부분, 검사종류별 검사 방법 부분, 영상에 대한 해부학적 및 기술적 지식 부분, 장치 정도관리 부분	장치 조작 부분, 촬영종류별 촬영 방법 부분, 영상에 대한 해부학적 및 기술적 지식 부분, 3차원 재구성 영상 부분, 장치 정도관리 부분, 환자 안전관리 부분	장치 조작 부분, 촬영종류별 촬영 방법 부분, 영상에 대한 해부학적 및 기술적 지식 부분, 장치 정도관리 부분, 장비 및 환자 안전관리 부분	CT, MRI 정도관리, 진단용엑스선장치 정도관리, 유방촬영장치 정도관리, 투시조영/혈관조영장치 정도관리, 초음파진단기 정도관리, 판독용 모니터 정도관리	장치 조작 부분, 검사 종류별 검사 방법 부분, 영상에 대한 해부학적 및 기술적 지식 부분, 장치 정도관리 부분, 방사성동위원소 취급 관련 부분, 환자 안전관리 부분	모의치료 장치 조작 부분, 일반 치료계획 및 보조기구 조작 부분, 특수 치료계획 부분, 선형가속기를 이용한 치료 장치 조작 및 치료방법 부분, 기타 장치를 이용한 치료 장치 조작 및 치료방법 부분, 품질관리 부분
463	2023-05-11 16:30:03	동의함	19	여성	3년제	1학년	대구광역시	없다.	없다.		생각해 본적이 없다.	가상현실(VR)	실습효과가 증가한다.	생각해본적 없다.	방사선 기기 조작 설정 부분, 영상 해부학 부분	과목당 2문항 이상	전용 시뮬레이터를 이용한 가상현실 시험	영상의료정보학, 인체해부학, 전기전자	장치 조작 부분, 영상에 대한 해부학적 지식 부분, 장치 정도관리 부분	영상에 대한 해부학적 지식 부분, 환자 안전관리 부분	영상에 대한 해부학적 지식 부분, 환자 안전관리 부분	검사종류별 검사 방법 부분, 장치 정도관리 부분	영상에 대한 해부학적 및 기술적 지식 부분, 장치 정도관리 부분, 환자 안전관리 부분	영상에 대한 해부학적 및 기술적 지식 부분	CT, MRI 정도관리, 진단용엑스선장치 정도관리, 유방촬영장치 정도관리, 초음파진단기 정도관리	영상에 대한 해부학적 및 기술적 지식 부분, 장치 정도관리 부분, 방사성동위원소 취급 관련 부분	특수 치료계획 부분, 선형가속기를 이용한 치료 장치 조작 및 치료방법 부분
464	2023-05-11 16:30:05	동의함	23	남성	3년제	2학년	부산광역시	없다.	없다.		불가능하다.	혼합현실(MR)	교과목에 대한 흥미가 올라간다.	도입이 불가능하다.	방사선 기기 구조부분	전체 실기 시험 중 1문항	일반 컴퓨터를 이용한 시뮬레이션 시험	Ct	영상에 대한 해부학적 지식 부분	촬영종류별 촬영 방법 부분, 영상에 대한 해부학적 지식 부분	영상에 대한 해부학적 지식 부분	영상에 대한 해부학적 및 기술적 지식 부분	영상에 대한 해부학적 및 기술적 지식 부분, 3차원 재구성 영상 부분	촬영종류별 촬영 방법 부분, 영상에 대한 해부학적 및 기술적 지식 부분	CT, MRI 정도관리, 진단용엑스선장치 정도관리	방사성동위원소 취급 관련 부분	선형가속기를 이용한 치료 장치 조작 및 치료방법 부분, 기타 장치를 이용한 치료 장치 조작 및 치료방법 부분
465	2023-05-11 16:30:18	동의함	22	남성	3년제	3학년	대구광역시	간접적으로 보기만 해봤다.	없다.		생각해 본적이 없다.	가상현실(VR), 컴퓨터기반시험(CBT)	실습효과가 증가한다.	도입이 불가능하다.	임상검사 자세 실기 부분, 방사선 기기 조작 설정 부분	과목당 1문항	전용 시뮬레이터를 이용한 가상현실 시험	영상학실습 투시조영 초음파	촬영종류별 촬영 방법 부분	장치 조작 부분	시술종류별 시술 방법 부분, 영상에 대한 해부학적 지식 부분	장치 조작 부분, 영상에 대한 해부학적 및 기술적 지식 부분	장치 조작 부분, 촬영종류별 촬영 방법 부분, 영상에 대한 해부학적 및 기술적 지식 부분, 3차원 재구성 영상 부분	장치 조작 부분, 촬영종류별 촬영 방법 부분	CT, MRI 정도관리, 진단용엑스선장치 정도관리, 유방촬영장치 정도관리, 투시조영/혈관조영장치 정도관리, 초음파진단기 정도관리	검사 종류별 검사 방법 부분, 영상에 대한 해부학적 및 기술적 지식 부분, 방사성동위원소 취급 관련 부분	모의치료 장치 조작 부분, 일반 치료계획 및 보조기구 조작 부분, 특수 치료계획 부분, 선형가속기를 이용한 치료 장치 조작 및 치료방법 부분, 기타 장치를 이용한 치료 장치 조작 및 치료방법 부분
466	2023-05-11 16:30:30	동의함	27	여성	3년제	3학년	대구광역시	없다.	없다.		생각해 본적이 없다.	컴퓨터기반시험(CBT)	교과목에 대한 흥미가 올라간다., 교과목에 대한 이해도가 증가한다., 실습효과가 증가한다.	생각해본적 없다.	임상검사 자세 실기 부분, 방사선 기기 구조부분, QC, QA 부분, 방사선 기기 조작 설정 부분, 영상 해부학 부분, 모두	전체 과목 중 2~5문항	모바일 디바이스(태블릿, 아이패드 등)를 이용한 증강현실 시험	일반촬영, 혈관조영, 투시	장치 조작 부분, 촬영종류별 촬영 방법 부분, 영상에 대한 해부학적 지식 부분	장치 조작 부분, 촬영종류별 촬영 방법 부분, 영상에 대한 해부학적 지식 부분	장치 조작 부분, 시술종류별 시술 방법 부분, 영상에 대한 해부학적 지식 부분	장치 조작 부분, 검사종류별 검사 방법 부분, 영상에 대한 해부학적 및 기술적 지식 부분	장치 조작 부분, 촬영종류별 촬영 방법 부분, 영상에 대한 해부학적 및 기술적 지식 부분, 3차원 재구성 영상 부분	장치 조작 부분, 촬영종류별 촬영 방법 부분, 영상에 대한 해부학적 및 기술적 지식 부분	CT, MRI 정도관리, 진단용엑스선장치 정도관리, 유방촬영장치 정도관리, 투시조영/혈관조영장치 정도관리, 초음파진단기 정도관리, 판독용 모니터 정도관리	검사 종류별 검사 방법 부분, 방사성동위원소 취급 관련 부분, 환자 안전관리 부분	모의치료 장치 조작 부분, 일반 치료계획 및 보조기구 조작 부분, 특수 치료계획 부분, 선형가속기를 이용한 치료 장치 조작 및 치료방법 부분, 기타 장치를 이용한 치료 장치 조작 및 치료방법 부분, 품질관리 부분
467	2023-05-11 16:30:39	동의함	21	여성	3년제	3학년	부산광역시	간접적으로 보기만 해봤다.	없다.		가능하다.	가상현실(VR)	실습효과가 증가한다.	생각해본적 없다.	모두	과목당 1문항	HMD(홀로렌즈, 오큐러스)를 이용한 가상현실 시험	일반촬영 초음퍼	영상에 대한 해부학적 지식 부분	영상에 대한 해부학적 지식 부분	영상에 대한 해부학적 지식 부분	영상에 대한 해부학적 및 기술적 지식 부분	영상에 대한 해부학적 및 기술적 지식 부분	영상에 대한 해부학적 및 기술적 지식 부분	투시조영/혈관조영장치 정도관리	환자 안전관리 부분	특수 치료계획 부분
468	2023-05-11 16:31:10	동의함	20	여성	3년제	3학년	부산광역시	없다.	없다.		가능하다.	혼합현실(MR)	교과목에 대한 이해도가 증가한다., 실습효과가 증가한다.	일부 도입이 가능하다.	임상검사 자세 실기 부분, 방사선 기기 조작 설정 부분	전체 실기 시험 중 1문항	모바일 디바이스(태블릿, 아이패드 등)를 이용한 증강현실 시험	일반촬영, 핵의학, 종양	촬영종류별 촬영 방법 부분, 장치 정도관리 부분, 환자 안전관리 부분	장치 조작 부분, 촬영종류별 촬영 방법 부분	장치 조작 부분, 시술종류별 시술 방법 부분, 영상에 대한 해부학적 지식 부분	검사종류별 검사 방법 부분	장치 조작 부분, 촬영종류별 촬영 방법 부분, 영상에 대한 해부학적 및 기술적 지식 부분, 3차원 재구성 영상 부분	촬영종류별 촬영 방법 부분, 영상에 대한 해부학적 및 기술적 지식 부분	CT, MRI 정도관리, 진단용엑스선장치 정도관리, 유방촬영장치 정도관리, 투시조영/혈관조영장치 정도관리	장치 조작 부분, 영상에 대한 해부학적 및 기술적 지식 부분, 방사성동위원소 취급 관련 부분	모의치료 장치 조작 부분, 일반 치료계획 및 보조기구 조작 부분, 선형가속기를 이용한 치료 장치 조작 및 치료방법 부분
469	2023-05-11 16:31:14	동의함	22	여성	3년제	2학년	부산광역시	간접적으로 보기만 해봤다.	없다.		생각해 본적이 없다.	가상현실(VR), 컴퓨터기반시험(CBT)	교과목에 대한 흥미가 올라간다., 교과목에 대한 이해도가 증가한다., 실습효과가 증가한다.	생각해본적 없다.	방사선 기기 구조부분, 영상 해부학 부분	과목당 1문항	일반 컴퓨터를 이용한 시뮬레이션 시험	치료학, 투시조영학, 핵의학	영상에 대한 해부학적 지식 부분, 장치 정도관리 부분	영상에 대한 해부학적 지식 부분, 장치 정도관리 부분	시술종류별 시술 방법 부분, 영상에 대한 해부학적 지식 부분, 장치 정도관리 부분	검사종류별 검사 방법 부분, 영상에 대한 해부학적 및 기술적 지식 부분, 장치 정도관리 부분	영상에 대한 해부학적 및 기술적 지식 부분, 3차원 재구성 영상 부분, 장치 정도관리 부분	장치 조작 부분, 촬영종류별 촬영 방법 부분, 영상에 대한 해부학적 및 기술적 지식 부분, 장치 정도관리 부분, 장비 및 환자 안전관리 부분	CT, MRI 정도관리, 진단용엑스선장치 정도관리, 유방촬영장치 정도관리, 투시조영/혈관조영장치 정도관리, 초음파진단기 정도관리, 판독용 모니터 정도관리	장치 조작 부분, 검사 종류별 검사 방법 부분, 영상에 대한 해부학적 및 기술적 지식 부분, 장치 정도관리 부분, 방사성동위원소 취급 관련 부분	모의치료 장치 조작 부분, 일반 치료계획 및 보조기구 조작 부분, 특수 치료계획 부분, 선형가속기를 이용한 치료 장치 조작 및 치료방법 부분, 기타 장치를 이용한 치료 장치 조작 및 치료방법 부분, 품질관리 부분
470	2023-05-11 16:31:22	동의함	20	여성	3년제	2학년	부산광역시	없다.	없다.		생각해 본적이 없다.	증강현실(AR)	교과목에 대한 흥미가 올라간다.	도입이 불가능하다.	영상 해부학 부분	전체 실기 시험 중 1문항	모바일 디바이스(태블릿, 아이패드 등)를 이용한 증강현실 시험	해부학 일반촬영 초음파	환자 안전관리 부분	환자 안전관리 부분	환자 안전관리 부분	장치 조작 부분	3차원 재구성 영상 부분	촬영종류별 촬영 방법 부분	초음파진단기 정도관리	방사성동위원소 취급 관련 부분	모의치료 장치 조작 부분
471	2023-05-11 16:31:36	동의함	24	남성	3년제	2학년	부산광역시	없다.	없다.		생각해 본적이 없다.	혼합현실(MR), 컴퓨터기반시험(CBT)	교과목에 대한 이해도가 증가한다.	도입을 추천한다.	방사선 기기 구조부분, 영상 해부학 부분	과목당 1문항	모바일 디바이스(태블릿, 아이패드 등)를 이용한 증강현실 시험	씨티, 엠알, 안지오	장치 조작 부분, 영상에 대한 해부학적 지식 부분	영상에 대한 해부학적 지식 부분	영상에 대한 해부학적 지식 부분	검사종류별 검사 방법 부분, 영상에 대한 해부학적 및 기술적 지식 부분	촬영종류별 촬영 방법 부분, 3차원 재구성 영상 부분, 장치 정도관리 부분	영상에 대한 해부학적 및 기술적 지식 부분	CT, MRI 정도관리	영상에 대한 해부학적 및 기술적 지식 부분	선형가속기를 이용한 치료 장치 조작 및 치료방법 부분, 기타 장치를 이용한 치료 장치 조작 및 치료방법 부분
472	2023-05-11 16:31:50	동의함	24	남성	3년제	3학년	부산광역시	5회 이내의 사용경험이 있다.	없다.		가능하다.	증강현실(AR)	교과목에 대한 이해도가 증가한다., 실습효과가 증가한다.	일부 도입이 가능하다.	방사선 기기 구조부분, 영상 해부학 부분	과목당 1문항	모바일 디바이스(태블릿, 아이패드 등)를 이용한 증강현실 시험	일반촬영 CT 인터벤션	영상에 대한 해부학적 지식 부분	영상에 대한 해부학적 지식 부분	영상에 대한 해부학적 지식 부분	영상에 대한 해부학적 및 기술적 지식 부분	영상에 대한 해부학적 및 기술적 지식 부분	영상에 대한 해부학적 및 기술적 지식 부분	CT, MRI 정도관리, 진단용엑스선장치 정도관리, 유방촬영장치 정도관리, 투시조영/혈관조영장치 정도관리, 초음파진단기 정도관리	영상에 대한 해부학적 및 기술적 지식 부분, 방사성동위원소 취급 관련 부분	모의치료 장치 조작 부분, 특수 치료계획 부분
473	2023-05-11 16:32:19	동의함	19	남성	3년제	1학년	대구광역시	간접적으로 보기만 해봤다.	없다.		생각해 본적이 없다.	혼합현실(MR)	교과목에 대한 흥미가 올라간다.	생각해본적 없다.	방사선 기기 구조부분	전체 실기 시험 중 1문항	HMD(홀로렌즈, 오큐러스)를 이용한 가상현실 시험	의료영상정보	장치 조작 부분, 촬영종류별 촬영 방법 부분	영상에 대한 해부학적 지식 부분	장치 정도관리 부분	검사종류별 검사 방법 부분	환자 안전관리 부분	촬영종류별 촬영 방법 부분	투시조영/혈관조영장치 정도관리	환자 안전관리 부분	선형가속기를 이용한 치료 장치 조작 및 치료방법 부분
474	2023-05-11 16:32:30	동의함	21	남성	3년제	3학년	대구광역시	없다.	없다.		생각해 본적이 없다.	가상현실(VR)	교과목에 대한 이해도가 증가한다.	생각해본적 없다.	영상 해부학 부분	전체 실기 시험 중 1문항	전용 시뮬레이터를 이용한 가상현실 시험	영상해부학, 투시조영영상학, 촬영학	장치 조작 부분, 촬영종류별 촬영 방법 부분, 영상에 대한 해부학적 지식 부분	장치 조작 부분, 촬영종류별 촬영 방법 부분, 영상에 대한 해부학적 지식 부분	장치 조작 부분, 시술종류별 시술 방법 부분, 영상에 대한 해부학적 지식 부분	장치 조작 부분, 검사종류별 검사 방법 부분, 영상에 대한 해부학적 및 기술적 지식 부분	장치 조작 부분, 촬영종류별 촬영 방법 부분, 영상에 대한 해부학적 및 기술적 지식 부분	장치 조작 부분, 촬영종류별 촬영 방법 부분, 영상에 대한 해부학적 및 기술적 지식 부분	CT, MRI 정도관리, 진단용엑스선장치 정도관리, 초음파진단기 정도관리	장치 조작 부분, 검사 종류별 검사 방법 부분, 영상에 대한 해부학적 및 기술적 지식 부분	모의치료 장치 조작 부분, 선형가속기를 이용한 치료 장치 조작 및 치료방법 부분
475	2023-05-11 16:32:54	동의함	31	남성	3년제	4학년	대구광역시	간접적으로 보기만 해봤다.	없다.		생각해 본적이 없다.	혼합현실(MR)	교과목에 대한 흥미가 올라간다.	도입을 추천한다.	영상 해부학 부분	과목당 1문항	일반 컴퓨터를 이용한 시뮬레이션 시험	다 필요할거같아요	환자 안전관리 부분	환자 안전관리 부분	환자 안전관리 부분	장치 정도관리 부분	환자 안전관리 부분	장비 및 환자 안전관리 부분	판독용 모니터 정도관리	환자 안전관리 부분	품질관리 부분
476	2023-05-11 16:33:25	동의함	19	남성	4년제	1학년	충청북도	5회 이상의 사용경험이 있다.	없다.		가능하다.	증강현실(AR), 가상현실(VR), 혼합현실(MR), 컴퓨터기반시험(CBT)	교과목에 대한 흥미가 올라간다., 교과목에 대한 이해도가 증가한다., 실습효과가 증가한다.	도입을 추천한다.	모두	전체 과목 중 2~5문항	일반 컴퓨터를 이용한 시뮬레이션 시험	해부학, 생리학, 핵의학	촬영종류별 촬영 방법 부분, 영상에 대한 해부학적 지식 부분	촬영종류별 촬영 방법 부분, 영상에 대한 해부학적 지식 부분	시술종류별 시술 방법 부분, 영상에 대한 해부학적 지식 부분, 장치 정도관리 부분	장치 조작 부분, 검사종류별 검사 방법 부분, 영상에 대한 해부학적 및 기술적 지식 부분	촬영종류별 촬영 방법 부분, 영상에 대한 해부학적 및 기술적 지식 부분, 3차원 재구성 영상 부분	장치 조작 부분, 촬영종류별 촬영 방법 부분, 영상에 대한 해부학적 및 기술적 지식 부분, 장치 정도관리 부분, 장비 및 환자 안전관리 부분	CT, MRI 정도관리, 진단용엑스선장치 정도관리, 유방촬영장치 정도관리, 투시조영/혈관조영장치 정도관리, 초음파진단기 정도관리, 판독용 모니터 정도관리	장치 조작 부분, 검사 종류별 검사 방법 부분, 영상에 대한 해부학적 및 기술적 지식 부분, 장치 정도관리 부분, 방사성동위원소 취급 관련 부분, 환자 안전관리 부분	모의치료 장치 조작 부분, 일반 치료계획 및 보조기구 조작 부분, 특수 치료계획 부분, 선형가속기를 이용한 치료 장치 조작 및 치료방법 부분, 기타 장치를 이용한 치료 장치 조작 및 치료방법 부분, 품질관리 부분
477	2023-05-11 16:33:28	동의함	29	남성	3년제	1학년	대구광역시	간접적으로 보기만 해봤다.	없다.		생각해 본적이 없다.	가상현실(VR)	교과목에 대한 흥미가 올라간다., 교과목에 대한 이해도가 증가한다., 실습효과가 증가한다.	도입을 추천한다.	방사선 기기 구조부분, 방사선 기기 조작 설정 부분	전체 실기 시험 중 1문항	모바일 디바이스(태블릿, 아이패드 등)를 이용한 증강현실 시험	의료정보영상학	장치 조작 부분, 촬영종류별 촬영 방법 부분, 영상에 대한 해부학적 지식 부분, 장치 정도관리 부분, 환자 안전관리 부분	장치 조작 부분, 촬영종류별 촬영 방법 부분, 영상에 대한 해부학적 지식 부분, 장치 정도관리 부분, 환자 안전관리 부분	장치 조작 부분, 시술종류별 시술 방법 부분, 영상에 대한 해부학적 지식 부분, 장치 정도관리 부분, 환자 안전관리 부분	장치 조작 부분, 검사종류별 검사 방법 부분, 영상에 대한 해부학적 및 기술적 지식 부분, 장치 정도관리 부분	장치 조작 부분, 촬영종류별 촬영 방법 부분, 영상에 대한 해부학적 및 기술적 지식 부분, 3차원 재구성 영상 부분, 장치 정도관리 부분, 환자 안전관리 부분	장치 조작 부분, 촬영종류별 촬영 방법 부분, 영상에 대한 해부학적 및 기술적 지식 부분, 장치 정도관리 부분, 장비 및 환자 안전관리 부분	CT, MRI 정도관리, 진단용엑스선장치 정도관리, 유방촬영장치 정도관리, 투시조영/혈관조영장치 정도관리, 초음파진단기 정도관리, 판독용 모니터 정도관리	장치 조작 부분, 검사 종류별 검사 방법 부분, 영상에 대한 해부학적 및 기술적 지식 부분, 장치 정도관리 부분, 방사성동위원소 취급 관련 부분, 환자 안전관리 부분	모의치료 장치 조작 부분, 일반 치료계획 및 보조기구 조작 부분, 특수 치료계획 부분, 선형가속기를 이용한 치료 장치 조작 및 치료방법 부분, 기타 장치를 이용한 치료 장치 조작 및 치료방법 부분, 품질관리 부분
478	2023-05-11 16:33:39	동의함	20	여성	3년제	3학년	경상남도	5회 이내의 사용경험이 있다.	없다.		가능하다.	혼합현실(MR)	교과목에 대한 흥미가 올라간다.	일부 도입이 가능하다.	방사선 기기 구조부분, 영상 해부학 부분	전체 실기 시험 중 1문항	전용 시뮬레이터를 이용한 가상현실 시험	투시조영, 일반촬영, 치료학	장치 조작 부분, 촬영종류별 촬영 방법 부분	촬영종류별 촬영 방법 부분, 영상에 대한 해부학적 지식 부분	장치 조작 부분, 영상에 대한 해부학적 지식 부분	검사종류별 검사 방법 부분, 영상에 대한 해부학적 및 기술적 지식 부분	3차원 재구성 영상 부분, 장치 정도관리 부분	영상에 대한 해부학적 및 기술적 지식 부분, 장비 및 환자 안전관리 부분	CT, MRI 정도관리, 진단용엑스선장치 정도관리	방사성동위원소 취급 관련 부분	모의치료 장치 조작 부분, 선형가속기를 이용한 치료 장치 조작 및 치료방법 부분
479	2023-05-11 16:35:44	동의함	18	여성	3년제	1학년	대구광역시	5회 이상의 사용경험이 있다.	없다.		가능하다.	가상현실(VR)	교과목에 대한 흥미가 올라간다.	생각해본적 없다.	모두	전체 과목 중 2~5문항	모바일 디바이스(태블릿, 아이패드 등)를 이용한 증강현실 시험	인체해부학 의료영상 방사선장치	영상에 대한 해부학적 지식 부분	장치 조작 부분	시술종류별 시술 방법 부분	장치 조작 부분, 장치 정도관리 부분	3차원 재구성 영상 부분, 장치 정도관리 부분	장치 조작 부분, 영상에 대한 해부학적 및 기술적 지식 부분	CT, MRI 정도관리, 판독용 모니터 정도관리	장치 정도관리 부분, 방사성동위원소 취급 관련 부분, 환자 안전관리 부분	일반 치료계획 및 보조기구 조작 부분, 특수 치료계획 부분, 기타 장치를 이용한 치료 장치 조작 및 치료방법 부분
480	2023-05-11 16:37:05	동의함	20	남성	3년제	1학년	대구광역시	5회 이상의 사용경험이 있다.	없다.		생각해 본적이 없다.	가상현실(VR)	교과목에 대한 흥미가 올라간다.	생각해본적 없다.	영상 해부학 부분	전체 실기 시험 중 1문항	일반 컴퓨터를 이용한 시뮬레이션 시험	인체해부학	장치 정도관리 부분	영상에 대한 해부학적 지식 부분	장치 정도관리 부분	장치 정도관리 부분	장치 정도관리 부분	장치 정도관리 부분	초음파진단기 정도관리	장치 정도관리 부분	선형가속기를 이용한 치료 장치 조작 및 치료방법 부분
481	2023-05-11 16:37:35	동의함	23	남성	3년제	4학년	대구광역시	간접적으로 보기만 해봤다.	없다.		가능하다.	증강현실(AR), 가상현실(VR), 혼합현실(MR)	교과목에 대한 이해도가 증가한다., 실습효과가 증가한다.	도입을 추천한다.	임상검사 자세 실기 부분, 방사선 기기 조작 설정 부분, 영상 해부학 부분	전체 실기 시험 중 1문항	HMD(홀로렌즈, 오큐러스)를 이용한 가상현실 시험	영상학실습 해부학 기기학	장치 조작 부분, 촬영종류별 촬영 방법 부분, 영상에 대한 해부학적 지식 부분	장치 조작 부분, 촬영종류별 촬영 방법 부분, 영상에 대한 해부학적 지식 부분	장치 조작 부분, 시술종류별 시술 방법 부분, 영상에 대한 해부학적 지식 부분	장치 조작 부분, 검사종류별 검사 방법 부분, 영상에 대한 해부학적 및 기술적 지식 부분	장치 조작 부분, 촬영종류별 촬영 방법 부분, 영상에 대한 해부학적 및 기술적 지식 부분, 3차원 재구성 영상 부분	장치 조작 부분, 촬영종류별 촬영 방법 부분, 영상에 대한 해부학적 및 기술적 지식 부분	CT, MRI 정도관리, 진단용엑스선장치 정도관리, 유방촬영장치 정도관리, 투시조영/혈관조영장치 정도관리, 초음파진단기 정도관리, 판독용 모니터 정도관리	장치 조작 부분, 검사 종류별 검사 방법 부분, 영상에 대한 해부학적 및 기술적 지식 부분, 장치 정도관리 부분, 방사성동위원소 취급 관련 부분, 환자 안전관리 부분	모의치료 장치 조작 부분, 일반 치료계획 및 보조기구 조작 부분, 특수 치료계획 부분, 선형가속기를 이용한 치료 장치 조작 및 치료방법 부분, 기타 장치를 이용한 치료 장치 조작 및 치료방법 부분, 품질관리 부분
482	2023-05-11 16:37:43	동의함	23	여성	3년제	3학년	부산광역시	5회 이내의 사용경험이 있다.	없다.		가능하다.	증강현실(AR), 가상현실(VR), 컴퓨터기반시험(CBT)	교과목에 대한 흥미가 올라간다., 교과목에 대한 이해도가 증가한다., 실습효과가 증가한다.	도입을 추천한다.	임상검사 자세 실기 부분, 방사선 기기 구조부분, QC, QA 부분, 방사선 기기 조작 설정 부분, 영상 해부학 부분, 모두	전체 실기 시험 중 1문항	일반 컴퓨터를 이용한 시뮬레이션 시험	인터벤션, mri, ct	촬영종류별 촬영 방법 부분, 영상에 대한 해부학적 지식 부분, 장치 정도관리 부분	촬영종류별 촬영 방법 부분, 영상에 대한 해부학적 지식 부분, 장치 정도관리 부분	시술종류별 시술 방법 부분, 영상에 대한 해부학적 지식 부분, 장치 정도관리 부분	장치 조작 부분, 검사종류별 검사 방법 부분, 영상에 대한 해부학적 및 기술적 지식 부분	장치 조작 부분, 영상에 대한 해부학적 및 기술적 지식 부분, 3차원 재구성 영상 부분, 장치 정도관리 부분	촬영종류별 촬영 방법 부분, 장치 정도관리 부분	CT, MRI 정도관리, 투시조영/혈관조영장치 정도관리, 초음파진단기 정도관리	검사 종류별 검사 방법 부분, 장치 정도관리 부분, 방사성동위원소 취급 관련 부분	모의치료 장치 조작 부분, 일반 치료계획 및 보조기구 조작 부분, 선형가속기를 이용한 치료 장치 조작 및 치료방법 부분
483	2023-05-11 16:37:50	동의함	19	여성	3년제	2학년	부산광역시	간접적으로 보기만 해봤다.	없다.		생각해 본적이 없다.	가상현실(VR)	교과목에 대한 흥미가 올라간다.	도입이 불가능하다.	방사선 기기 조작 설정 부분	전체 과목 중 2~5문항	전용 시뮬레이터를 이용한 가상현실 시험	초음파, 상하지 촬영학, 흉복부 촬영학	장치 조작 부분, 환자 안전관리 부분	촬영종류별 촬영 방법 부분	시술종류별 시술 방법 부분	장치 조작 부분	장치 조작 부분	장치 조작 부분	판독용 모니터 정도관리	장치 조작 부분	일반 치료계획 및 보조기구 조작 부분
484	2023-05-11 16:38:05	동의함	25	남성	3년제	3학년	부산광역시	5회 이상의 사용경험이 있다.	없다.		가능하다.	증강현실(AR)	교과목에 대한 흥미가 올라간다., 교과목에 대한 이해도가 증가한다., 실습효과가 증가한다.	도입을 추천한다.	임상검사 자세 실기 부분, 방사선 기기 조작 설정 부분	과목당 2문항 이상	모바일 디바이스(태블릿, 아이패드 등)를 이용한 증강현실 시험	일반촬영, 초음파, 인터벤션	장치 조작 부분, 촬영종류별 촬영 방법 부분, 영상에 대한 해부학적 지식 부분	촬영종류별 촬영 방법 부분	시술종류별 시술 방법 부분, 영상에 대한 해부학적 지식 부분	장치 조작 부분, 검사종류별 검사 방법 부분, 영상에 대한 해부학적 및 기술적 지식 부분	촬영종류별 촬영 방법 부분, 영상에 대한 해부학적 및 기술적 지식 부분, 3차원 재구성 영상 부분	영상에 대한 해부학적 및 기술적 지식 부분	CT, MRI 정도관리, 진단용엑스선장치 정도관리, 초음파진단기 정도관리	검사 종류별 검사 방법 부분	모의치료 장치 조작 부분, 일반 치료계획 및 보조기구 조작 부분, 특수 치료계획 부분, 선형가속기를 이용한 치료 장치 조작 및 치료방법 부분, 기타 장치를 이용한 치료 장치 조작 및 치료방법 부분
485	2023-05-11 16:38:26	동의함	20	여성	3년제	1학년	부산광역시	5회 이내의 사용경험이 있다.	없다.		생각해 본적이 없다.	가상현실(VR), 혼합현실(MR)	교과목에 대한 흥미가 올라간다., 실습효과가 증가한다.	생각해본적 없다.	방사선 기기 구조부분	전체 실기 시험 중 1문항	전용 시뮬레이터를 이용한 가상현실 시험		장치 조작 부분	장치 조작 부분, 촬영종류별 촬영 방법 부분	장치 조작 부분, 장치 정도관리 부분	장치 조작 부분, 장치 정도관리 부분	장치 조작 부분, 촬영종류별 촬영 방법 부분, 3차원 재구성 영상 부분	장치 조작 부분, 촬영종류별 촬영 방법 부분	CT, MRI 정도관리, 진단용엑스선장치 정도관리	장치 조작 부분, 검사 종류별 검사 방법 부분	모의치료 장치 조작 부분
486	2023-05-11 16:39:31	동의함	21	여성	4년제	3학년	충청북도	간접적으로 보기만 해봤다.	없다.		가능하다.	증강현실(AR)	교과목에 대한 흥미가 올라간다.	도입이 불가능하다.	방사선 기기 구조부분, 영상 해부학 부분	과목당 1문항	모바일 디바이스(태블릿, 아이패드 등)를 이용한 증강현실 시험	해부학,영상학,혈관조영	영상에 대한 해부학적 지식 부분	영상에 대한 해부학적 지식 부분	영상에 대한 해부학적 지식 부분	영상에 대한 해부학적 및 기술적 지식 부분	영상에 대한 해부학적 및 기술적 지식 부분, 3차원 재구성 영상 부분	영상에 대한 해부학적 및 기술적 지식 부분	CT, MRI 정도관리, 투시조영/혈관조영장치 정도관리	영상에 대한 해부학적 및 기술적 지식 부분	선형가속기를 이용한 치료 장치 조작 및 치료방법 부분
487	2023-05-11 16:40:06	동의함	27	남성	3년제	2학년	부산광역시	간접적으로 보기만 해봤다.	없다.		생각해 본적이 없다.	컴퓨터기반시험(CBT)	실습효과가 증가한다.	생각해본적 없다.	방사선 기기 구조부분	전체 실기 시험 중 1문항	일반 컴퓨터를 이용한 시뮬레이션 시험	촬영 ct mr	촬영종류별 촬영 방법 부분	촬영종류별 촬영 방법 부분	장치 정도관리 부분	검사종류별 검사 방법 부분, 영상에 대한 해부학적 및 기술적 지식 부분	촬영종류별 촬영 방법 부분	촬영종류별 촬영 방법 부분	CT, MRI 정도관리	영상에 대한 해부학적 및 기술적 지식 부분	특수 치료계획 부분, 선형가속기를 이용한 치료 장치 조작 및 치료방법 부분
488	2023-05-11 16:40:21	동의함	24	남성	3년제	3학년	부산광역시	없다.	없다.		생각해 본적이 없다.	증강현실(AR), 가상현실(VR), 컴퓨터기반시험(CBT)	교과목에 대한 흥미가 올라간다.	도입이 불가능하다.	임상검사 자세 실기 부분, 방사선 기기 구조부분, QC, QA 부분, 방사선 기기 조작 설정 부분	전체 실기 시험 중 1문항	모바일 디바이스(태블릿, 아이패드 등)를 이용한 증강현실 시험	일반촬영 CT MRI	장치 조작 부분, 촬영종류별 촬영 방법 부분	촬영종류별 촬영 방법 부분, 영상에 대한 해부학적 지식 부분	시술종류별 시술 방법 부분, 영상에 대한 해부학적 지식 부분	검사종류별 검사 방법 부분	영상에 대한 해부학적 및 기술적 지식 부분, 3차원 재구성 영상 부분	촬영종류별 촬영 방법 부분, 장치 정도관리 부분	CT, MRI 정도관리, 진단용엑스선장치 정도관리	장치 조작 부분, 영상에 대한 해부학적 및 기술적 지식 부분	모의치료 장치 조작 부분, 선형가속기를 이용한 치료 장치 조작 및 치료방법 부분
489	2023-05-11 16:41:14	동의함	23	남성	3년제	3학년	경상남도	간접적으로 보기만 해봤다.	없다.		가능하다.	가상현실(VR)	교과목에 대한 흥미가 올라간다.	일부 도입이 가능하다.	임상검사 자세 실기 부분, 방사선 기기 구조부분	전체 실기 시험 중 1문항	전용 시뮬레이터를 이용한 가상현실 시험	진료 영상학, 씨티, 엠알, 치료학, 초음파 등 실기 전용	장치 조작 부분, 촬영종류별 촬영 방법 부분, 영상에 대한 해부학적 지식 부분	영상에 대한 해부학적 지식 부분, 장치 정도관리 부분	영상에 대한 해부학적 지식 부분, 장치 정도관리 부분, 환자 안전관리 부분	장치 조작 부분, 검사종류별 검사 방법 부분	장치 조작 부분, 촬영종류별 촬영 방법 부분, 영상에 대한 해부학적 및 기술적 지식 부분, 3차원 재구성 영상 부분	장치 조작 부분, 촬영종류별 촬영 방법 부분, 영상에 대한 해부학적 및 기술적 지식 부분	CT, MRI 정도관리, 진단용엑스선장치 정도관리, 유방촬영장치 정도관리	장치 조작 부분, 검사 종류별 검사 방법 부분, 영상에 대한 해부학적 및 기술적 지식 부분, 장치 정도관리 부분	일반 치료계획 및 보조기구 조작 부분, 특수 치료계획 부분, 선형가속기를 이용한 치료 장치 조작 및 치료방법 부분
490	2023-05-11 16:41:21	동의함	19	여성	4년제	1학년	충청북도	5회 이내의 사용경험이 있다.	없다.		생각해 본적이 없다.	증강현실(AR), 가상현실(VR), 혼합현실(MR), 컴퓨터기반시험(CBT)	교과목에 대한 흥미가 올라간다.	생각해본적 없다.		전체 과목 중 2~5문항	모바일 디바이스(태블릿, 아이패드 등)를 이용한 증강현실 시험		환자 안전관리 부분	영상에 대한 해부학적 지식 부분	장치 조작 부분	장치 조작 부분	장치 조작 부분	장치 조작 부분	진단용엑스선장치 정도관리	영상에 대한 해부학적 및 기술적 지식 부분	선형가속기를 이용한 치료 장치 조작 및 치료방법 부분
491	2023-05-11 16:41:37	동의함	19	남성	3년제	1학년	부산광역시	5회 이내의 사용경험이 있다.	없다.		생각해 본적이 없다.	증강현실(AR), 가상현실(VR)	교과목에 대한 흥미가 올라간다., 교과목에 대한 이해도가 증가한다., 실습효과가 증가한다.	생각해본적 없다.	방사선 기기 구조부분, 방사선 기기 조작 설정 부분, 영상 해부학 부분, 모두	과목당 2문항 이상	전용 시뮬레이터를 이용한 가상현실 시험	인체해부학,방사선학개론,보건물리	장치 조작 부분, 촬영종류별 촬영 방법 부분, 영상에 대한 해부학적 지식 부분	촬영종류별 촬영 방법 부분, 영상에 대한 해부학적 지식 부분	시술종류별 시술 방법 부분, 영상에 대한 해부학적 지식 부분	검사종류별 검사 방법 부분, 영상에 대한 해부학적 및 기술적 지식 부분	장치 조작 부분, 촬영종류별 촬영 방법 부분, 영상에 대한 해부학적 및 기술적 지식 부분, 3차원 재구성 영상 부분	촬영종류별 촬영 방법 부분, 영상에 대한 해부학적 및 기술적 지식 부분	CT, MRI 정도관리, 유방촬영장치 정도관리, 투시조영/혈관조영장치 정도관리, 초음파진단기 정도관리	장치 조작 부분, 검사 종류별 검사 방법 부분, 영상에 대한 해부학적 및 기술적 지식 부분, 방사성동위원소 취급 관련 부분, 환자 안전관리 부분	일반 치료계획 및 보조기구 조작 부분, 특수 치료계획 부분, 기타 장치를 이용한 치료 장치 조작 및 치료방법 부분, 품질관리 부분
492	2023-05-11 16:41:53	동의함	18	여성	3년제	1학년	대구광역시	간접적으로 보기만 해봤다.	없다.		가능하다.	증강현실(AR), 가상현실(VR), 혼합현실(MR), 컴퓨터기반시험(CBT)	교과목에 대한 흥미가 올라간다., 실습효과가 증가한다.	일부 도입이 가능하다.	임상검사 자세 실기 부분, 방사선 기기 구조부분, 영상 해부학 부분	전체 과목 중 2~5문항	전용 시뮬레이터를 이용한 가상현실 시험	인체해부학,의료영상정보학	영상에 대한 해부학적 지식 부분	장치 조작 부분	영상에 대한 해부학적 지식 부분	장치 조작 부분, 장치 정도관리 부분	3차원 재구성 영상 부분	촬영종류별 촬영 방법 부분	CT, MRI 정도관리, 투시조영/혈관조영장치 정도관리, 초음파진단기 정도관리	장치 조작 부분	일반 치료계획 및 보조기구 조작 부분, 특수 치료계획 부분
493	2023-05-11 16:42:02	동의함	24	남성	3년제	1학년	대구광역시	없다.	없다.		가능하다.	증강현실(AR), 가상현실(VR)	교과목에 대한 흥미가 올라간다., 교과목에 대한 이해도가 증가한다., 실습효과가 증가한다.	생각해본적 없다.	임상검사 자세 실기 부분, 방사선 기기 조작 설정 부분	전체 과목 중 2~5문항	전용 시뮬레이터를 이용한 가상현실 시험	인체해부학, 의료영상정보학, 전기전자공학	장치 조작 부분, 촬영종류별 촬영 방법 부분, 영상에 대한 해부학적 지식 부분, 환자 안전관리 부분	촬영종류별 촬영 방법 부분, 영상에 대한 해부학적 지식 부분, 환자 안전관리 부분	장치 조작 부분, 시술종류별 시술 방법 부분, 영상에 대한 해부학적 지식 부분, 환자 안전관리 부분	장치 조작 부분, 검사종류별 검사 방법 부분, 영상에 대한 해부학적 및 기술적 지식 부분	장치 조작 부분, 영상에 대한 해부학적 및 기술적 지식 부분, 3차원 재구성 영상 부분, 환자 안전관리 부분	장치 조작 부분, 촬영종류별 촬영 방법 부분, 영상에 대한 해부학적 및 기술적 지식 부분, 장비 및 환자 안전관리 부분	CT, MRI 정도관리, 진단용엑스선장치 정도관리, 투시조영/혈관조영장치 정도관리, 판독용 모니터 정도관리	장치 조작 부분, 검사 종류별 검사 방법 부분, 영상에 대한 해부학적 및 기술적 지식 부분, 방사성동위원소 취급 관련 부분, 환자 안전관리 부분	모의치료 장치 조작 부분, 일반 치료계획 및 보조기구 조작 부분, 특수 치료계획 부분, 선형가속기를 이용한 치료 장치 조작 및 치료방법 부분
494	2023-05-11 16:44:29	동의함	25	여성	3년제	1학년	대구광역시	5회 이내의 사용경험이 있다.	없다.		생각해 본적이 없다.	혼합현실(MR)	교과목에 대한 흥미가 올라간다., 교과목에 대한 이해도가 증가한다.	생각해본적 없다.	방사선 기기 조작 설정 부분	전체 과목 중 2~5문항	모바일 디바이스(태블릿, 아이패드 등)를 이용한 증강현실 시험	국가시험 과목을 잘 몰라서 답변이 어렵습니다.	촬영종류별 촬영 방법 부분, 환자 안전관리 부분	영상에 대한 해부학적 지식 부분	환자 안전관리 부분	장치 조작 부분, 영상에 대한 해부학적 및 기술적 지식 부분	장치 조작 부분, 촬영종류별 촬영 방법 부분	장치 조작 부분, 촬영종류별 촬영 방법 부분, 영상에 대한 해부학적 및 기술적 지식 부분, 장치 정도관리 부분, 장비 및 환자 안전관리 부분	CT, MRI 정도관리, 진단용엑스선장치 정도관리, 초음파진단기 정도관리, 판독용 모니터 정도관리	장치 조작 부분, 검사 종류별 검사 방법 부분, 방사성동위원소 취급 관련 부분	모의치료 장치 조작 부분, 일반 치료계획 및 보조기구 조작 부분, 특수 치료계획 부분, 선형가속기를 이용한 치료 장치 조작 및 치료방법 부분, 기타 장치를 이용한 치료 장치 조작 및 치료방법 부분
495	2023-05-11 16:44:30	동의함	20	여성	4년제	3학년	충청북도	5회 이상의 사용경험이 있다.	없다.		가능하다.	증강현실(AR)	교과목에 대한 흥미가 올라간다.	일부 도입이 가능하다.	영상 해부학 부분	과목당 1문항	모바일 디바이스(태블릿, 아이패드 등)를 이용한 증강현실 시험	해부학 기기학 영상학	촬영종류별 촬영 방법 부분, 영상에 대한 해부학적 지식 부분	촬영종류별 촬영 방법 부분, 영상에 대한 해부학적 지식 부분	시술종류별 시술 방법 부분, 영상에 대한 해부학적 지식 부분	영상에 대한 해부학적 및 기술적 지식 부분	영상에 대한 해부학적 및 기술적 지식 부분, 3차원 재구성 영상 부분	촬영종류별 촬영 방법 부분, 영상에 대한 해부학적 및 기술적 지식 부분	CT, MRI 정도관리, 진단용엑스선장치 정도관리, 유방촬영장치 정도관리	영상에 대한 해부학적 및 기술적 지식 부분, 장치 정도관리 부분	모의치료 장치 조작 부분, 일반 치료계획 및 보조기구 조작 부분, 특수 치료계획 부분
496	2023-05-11 16:44:32	동의함	30	여성	3년제	3학년	부산광역시	간접적으로 보기만 해봤다.	없다.		생각해 본적이 없다.	컴퓨터기반시험(CBT)	실습효과가 증가한다.	생각해본적 없다.	방사선 기기 조작 설정 부분, 영상 해부학 부분	전체 실기 시험 중 1문항	모바일 디바이스(태블릿, 아이패드 등)를 이용한 증강현실 시험	해부학	장치 조작 부분, 영상에 대한 해부학적 지식 부분	장치 조작 부분, 영상에 대한 해부학적 지식 부분	장치 조작 부분, 영상에 대한 해부학적 지식 부분	장치 조작 부분, 영상에 대한 해부학적 및 기술적 지식 부분	장치 조작 부분, 영상에 대한 해부학적 및 기술적 지식 부분	장치 조작 부분, 영상에 대한 해부학적 및 기술적 지식 부분	CT, MRI 정도관리, 초음파진단기 정도관리	장치 조작 부분, 영상에 대한 해부학적 및 기술적 지식 부분, 방사성동위원소 취급 관련 부분	모의치료 장치 조작 부분
497	2023-05-11 16:44:37	동의함	19	여성	4년제	1학년	부산광역시	5회 이내의 사용경험이 있다.	없다.		가능하다.	가상현실(VR), 컴퓨터기반시험(CBT)	교과목에 대한 흥미가 올라간다., 실습효과가 증가한다.	생각해본적 없다.	모두	과목당 1문항	일반 컴퓨터를 이용한 시뮬레이션 시험	전기공학, 인체해부학, 영어	장치 조작 부분, 촬영종류별 촬영 방법 부분, 환자 안전관리 부분	장치 조작 부분, 촬영종류별 촬영 방법 부분, 환자 안전관리 부분	장치 조작 부분, 시술종류별 시술 방법 부분, 환자 안전관리 부분	장치 조작 부분, 검사종류별 검사 방법 부분	장치 조작 부분, 촬영종류별 촬영 방법 부분, 3차원 재구성 영상 부분, 환자 안전관리 부분	장치 조작 부분, 촬영종류별 촬영 방법 부분, 장비 및 환자 안전관리 부분	CT, MRI 정도관리, 진단용엑스선장치 정도관리, 투시조영/혈관조영장치 정도관리, 초음파진단기 정도관리, 판독용 모니터 정도관리	장치 조작 부분, 검사 종류별 검사 방법 부분, 환자 안전관리 부분	모의치료 장치 조작 부분, 일반 치료계획 및 보조기구 조작 부분, 특수 치료계획 부분, 품질관리 부분
498	2023-05-11 16:44:59	동의함	19	남성	3년제	1학년	대구광역시	없다.	없다.		생각해 본적이 없다.	가상현실(VR)	교과목에 대한 흥미가 올라간다.	생각해본적 없다.	영상 해부학 부분	과목당 1문항	전용 시뮬레이터를 이용한 가상현실 시험	의료	장치 조작 부분, 촬영종류별 촬영 방법 부분	영상에 대한 해부학적 지식 부분, 장치 정도관리 부분	영상에 대한 해부학적 지식 부분	영상에 대한 해부학적 및 기술적 지식 부분	3차원 재구성 영상 부분	촬영종류별 촬영 방법 부분	CT, MRI 정도관리	영상에 대한 해부학적 및 기술적 지식 부분	일반 치료계획 및 보조기구 조작 부분, 특수 치료계획 부분
499	2023-05-11 16:45:15	동의함	19	남성	3년제	2학년	부산광역시	간접적으로 보기만 해봤다.	없다.		가능하다.	가상현실(VR)	교과목에 대한 흥미가 올라간다.	일부 도입이 가능하다.	방사선 기기 구조부분	과목당 1문항	모바일 디바이스(태블릿, 아이패드 등)를 이용한 증강현실 시험	치료학,계측학,기기학	장치 조작 부분	촬영종류별 촬영 방법 부분, 영상에 대한 해부학적 지식 부분	영상에 대한 해부학적 지식 부분, 환자 안전관리 부분	검사종류별 검사 방법 부분, 영상에 대한 해부학적 및 기술적 지식 부분	촬영종류별 촬영 방법 부분, 영상에 대한 해부학적 및 기술적 지식 부분, 3차원 재구성 영상 부분	장치 조작 부분, 촬영종류별 촬영 방법 부분, 영상에 대한 해부학적 및 기술적 지식 부분, 장치 정도관리 부분	CT, MRI 정도관리, 투시조영/혈관조영장치 정도관리	검사 종류별 검사 방법 부분, 방사성동위원소 취급 관련 부분	선형가속기를 이용한 치료 장치 조작 및 치료방법 부분, 품질관리 부분
500	2023-05-11 16:45:52	동의함	23	여성	3년제	3학년	부산광역시	간접적으로 보기만 해봤다.	없다.		생각해 본적이 없다.	가상현실(VR)	교과목에 대한 흥미가 올라간다., 실습효과가 증가한다.	도입이 불가능하다.	방사선 기기 구조부분	전체 실기 시험 중 1문항	전용 시뮬레이터를 이용한 가상현실 시험	해부학, CT, MRI	장치 조작 부분	영상에 대한 해부학적 지식 부분	영상에 대한 해부학적 지식 부분	검사종류별 검사 방법 부분	3차원 재구성 영상 부분, 장치 정도관리 부분	촬영종류별 촬영 방법 부분	판독용 모니터 정도관리	방사성동위원소 취급 관련 부분	선형가속기를 이용한 치료 장치 조작 및 치료방법 부분
501	2023-05-11 16:45:53	동의함	20	여성	3년제	3학년	경상남도	5회 이내의 사용경험이 있다.	없다.		불가능하다.	증강현실(AR), 컴퓨터기반시험(CBT)	교과목에 대한 이해도가 증가한다.	생각해본적 없다.	임상검사 자세 실기 부분	과목당 1문항	모바일 디바이스(태블릿, 아이패드 등)를 이용한 증강현실 시험	임상기술학, 영상해부학, 초음파	환자 안전관리 부분	영상에 대한 해부학적 지식 부분, 장치 정도관리 부분	장치 정도관리 부분, 환자 안전관리 부분	장치 조작 부분, 검사종류별 검사 방법 부분	3차원 재구성 영상 부분	영상에 대한 해부학적 및 기술적 지식 부분	CT, MRI 정도관리, 투시조영/혈관조영장치 정도관리	방사성동위원소 취급 관련 부분	모의치료 장치 조작 부분, 품질관리 부분
502	2023-05-11 16:46:42	동의함	21	여성	3년제	1학년	부산광역시	5회 이내의 사용경험이 있다.	없다.		가능하다.	혼합현실(MR), 컴퓨터기반시험(CBT)	교과목에 대한 흥미가 올라간다., 교과목에 대한 이해도가 증가한다.	일부 도입이 가능하다.	방사선 기기 조작 설정 부분	과목당 1문항	모바일 디바이스(태블릿, 아이패드 등)를 이용한 증강현실 시험		장치 조작 부분	장치 조작 부분	장치 조작 부분	장치 조작 부분	장치 조작 부분	장치 조작 부분	CT, MRI 정도관리	장치 조작 부분	모의치료 장치 조작 부분
503	2023-05-11 16:48:01	동의함	23	여성	3년제	1학년	경상북도	없다.	없다.		생각해 본적이 없다.	가상현실(VR)	교과목에 대한 흥미가 올라간다.	일부 도입이 가능하다.	방사선 기기 구조부분	과목당 1문항	일반 컴퓨터를 이용한 시뮬레이션 시험		장치 조작 부분	촬영종류별 촬영 방법 부분	장치 정도관리 부분	장치 정도관리 부분	장치 조작 부분	촬영종류별 촬영 방법 부분	CT, MRI 정도관리	장치 조작 부분	일반 치료계획 및 보조기구 조작 부분
504	2023-05-11 16:49:10	동의함	18	남성	3년제	1학년	부산광역시	5회 이내의 사용경험이 있다.	없다.		가능하다.	증강현실(AR), 가상현실(VR), 혼합현실(MR), 컴퓨터기반시험(CBT)	교과목에 대한 흥미가 올라간다., 실습효과가 증가한다.	일부 도입이 가능하다.	임상검사 자세 실기 부분, 방사선 기기 구조부분, 방사선 기기 조작 설정 부분, 영상 해부학 부분	과목당 2문항 이상	전용 시뮬레이터를 이용한 가상현실 시험	해부학,핵의학,기기학	장치 조작 부분, 촬영종류별 촬영 방법 부분, 환자 안전관리 부분	장치 조작 부분, 촬영종류별 촬영 방법 부분	시술종류별 시술 방법 부분, 영상에 대한 해부학적 지식 부분, 환자 안전관리 부분	장치 조작 부분, 영상에 대한 해부학적 및 기술적 지식 부분	장치 조작 부분, 영상에 대한 해부학적 및 기술적 지식 부분, 3차원 재구성 영상 부분	장치 조작 부분, 영상에 대한 해부학적 및 기술적 지식 부분, 장치 정도관리 부분	CT, MRI 정도관리, 진단용엑스선장치 정도관리, 유방촬영장치 정도관리, 투시조영/혈관조영장치 정도관리, 초음파진단기 정도관리, 판독용 모니터 정도관리	검사 종류별 검사 방법 부분, 장치 정도관리 부분	모의치료 장치 조작 부분, 일반 치료계획 및 보조기구 조작 부분, 특수 치료계획 부분, 기타 장치를 이용한 치료 장치 조작 및 치료방법 부분
505	2023-05-11 16:49:39	동의함	19	여성	3년제	1학년	부산광역시	간접적으로 보기만 해봤다.	없다.		가능하다.	컴퓨터기반시험(CBT)	교과목에 대한 흥미가 올라간다.	일부 도입이 가능하다.	임상검사 자세 실기 부분, 방사선 기기 조작 설정 부분, 영상 해부학 부분	전체 실기 시험 중 1문항	일반 컴퓨터를 이용한 시뮬레이션 시험	촬영학실습 해부학 기기학	장치 조작 부분, 장치 정도관리 부분	장치 조작 부분, 장치 정도관리 부분	장치 조작 부분, 시술종류별 시술 방법 부분, 영상에 대한 해부학적 지식 부분	장치 조작 부분, 검사종류별 검사 방법 부분, 영상에 대한 해부학적 및 기술적 지식 부분	장치 조작 부분	장치 조작 부분, 촬영종류별 촬영 방법 부분, 장치 정도관리 부분	CT, MRI 정도관리, 투시조영/혈관조영장치 정도관리, 초음파진단기 정도관리	장치 조작 부분	모의치료 장치 조작 부분
506	2023-05-11 16:50:17	동의함	18	여성	3년제	1학년	부산광역시	5회 이내의 사용경험이 있다.	없다.		가능하다.	가상현실(VR)	교과목에 대한 이해도가 증가한다., 실습효과가 증가한다.	일부 도입이 가능하다.	방사선 기기 조작 설정 부분, 영상 해부학 부분	전체 과목 중 2~5문항	전용 시뮬레이터를 이용한 가상현실 시험	해부학, 촬영학, 기계학	영상에 대한 해부학적 지식 부분	영상에 대한 해부학적 지식 부분	영상에 대한 해부학적 지식 부분	영상에 대한 해부학적 및 기술적 지식 부분	영상에 대한 해부학적 및 기술적 지식 부분	영상에 대한 해부학적 및 기술적 지식 부분	유방촬영장치 정도관리, 투시조영/혈관조영장치 정도관리	영상에 대한 해부학적 및 기술적 지식 부분	특수 치료계획 부분
507	2023-05-11 16:50:26	동의함	19	남성	3년제	1학년	부산광역시	없다.	없다.		불가능하다.	가상현실(VR)	교과목에 대한 이해도가 증가한다.	일부 도입이 가능하다.	임상검사 자세 실기 부분	전체 실기 시험 중 1문항	일반 컴퓨터를 이용한 시뮬레이션 시험	핵의학 기기학 해부학	장치 조작 부분	촬영종류별 촬영 방법 부분	영상에 대한 해부학적 지식 부분	장치 조작 부분	장치 조작 부분	장치 조작 부분	CT, MRI 정도관리	검사 종류별 검사 방법 부분	특수 치료계획 부분
508	2023-05-11 16:50:35	동의함	22	여성	3년제	2학년	부산광역시	간접적으로 보기만 해봤다.	없다.		가능하다.	컴퓨터기반시험(CBT)	교과목에 대한 흥미가 올라간다.	도입이 불가능하다.	영상 해부학 부분	과목당 1문항	전용 시뮬레이터를 이용한 가상현실 시험	해부생리학/ 컴퓨터단층촬영학/ 초음파	영상에 대한 해부학적 지식 부분	영상에 대한 해부학적 지식 부분	영상에 대한 해부학적 지식 부분	영상에 대한 해부학적 및 기술적 지식 부분	영상에 대한 해부학적 및 기술적 지식 부분	영상에 대한 해부학적 및 기술적 지식 부분	CT, MRI 정도관리, 투시조영/혈관조영장치 정도관리, 초음파진단기 정도관리, 판독용 모니터 정도관리	영상에 대한 해부학적 및 기술적 지식 부분	선형가속기를 이용한 치료 장치 조작 및 치료방법 부분
509	2023-05-11 16:50:37	동의함	24	남성	3년제	3학년	대구광역시	없다.	없다.		가능하다.	증강현실(AR)	교과목에 대한 흥미가 올라간다.	도입을 추천한다.	모두	과목당 1문항	일반 컴퓨터를 이용한 시뮬레이션 시험		장치 조작 부분	장치 조작 부분	장치 조작 부분	영상에 대한 해부학적 및 기술적 지식 부분	3차원 재구성 영상 부분	장치 조작 부분	투시조영/혈관조영장치 정도관리	장치 정도관리 부분	특수 치료계획 부분
510	2023-05-11 16:50:55	동의함	19	남성	3년제	1학년	대구광역시	없다.	없다.		가능하다.	혼합현실(MR)	실습효과가 증가한다.	도입을 추천한다.	모두	과목당 2문항 이상	전용 시뮬레이터를 이용한 가상현실 시험	해부학, 방사선 기기 구조, 방사선 기기 조작	장치 조작 부분, 영상에 대한 해부학적 지식 부분	장치 조작 부분, 촬영종류별 촬영 방법 부분, 영상에 대한 해부학적 지식 부분	장치 조작 부분, 시술종류별 시술 방법 부분, 영상에 대한 해부학적 지식 부분	장치 조작 부분, 검사종류별 검사 방법 부분, 영상에 대한 해부학적 및 기술적 지식 부분	장치 조작 부분, 촬영종류별 촬영 방법 부분, 영상에 대한 해부학적 및 기술적 지식 부분, 3차원 재구성 영상 부분	장치 조작 부분, 촬영종류별 촬영 방법 부분, 영상에 대한 해부학적 및 기술적 지식 부분	CT, MRI 정도관리, 진단용엑스선장치 정도관리, 유방촬영장치 정도관리, 투시조영/혈관조영장치 정도관리, 초음파진단기 정도관리, 판독용 모니터 정도관리	장치 조작 부분, 검사 종류별 검사 방법 부분, 영상에 대한 해부학적 및 기술적 지식 부분, 방사성동위원소 취급 관련 부분	모의치료 장치 조작 부분, 일반 치료계획 및 보조기구 조작 부분, 특수 치료계획 부분, 선형가속기를 이용한 치료 장치 조작 및 치료방법 부분, 기타 장치를 이용한 치료 장치 조작 및 치료방법 부분
511	2023-05-11 16:52:32	동의함	26	여성	3년제	1학년	대구광역시	간접적으로 보기만 해봤다.	있다. (2-1 문항 답변 요망)		생각해 본적이 없다.	가상현실(VR)	교과목에 대한 흥미가 올라간다.	생각해본적 없다.	영상 해부학 부분	과목당 1문항	일반 컴퓨터를 이용한 시뮬레이션 시험	인체해부	촬영종류별 촬영 방법 부분	촬영종류별 촬영 방법 부분	시술종류별 시술 방법 부분	검사종류별 검사 방법 부분	3차원 재구성 영상 부분	영상에 대한 해부학적 및 기술적 지식 부분	투시조영/혈관조영장치 정도관리	장치 조작 부분	모의치료 장치 조작 부분
512	2023-05-11 16:53:59	동의함	32	여성	3년제	4학년	대구광역시	5회 이내의 사용경험이 있다.	없다.		가능하다.	증강현실(AR), 가상현실(VR), 혼합현실(MR)	교과목에 대한 흥미가 올라간다., 실습효과가 증가한다.	일부 도입이 가능하다.	임상검사 자세 실기 부분, 방사선 기기 조작 설정 부분, 영상 해부학 부분	전체 과목 중 2~5문항	일반 컴퓨터를 이용한 시뮬레이션 시험	해부학,초음파,영상	장치 조작 부분, 영상에 대한 해부학적 지식 부분	영상에 대한 해부학적 지식 부분	시술종류별 시술 방법 부분, 영상에 대한 해부학적 지식 부분	장치 조작 부분, 영상에 대한 해부학적 및 기술적 지식 부분	장치 조작 부분, 3차원 재구성 영상 부분	장치 조작 부분, 영상에 대한 해부학적 및 기술적 지식 부분	CT, MRI 정도관리, 유방촬영장치 정도관리, 초음파진단기 정도관리	영상에 대한 해부학적 및 기술적 지식 부분	모의치료 장치 조작 부분, 특수 치료계획 부분, 선형가속기를 이용한 치료 장치 조작 및 치료방법 부분, 기타 장치를 이용한 치료 장치 조작 및 치료방법 부분
513	2023-05-11 16:55:08	동의함	19	남성	3년제	1학년	대구광역시	없다.	없다.		생각해 본적이 없다.	컴퓨터기반시험(CBT)	교과목에 대한 흥미가 올라간다., 교과목에 대한 이해도가 증가한다., 실습효과가 증가한다.	생각해본적 없다.	모두	과목당 2문항 이상	HMD(홀로렌즈, 오큐러스)를 이용한 가상현실 시험	인체해부학, 의료영상정보학, 전기전자공학	촬영종류별 촬영 방법 부분	촬영종류별 촬영 방법 부분	시술종류별 시술 방법 부분	검사종류별 검사 방법 부분	촬영종류별 촬영 방법 부분	촬영종류별 촬영 방법 부분	CT, MRI 정도관리	장치 조작 부분, 검사 종류별 검사 방법 부분	모의치료 장치 조작 부분
514	2023-05-11 16:57:54	동의함	20	여성	4년제	2학년	충청북도	간접적으로 보기만 해봤다.	없다.		가능하다.	가상현실(VR)	교과목에 대한 흥미가 올라간다., 교과목에 대한 이해도가 증가한다., 실습효과가 증가한다.	도입을 추천한다.	임상검사 자세 실기 부분, 방사선 기기 조작 설정 부분, 영상 해부학 부분	전체 실기 시험 중 1문항	전용 시뮬레이터를 이용한 가상현실 시험	실기, 응용	장치 조작 부분, 장치 정도관리 부분	촬영종류별 촬영 방법 부분, 영상에 대한 해부학적 지식 부분	장치 조작 부분, 시술종류별 시술 방법 부분, 영상에 대한 해부학적 지식 부분	검사종류별 검사 방법 부분, 영상에 대한 해부학적 및 기술적 지식 부분	장치 조작 부분, 촬영종류별 촬영 방법 부분, 3차원 재구성 영상 부분	촬영종류별 촬영 방법 부분, 장치 정도관리 부분	CT, MRI 정도관리, 진단용엑스선장치 정도관리, 유방촬영장치 정도관리	방사성동위원소 취급 관련 부분	일반 치료계획 및 보조기구 조작 부분
515	2023-05-11 16:58:01	동의함	22	남성	3년제	3학년	부산광역시	없다.	없다.		생각해 본적이 없다.	컴퓨터기반시험(CBT)	실습효과가 증가한다.	생각해본적 없다.	임상검사 자세 실기 부분, 방사선 기기 구조부분, QC, QA 부분, 방사선 기기 조작 설정 부분, 영상 해부학 부분, 모두	전체 실기 시험 중 1문항	모바일 디바이스(태블릿, 아이패드 등)를 이용한 증강현실 시험	해부학,촬영학,이론	촬영종류별 촬영 방법 부분, 영상에 대한 해부학적 지식 부분, 환자 안전관리 부분	촬영종류별 촬영 방법 부분	시술종류별 시술 방법 부분, 영상에 대한 해부학적 지식 부분	장치 조작 부분, 검사종류별 검사 방법 부분, 영상에 대한 해부학적 및 기술적 지식 부분	장치 조작 부분, 촬영종류별 촬영 방법 부분, 영상에 대한 해부학적 및 기술적 지식 부분, 3차원 재구성 영상 부분	장치 조작 부분, 촬영종류별 촬영 방법 부분, 영상에 대한 해부학적 및 기술적 지식 부분, 장비 및 환자 안전관리 부분	CT, MRI 정도관리, 진단용엑스선장치 정도관리, 유방촬영장치 정도관리, 투시조영/혈관조영장치 정도관리, 초음파진단기 정도관리, 판독용 모니터 정도관리	장치 조작 부분, 검사 종류별 검사 방법 부분, 영상에 대한 해부학적 및 기술적 지식 부분, 방사성동위원소 취급 관련 부분	모의치료 장치 조작 부분, 일반 치료계획 및 보조기구 조작 부분, 특수 치료계획 부분, 선형가속기를 이용한 치료 장치 조작 및 치료방법 부분, 기타 장치를 이용한 치료 장치 조작 및 치료방법 부분
516	2023-05-11 16:58:37	동의함	20	남성	3년제	1학년	경상북도	없다.	없다.		생각해 본적이 없다.	가상현실(VR)	교과목에 대한 흥미가 올라간다.	생각해본적 없다.	임상검사 자세 실기 부분	과목당 1문항	모바일 디바이스(태블릿, 아이패드 등)를 이용한 증강현실 시험	MRI,CT,초음파	환자 안전관리 부분	장치 조작 부분	환자 안전관리 부분	장치 조작 부분	촬영종류별 촬영 방법 부분	장치 조작 부분, 촬영종류별 촬영 방법 부분	CT, MRI 정도관리, 초음파진단기 정도관리	장치 조작 부분, 검사 종류별 검사 방법 부분, 환자 안전관리 부분	모의치료 장치 조작 부분
517	2023-05-11 16:58:48	동의함	21	남성	3년제	2학년	부산광역시	간접적으로 보기만 해봤다.	없다.		가능하다.	컴퓨터기반시험(CBT)	실습효과가 증가한다.	생각해본적 없다.	방사선 기기 조작 설정 부분, 영상 해부학 부분	과목당 1문항	모바일 디바이스(태블릿, 아이패드 등)를 이용한 증강현실 시험	Ct 투시조영 mri	장치 조작 부분	장치 조작 부분	장치 조작 부분	장치 조작 부분	장치 조작 부분	장치 조작 부분	CT, MRI 정도관리	장치 조작 부분	모의치료 장치 조작 부분
518	2023-05-11 16:59:25	동의함	25	여성	3년제	3학년	부산광역시	없다.	없다.		가능하다.	가상현실(VR), 컴퓨터기반시험(CBT)	교과목에 대한 흥미가 올라간다., 교과목에 대한 이해도가 증가한다., 실습효과가 증가한다.	생각해본적 없다.	임상검사 자세 실기 부분, 방사선 기기 조작 설정 부분		일반 컴퓨터를 이용한 시뮬레이션 시험	일촬	촬영종류별 촬영 방법 부분	영상에 대한 해부학적 지식 부분	영상에 대한 해부학적 지식 부분	검사종류별 검사 방법 부분	3차원 재구성 영상 부분	영상에 대한 해부학적 및 기술적 지식 부분	유방촬영장치 정도관리, 판독용 모니터 정도관리	검사 종류별 검사 방법 부분, 방사성동위원소 취급 관련 부분	모의치료 장치 조작 부분, 선형가속기를 이용한 치료 장치 조작 및 치료방법 부분, 기타 장치를 이용한 치료 장치 조작 및 치료방법 부분
519	2023-05-11 16:59:30	동의함	25	남성	3년제	3학년	부산광역시	5회 이내의 사용경험이 있다.	없다.		생각해 본적이 없다.	컴퓨터기반시험(CBT)	교과목에 대한 흥미가 올라간다.	생각해본적 없다.	임상검사 자세 실기 부분, 영상 해부학 부분	전체 과목 중 2~5문항	HMD(홀로렌즈, 오큐러스)를 이용한 가상현실 시험	해부학,치료학,핵의학	영상에 대한 해부학적 지식 부분	영상에 대한 해부학적 지식 부분	영상에 대한 해부학적 지식 부분	영상에 대한 해부학적 및 기술적 지식 부분	영상에 대한 해부학적 및 기술적 지식 부분	영상에 대한 해부학적 및 기술적 지식 부분	투시조영/혈관조영장치 정도관리	영상에 대한 해부학적 및 기술적 지식 부분	선형가속기를 이용한 치료 장치 조작 및 치료방법 부분, 기타 장치를 이용한 치료 장치 조작 및 치료방법 부분
520	2023-05-11 16:59:34	동의함	23	남성	4년제	4학년	충청북도	5회 이내의 사용경험이 있다.	없다.		가능하다.	가상현실(VR)	교과목에 대한 이해도가 증가한다., 실습효과가 증가한다.	일부 도입이 가능하다.	영상 해부학 부분	전체 과목 중 2~5문항	전용 시뮬레이터를 이용한 가상현실 시험	일반촬영, 혈관조영, 치료학	장치 조작 부분, 영상에 대한 해부학적 지식 부분	촬영종류별 촬영 방법 부분, 영상에 대한 해부학적 지식 부분	영상에 대한 해부학적 지식 부분	검사종류별 검사 방법 부분, 영상에 대한 해부학적 및 기술적 지식 부분	장치 조작 부분, 촬영종류별 촬영 방법 부분, 영상에 대한 해부학적 및 기술적 지식 부분	영상에 대한 해부학적 및 기술적 지식 부분	투시조영/혈관조영장치 정도관리	장치 조작 부분, 영상에 대한 해부학적 및 기술적 지식 부분, 방사성동위원소 취급 관련 부분	모의치료 장치 조작 부분, 일반 치료계획 및 보조기구 조작 부분, 특수 치료계획 부분, 선형가속기를 이용한 치료 장치 조작 및 치료방법 부분, 기타 장치를 이용한 치료 장치 조작 및 치료방법 부분
521	2023-05-11 17:00:03	동의함	25	남성	3년제	1학년	대구광역시	5회 이상의 사용경험이 있다.	없다.		가능하다.	증강현실(AR)	실습효과가 증가한다.	도입이 불가능하다.	모두	과목당 1문항	전용 시뮬레이터를 이용한 가상현실 시험	MRI, CT ,초음파	장치 조작 부분, 촬영종류별 촬영 방법 부분	장치 조작 부분, 촬영종류별 촬영 방법 부분	장치 조작 부분, 시술종류별 시술 방법 부분	장치 조작 부분, 검사종류별 검사 방법 부분	장치 조작 부분, 촬영종류별 촬영 방법 부분, 3차원 재구성 영상 부분	장치 조작 부분, 촬영종류별 촬영 방법 부분	CT, MRI 정도관리, 진단용엑스선장치 정도관리, 유방촬영장치 정도관리, 투시조영/혈관조영장치 정도관리, 초음파진단기 정도관리, 판독용 모니터 정도관리	장치 조작 부분, 검사 종류별 검사 방법 부분	모의치료 장치 조작 부분, 일반 치료계획 및 보조기구 조작 부분, 선형가속기를 이용한 치료 장치 조작 및 치료방법 부분, 기타 장치를 이용한 치료 장치 조작 및 치료방법 부분
522	2023-05-11 17:01:40	동의함	24	남성	3년제	3학년	경상남도	간접적으로 보기만 해봤다.	없다.		가능하다.	증강현실(AR)	교과목에 대한 이해도가 증가한다.	일부 도입이 가능하다.	방사선 기기 조작 설정 부분	과목당 2문항 이상	모바일 디바이스(태블릿, 아이패드 등)를 이용한 증강현실 시험	임상기술학. ct. Mri	촬영종류별 촬영 방법 부분	촬영종류별 촬영 방법 부분	시술종류별 시술 방법 부분	검사종류별 검사 방법 부분	촬영종류별 촬영 방법 부분	촬영종류별 촬영 방법 부분	진단용엑스선장치 정도관리	검사 종류별 검사 방법 부분	특수 치료계획 부분
523	2023-05-11 17:03:44	동의함	25	여성	3년제	1학년	대구광역시	없다.	없다.		생각해 본적이 없다.	컴퓨터기반시험(CBT)	실습효과가 증가한다.	생각해본적 없다.	모두	전체 과목 중 2~5문항	전용 시뮬레이터를 이용한 가상현실 시험	의료영상	촬영종류별 촬영 방법 부분	촬영종류별 촬영 방법 부분	시술종류별 시술 방법 부분	검사종류별 검사 방법 부분	촬영종류별 촬영 방법 부분	촬영종류별 촬영 방법 부분	CT, MRI 정도관리	검사 종류별 검사 방법 부분	기타 장치를 이용한 치료 장치 조작 및 치료방법 부분
524	2023-05-11 17:04:37	동의함	21	남성	3년제	3학년	충청남도	없다.	없다.		생각해 본적이 없다.	증강현실(AR), 가상현실(VR), 혼합현실(MR), 컴퓨터기반시험(CBT)	교과목에 대한 흥미가 올라간다.	생각해본적 없다.	모두	과목당 1문항	전용 시뮬레이터를 이용한 가상현실 시험		장치 조작 부분	장치 조작 부분	장치 조작 부분	장치 조작 부분	장치 조작 부분	장치 조작 부분	CT, MRI 정도관리	장치 조작 부분	모의치료 장치 조작 부분
525	2023-05-11 17:04:42	동의함	23	여성	3년제	3학년	충청남도	없다.	없다.		생각해 본적이 없다.	가상현실(VR)	교과목에 대한 흥미가 올라간다., 교과목에 대한 이해도가 증가한다., 실습효과가 증가한다.	도입을 추천한다.	임상검사 자세 실기 부분, 방사선 기기 구조부분, QC, QA 부분, 방사선 기기 조작 설정 부분, 영상 해부학 부분, 모두	전체 실기 시험 중 1문항	전용 시뮬레이터를 이용한 가상현실 시험	투시조영 기기학 혈관조영	장치 조작 부분, 촬영종류별 촬영 방법 부분, 영상에 대한 해부학적 지식 부분	장치 조작 부분, 촬영종류별 촬영 방법 부분, 영상에 대한 해부학적 지식 부분, 환자 안전관리 부분	장치 조작 부분, 시술종류별 시술 방법 부분, 영상에 대한 해부학적 지식 부분	장치 조작 부분, 검사종류별 검사 방법 부분, 영상에 대한 해부학적 및 기술적 지식 부분	장치 조작 부분, 촬영종류별 촬영 방법 부분, 영상에 대한 해부학적 및 기술적 지식 부분, 3차원 재구성 영상 부분	장치 조작 부분, 촬영종류별 촬영 방법 부분, 영상에 대한 해부학적 및 기술적 지식 부분	CT, MRI 정도관리, 진단용엑스선장치 정도관리, 유방촬영장치 정도관리, 투시조영/혈관조영장치 정도관리, 초음파진단기 정도관리, 판독용 모니터 정도관리	장치 조작 부분, 검사 종류별 검사 방법 부분, 영상에 대한 해부학적 및 기술적 지식 부분, 장치 정도관리 부분, 방사성동위원소 취급 관련 부분	모의치료 장치 조작 부분, 일반 치료계획 및 보조기구 조작 부분, 특수 치료계획 부분, 선형가속기를 이용한 치료 장치 조작 및 치료방법 부분, 기타 장치를 이용한 치료 장치 조작 및 치료방법 부분
526	2023-05-11 17:04:49	동의함	22	남성	3년제	3학년	충청남도	없다.	없다.		불가능하다.	컴퓨터기반시험(CBT)		도입이 불가능하다.	임상검사 자세 실기 부분, 방사선 기기 조작 설정 부분	전체 실기 시험 중 1문항	모바일 디바이스(태블릿, 아이패드 등)를 이용한 증강현실 시험	초음파 일반촬영 MRI	장치 조작 부분, 촬영종류별 촬영 방법 부분, 장치 정도관리 부분	촬영종류별 촬영 방법 부분, 영상에 대한 해부학적 지식 부분	장치 조작 부분, 영상에 대한 해부학적 지식 부분, 환자 안전관리 부분	장치 조작 부분, 검사종류별 검사 방법 부분, 영상에 대한 해부학적 및 기술적 지식 부분	촬영종류별 촬영 방법 부분, 3차원 재구성 영상 부분, 환자 안전관리 부분	촬영종류별 촬영 방법 부분, 장치 정도관리 부분	CT, MRI 정도관리, 진단용엑스선장치 정도관리, 초음파진단기 정도관리	검사 종류별 검사 방법 부분, 영상에 대한 해부학적 및 기술적 지식 부분, 환자 안전관리 부분	모의치료 장치 조작 부분, 특수 치료계획 부분, 기타 장치를 이용한 치료 장치 조작 및 치료방법 부분
527	2023-05-11 17:04:59	동의함	19	여성	3년제	2학년	부산광역시	5회 이내의 사용경험이 있다.	없다.		생각해 본적이 없다.	컴퓨터기반시험(CBT)	실습효과가 증가한다.	도입을 추천한다.	임상검사 자세 실기 부분, 영상 해부학 부분	전체 실기 시험 중 1문항	모바일 디바이스(태블릿, 아이패드 등)를 이용한 증강현실 시험	CT MRI 일반촬영	촬영종류별 촬영 방법 부분, 영상에 대한 해부학적 지식 부분	영상에 대한 해부학적 지식 부분	영상에 대한 해부학적 지식 부분	검사종류별 검사 방법 부분, 영상에 대한 해부학적 및 기술적 지식 부분	영상에 대한 해부학적 및 기술적 지식 부분, 3차원 재구성 영상 부분	촬영종류별 촬영 방법 부분, 영상에 대한 해부학적 및 기술적 지식 부분	CT, MRI 정도관리, 유방촬영장치 정도관리, 초음파진단기 정도관리	검사 종류별 검사 방법 부분, 영상에 대한 해부학적 및 기술적 지식 부분	모의치료 장치 조작 부분, 일반 치료계획 및 보조기구 조작 부분
528	2023-05-11 17:06:47	동의함	22	남성	3년제	3학년	충청남도	간접적으로 보기만 해봤다.	없다.		생각해 본적이 없다.	가상현실(VR)	실습효과가 증가한다.	도입을 추천한다.	모두	과목당 1문항	일반 컴퓨터를 이용한 시뮬레이션 시험	치료학,자기공명영상학, 핵의학	촬영종류별 촬영 방법 부분	촬영종류별 촬영 방법 부분	영상에 대한 해부학적 지식 부분	영상에 대한 해부학적 및 기술적 지식 부분	3차원 재구성 영상 부분	영상에 대한 해부학적 및 기술적 지식 부분	유방촬영장치 정도관리	영상에 대한 해부학적 및 기술적 지식 부분	선형가속기를 이용한 치료 장치 조작 및 치료방법 부분
529	2023-05-11 17:08:03	동의함	26	남성	3년제	3학년	부산광역시	없다.	없다.		불가능하다.	증강현실(AR)	교과목에 대한 이해도가 증가한다.	일부 도입이 가능하다.	방사선 기기 구조부분, 방사선 기기 조작 설정 부분, 영상 해부학 부분	전체 과목 중 2~5문항	전용 시뮬레이터를 이용한 가상현실 시험	인터벤션 해부학 일반촬영학	촬영종류별 촬영 방법 부분, 영상에 대한 해부학적 지식 부분	장치 조작 부분	장치 조작 부분, 영상에 대한 해부학적 지식 부분	장치 조작 부분, 영상에 대한 해부학적 및 기술적 지식 부분	장치 조작 부분, 영상에 대한 해부학적 및 기술적 지식 부분, 3차원 재구성 영상 부분	장치 조작 부분, 영상에 대한 해부학적 및 기술적 지식 부분	CT, MRI 정도관리, 진단용엑스선장치 정도관리	장치 조작 부분, 영상에 대한 해부학적 및 기술적 지식 부분	모의치료 장치 조작 부분, 일반 치료계획 및 보조기구 조작 부분
530	2023-05-11 17:09:37	동의함	20	여성	3년제	3학년	충청남도	없다.	없다.		가능하다.	혼합현실(MR)	교과목에 대한 흥미가 올라간다.	도입을 추천한다.	임상검사 자세 실기 부분, 방사선 기기 조작 설정 부분, 영상 해부학 부분	전체 실기 시험 중 1문항	전용 시뮬레이터를 이용한 가상현실 시험	일반촬영 투시 혈관조영술	장치 조작 부분, 촬영종류별 촬영 방법 부분	장치 조작 부분, 촬영종류별 촬영 방법 부분	장치 조작 부분, 시술종류별 시술 방법 부분	장치 조작 부분, 검사종류별 검사 방법 부분	장치 조작 부분, 촬영종류별 촬영 방법 부분	장치 조작 부분, 촬영종류별 촬영 방법 부분	유방촬영장치 정도관리, 투시조영/혈관조영장치 정도관리, 초음파진단기 정도관리	장치 조작 부분, 검사 종류별 검사 방법 부분	모의치료 장치 조작 부분, 일반 치료계획 및 보조기구 조작 부분, 특수 치료계획 부분, 선형가속기를 이용한 치료 장치 조작 및 치료방법 부분
531	2023-05-11 17:10:08	동의함	19	여성	3년제	2학년	부산광역시	5회 이상의 사용경험이 있다.	없다.		가능하다.	증강현실(AR)	실습효과가 증가한다.	일부 도입이 가능하다.	방사선 기기 조작 설정 부분	전체 실기 시험 중 1문항	일반 컴퓨터를 이용한 시뮬레이션 시험	Ct,mri,투시	촬영종류별 촬영 방법 부분	영상에 대한 해부학적 지식 부분	영상에 대한 해부학적 지식 부분	영상에 대한 해부학적 및 기술적 지식 부분	3차원 재구성 영상 부분	영상에 대한 해부학적 및 기술적 지식 부분	진단용엑스선장치 정도관리	방사성동위원소 취급 관련 부분	모의치료 장치 조작 부분
532	2023-05-11 17:10:27	동의함	22	남성	3년제	3학년	충청남도	5회 이상의 사용경험이 있다.	없다.		생각해 본적이 없다.	가상현실(VR), 컴퓨터기반시험(CBT)	교과목에 대한 흥미가 올라간다., 실습효과가 증가한다.	생각해본적 없다.	영상 해부학 부분	전체 실기 시험 중 1문항	HMD(홀로렌즈, 오큐러스)를 이용한 가상현실 시험	CT. MRI. ANGIO	영상에 대한 해부학적 지식 부분	영상에 대한 해부학적 지식 부분	영상에 대한 해부학적 지식 부분	영상에 대한 해부학적 및 기술적 지식 부분	영상에 대한 해부학적 및 기술적 지식 부분	영상에 대한 해부학적 및 기술적 지식 부분	CT, MRI 정도관리, 진단용엑스선장치 정도관리, 유방촬영장치 정도관리, 투시조영/혈관조영장치 정도관리, 초음파진단기 정도관리, 판독용 모니터 정도관리	영상에 대한 해부학적 및 기술적 지식 부분	특수 치료계획 부분
533	2023-05-11 17:10:41	동의함	18	여성	3년제	1학년	부산광역시	5회 이내의 사용경험이 있다.	없다.		생각해 본적이 없다.	가상현실(VR), 컴퓨터기반시험(CBT)	교과목에 대한 흥미가 올라간다.	일부 도입이 가능하다.	영상 해부학 부분	전체 과목 중 2~5문항	전용 시뮬레이터를 이용한 가상현실 시험	ct, mri, 초음파	장치 정도관리 부분	환자 안전관리 부분	장치 조작 부분	검사종류별 검사 방법 부분	3차원 재구성 영상 부분	장치 조작 부분	CT, MRI 정도관리	검사 종류별 검사 방법 부분	선형가속기를 이용한 치료 장치 조작 및 치료방법 부분
534	2023-05-11 17:11:19	동의함	24	여성	4년제	4학년	대구광역시	5회 이내의 사용경험이 있다.	있다. (2-1 문항 답변 요망)	기억 안남	생각해 본적이 없다.	가상현실(VR), 혼합현실(MR)	교과목에 대한 흥미가 올라간다., 실습효과가 증가한다.	일부 도입이 가능하다.	영상 해부학 부분	과목당 1문항	전용 시뮬레이터를 이용한 가상현실 시험	진료영상학	영상에 대한 해부학적 지식 부분	촬영종류별 촬영 방법 부분	장치 조작 부분	영상에 대한 해부학적 및 기술적 지식 부분	장치 조작 부분	촬영종류별 촬영 방법 부분	CT, MRI 정도관리	장치 조작 부분	모의치료 장치 조작 부분
535	2023-05-11 17:12:53	동의함	25	남성	3년제	2학년	충청남도	5회 이상의 사용경험이 있다.	없다.		생각해 본적이 없다.	증강현실(AR), 컴퓨터기반시험(CBT)	교과목에 대한 흥미가 올라간다.	생각해본적 없다.	방사선 기기 구조부분	전체 실기 시험 중 1문항	모바일 디바이스(태블릿, 아이패드 등)를 이용한 증강현실 시험	초음파 엑스레이 ct	촬영종류별 촬영 방법 부분	장치 조작 부분	장치 조작 부분	장치 조작 부분	장치 조작 부분	장치 조작 부분	CT, MRI 정도관리, 진단용엑스선장치 정도관리, 투시조영/혈관조영장치 정도관리, 초음파진단기 정도관리	장치 조작 부분	모의치료 장치 조작 부분, 일반 치료계획 및 보조기구 조작 부분
536	2023-05-11 17:13:17	동의함	21	남성	3년제	2학년	부산광역시	간접적으로 보기만 해봤다.	없다.		가능하다.	증강현실(AR)	교과목에 대한 이해도가 증가한다., 실습효과가 증가한다.	도입이 불가능하다.	임상검사 자세 실기 부분, 방사선 기기 조작 설정 부분, 영상 해부학 부분	과목당 1문항	전용 시뮬레이터를 이용한 가상현실 시험	ct mri 투시조영	촬영종류별 촬영 방법 부분, 영상에 대한 해부학적 지식 부분	영상에 대한 해부학적 지식 부분, 환자 안전관리 부분	장치 조작 부분, 시술종류별 시술 방법 부분, 영상에 대한 해부학적 지식 부분, 환자 안전관리 부분	검사종류별 검사 방법 부분, 영상에 대한 해부학적 및 기술적 지식 부분	촬영종류별 촬영 방법 부분, 영상에 대한 해부학적 및 기술적 지식 부분, 3차원 재구성 영상 부분	촬영종류별 촬영 방법 부분, 영상에 대한 해부학적 및 기술적 지식 부분	CT, MRI 정도관리, 투시조영/혈관조영장치 정도관리	검사 종류별 검사 방법 부분, 영상에 대한 해부학적 및 기술적 지식 부분, 방사성동위원소 취급 관련 부분, 환자 안전관리 부분	모의치료 장치 조작 부분, 선형가속기를 이용한 치료 장치 조작 및 치료방법 부분
537	2023-05-11 17:14:32	동의함	19	남성	3년제	1학년	대구광역시	없다.	없다.		가능하다.	가상현실(VR)	교과목에 대한 흥미가 올라간다.	일부 도입이 가능하다.	방사선 기기 조작 설정 부분	전체 과목 중 2~5문항	HMD(홀로렌즈, 오큐러스)를 이용한 가상현실 시험	의료영상,영상 해부합,인체 해부학	장치 조작 부분, 촬영종류별 촬영 방법 부분	장치 조작 부분, 촬영종류별 촬영 방법 부분	장치 조작 부분, 시술종류별 시술 방법 부분	장치 조작 부분, 검사종류별 검사 방법 부분	장치 조작 부분, 촬영종류별 촬영 방법 부분, 3차원 재구성 영상 부분	장치 조작 부분, 촬영종류별 촬영 방법 부분	CT, MRI 정도관리, 진단용엑스선장치 정도관리, 투시조영/혈관조영장치 정도관리, 판독용 모니터 정도관리	장치 조작 부분, 검사 종류별 검사 방법 부분	모의치료 장치 조작 부분, 일반 치료계획 및 보조기구 조작 부분, 특수 치료계획 부분, 선형가속기를 이용한 치료 장치 조작 및 치료방법 부분, 기타 장치를 이용한 치료 장치 조작 및 치료방법 부분
538	2023-05-11 17:18:00	동의함	22	남성	3년제	3학년	충청북도	없다.	없다.		생각해 본적이 없다.	가상현실(VR)	교과목에 대한 흥미가 올라간다.	생각해본적 없다.	모두	전체 과목 중 2~5문항	전용 시뮬레이터를 이용한 가상현실 시험		장치 조작 부분, 환자 안전관리 부분	장치 조작 부분, 환자 안전관리 부분	장치 조작 부분, 환자 안전관리 부분	장치 조작 부분	장치 조작 부분, 환자 안전관리 부분	장치 조작 부분, 장비 및 환자 안전관리 부분	CT, MRI 정도관리, 진단용엑스선장치 정도관리	장치 조작 부분, 환자 안전관리 부분	품질관리 부분
539	2023-05-11 17:18:14	동의함	24	남성	3년제	3학년	충청남도	없다.	없다.		가능하다.	가상현실(VR)	교과목에 대한 이해도가 증가한다.	일부 도입이 가능하다.	QC, QA 부분, 방사선 기기 조작 설정 부분	전체 실기 시험 중 1문항	모바일 디바이스(태블릿, 아이패드 등)를 이용한 증강현실 시험	치료학	촬영종류별 촬영 방법 부분	영상에 대한 해부학적 지식 부분	영상에 대한 해부학적 지식 부분	검사종류별 검사 방법 부분	영상에 대한 해부학적 및 기술적 지식 부분	촬영종류별 촬영 방법 부분	유방촬영장치 정도관리	영상에 대한 해부학적 및 기술적 지식 부분	특수 치료계획 부분
540	2023-05-11 17:18:55	동의함	23	여성	3년제	3학년	충청북도	간접적으로 보기만 해봤다.	없다.		가능하다.	가상현실(VR), 혼합현실(MR)	교과목에 대한 흥미가 올라간다., 교과목에 대한 이해도가 증가한다., 실습효과가 증가한다.	일부 도입이 가능하다.	임상검사 자세 실기 부분, 방사선 기기 구조부분, QC, QA 부분, 방사선 기기 조작 설정 부분, 영상 해부학 부분, 모두	전체 실기 시험 중 1문항	모바일 디바이스(태블릿, 아이패드 등)를 이용한 증강현실 시험	일반촬영 mri Ct	장치 조작 부분, 영상에 대한 해부학적 지식 부분, 장치 정도관리 부분	장치 조작 부분, 촬영종류별 촬영 방법 부분, 영상에 대한 해부학적 지식 부분, 장치 정도관리 부분	장치 조작 부분, 시술종류별 시술 방법 부분, 영상에 대한 해부학적 지식 부분, 장치 정도관리 부분	장치 조작 부분, 검사종류별 검사 방법 부분, 영상에 대한 해부학적 및 기술적 지식 부분	장치 조작 부분, 영상에 대한 해부학적 및 기술적 지식 부분, 3차원 재구성 영상 부분	장치 조작 부분, 촬영종류별 촬영 방법 부분, 영상에 대한 해부학적 및 기술적 지식 부분, 장치 정도관리 부분	CT, MRI 정도관리, 진단용엑스선장치 정도관리, 유방촬영장치 정도관리, 투시조영/혈관조영장치 정도관리, 초음파진단기 정도관리, 판독용 모니터 정도관리	장치 조작 부분, 검사 종류별 검사 방법 부분, 영상에 대한 해부학적 및 기술적 지식 부분	모의치료 장치 조작 부분, 일반 치료계획 및 보조기구 조작 부분
541	2023-05-11 17:19:20	동의함	27	여성	3년제	3학년	충청북도	5회 이내의 사용경험이 있다.	없다.		가능하다.	증강현실(AR), 가상현실(VR), 혼합현실(MR), 컴퓨터기반시험(CBT)	교과목에 대한 흥미가 올라간다., 실습효과가 증가한다.	일부 도입이 가능하다.	임상검사 자세 실기 부분, 방사선 기기 조작 설정 부분	전체 과목 중 2~5문항	모바일 디바이스(태블릿, 아이패드 등)를 이용한 증강현실 시험		장치 조작 부분, 촬영종류별 촬영 방법 부분, 영상에 대한 해부학적 지식 부분	장치 조작 부분, 촬영종류별 촬영 방법 부분, 영상에 대한 해부학적 지식 부분	장치 조작 부분, 영상에 대한 해부학적 지식 부분	장치 조작 부분, 검사종류별 검사 방법 부분, 영상에 대한 해부학적 및 기술적 지식 부분	영상에 대한 해부학적 및 기술적 지식 부분, 3차원 재구성 영상 부분	촬영종류별 촬영 방법 부분, 영상에 대한 해부학적 및 기술적 지식 부분, 장치 정도관리 부분	CT, MRI 정도관리, 진단용엑스선장치 정도관리, 유방촬영장치 정도관리, 투시조영/혈관조영장치 정도관리, 초음파진단기 정도관리, 판독용 모니터 정도관리	장치 조작 부분, 검사 종류별 검사 방법 부분, 영상에 대한 해부학적 및 기술적 지식 부분, 장치 정도관리 부분, 방사성동위원소 취급 관련 부분, 환자 안전관리 부분	일반 치료계획 및 보조기구 조작 부분, 특수 치료계획 부분, 선형가속기를 이용한 치료 장치 조작 및 치료방법 부분
542	2023-05-11 17:19:50	동의함	22	여성	3년제	1학년	대구광역시	없다.	없다.		불가능하다.	증강현실(AR)	교과목에 대한 흥미가 올라간다.	도입이 불가능하다.	임상검사 자세 실기 부분, 방사선 기기 구조부분	과목당 1문항	HMD(홀로렌즈, 오큐러스)를 이용한 가상현실 시험	의료영상정보학	장치 조작 부분	장치 조작 부분	장치 조작 부분	장치 조작 부분	장치 조작 부분	장치 조작 부분	진단용엑스선장치 정도관리	장치 조작 부분	모의치료 장치 조작 부분
543	2023-05-11 17:21:07	동의함	31	여성	3년제	2학년	대구광역시	5회 이상의 사용경험이 있다.	없다.		생각해 본적이 없다.	가상현실(VR)	교과목에 대한 흥미가 올라간다.	생각해본적 없다.	영상 해부학 부분	전체 실기 시험 중 1문항	전용 시뮬레이터를 이용한 가상현실 시험		영상에 대한 해부학적 지식 부분	영상에 대한 해부학적 지식 부분	영상에 대한 해부학적 지식 부분	영상에 대한 해부학적 및 기술적 지식 부분	영상에 대한 해부학적 및 기술적 지식 부분	영상에 대한 해부학적 및 기술적 지식 부분	투시조영/혈관조영장치 정도관리	방사성동위원소 취급 관련 부분	선형가속기를 이용한 치료 장치 조작 및 치료방법 부분
544	2023-05-11 17:21:56	동의함	29	여성	4년제	4학년	대구광역시	간접적으로 보기만 해봤다.	없다.		불가능하다.	컴퓨터기반시험(CBT)	교과목에 대한 이해도가 증가한다.	생각해본적 없다.	임상검사 자세 실기 부분, 방사선 기기 조작 설정 부분	전체 실기 시험 중 1문항	모바일 디바이스(태블릿, 아이패드 등)를 이용한 증강현실 시험	실습과목	장치 조작 부분, 촬영종류별 촬영 방법 부분	장치 조작 부분	장치 조작 부분	장치 조작 부분	장치 조작 부분	장치 조작 부분	진단용엑스선장치 정도관리, 유방촬영장치 정도관리	영상에 대한 해부학적 및 기술적 지식 부분	품질관리 부분
545	2023-05-11 17:21:56	동의함	23	남성	3년제	3학년	충청북도	5회 이내의 사용경험이 있다.	없다.		가능하다.	가상현실(VR)	교과목에 대한 흥미가 올라간다., 교과목에 대한 이해도가 증가한다., 실습효과가 증가한다.	일부 도입이 가능하다.	QC, QA 부분, 방사선 기기 조작 설정 부분, 영상 해부학 부분	전체 실기 시험 중 1문항	일반 컴퓨터를 이용한 시뮬레이션 시험	치료학, 핵의학, 초음파	장치 조작 부분, 장치 정도관리 부분	장치 조작 부분, 영상에 대한 해부학적 지식 부분, 장치 정도관리 부분	장치 조작 부분, 시술종류별 시술 방법 부분, 영상에 대한 해부학적 지식 부분, 장치 정도관리 부분, 환자 안전관리 부분	장치 조작 부분, 검사종류별 검사 방법 부분, 영상에 대한 해부학적 및 기술적 지식 부분, 장치 정도관리 부분	장치 조작 부분, 영상에 대한 해부학적 및 기술적 지식 부분, 장치 정도관리 부분	장치 조작 부분, 장치 정도관리 부분	투시조영/혈관조영장치 정도관리, 초음파진단기 정도관리, 판독용 모니터 정도관리	장치 조작 부분, 검사 종류별 검사 방법 부분, 영상에 대한 해부학적 및 기술적 지식 부분, 장치 정도관리 부분, 방사성동위원소 취급 관련 부분, 환자 안전관리 부분	모의치료 장치 조작 부분, 일반 치료계획 및 보조기구 조작 부분, 특수 치료계획 부분, 선형가속기를 이용한 치료 장치 조작 및 치료방법 부분, 기타 장치를 이용한 치료 장치 조작 및 치료방법 부분, 품질관리 부분
546	2023-05-11 17:22:37	동의함	21	여성	3년제	3학년	충청남도	없다.	없다.		생각해 본적이 없다.	가상현실(VR)	교과목에 대한 이해도가 증가한다., 실습효과가 증가한다.	생각해본적 없다.	임상검사 자세 실기 부분	과목당 1문항	모바일 디바이스(태블릿, 아이패드 등)를 이용한 증강현실 시험		영상에 대한 해부학적 지식 부분	촬영종류별 촬영 방법 부분	장치 정도관리 부분	영상에 대한 해부학적 및 기술적 지식 부분	촬영종류별 촬영 방법 부분	촬영종류별 촬영 방법 부분	투시조영/혈관조영장치 정도관리	영상에 대한 해부학적 및 기술적 지식 부분	일반 치료계획 및 보조기구 조작 부분
547	2023-05-11 17:22:37	동의함	24	남성	3년제	3학년	충청북도	5회 이상의 사용경험이 있다.	없다.		가능하다.	증강현실(AR), 가상현실(VR), 혼합현실(MR)	교과목에 대한 흥미가 올라간다., 교과목에 대한 이해도가 증가한다., 실습효과가 증가한다.	도입을 추천한다.	임상검사 자세 실기 부분, 방사선 기기 구조부분, QC, QA 부분, 방사선 기기 조작 설정 부분, 영상 해부학 부분, 모두	과목당 1문항	전용 시뮬레이터를 이용한 가상현실 시험	인체해부학 두개부 혈관조영	촬영종류별 촬영 방법 부분, 영상에 대한 해부학적 지식 부분, 장치 정도관리 부분	촬영종류별 촬영 방법 부분, 영상에 대한 해부학적 지식 부분, 장치 정도관리 부분	시술종류별 시술 방법 부분, 영상에 대한 해부학적 지식 부분, 장치 정도관리 부분	장치 조작 부분, 검사종류별 검사 방법 부분, 영상에 대한 해부학적 및 기술적 지식 부분	장치 조작 부분, 촬영종류별 촬영 방법 부분, 영상에 대한 해부학적 및 기술적 지식 부분, 3차원 재구성 영상 부분, 장치 정도관리 부분	장치 조작 부분, 촬영종류별 촬영 방법 부분, 영상에 대한 해부학적 및 기술적 지식 부분, 장치 정도관리 부분	CT, MRI 정도관리, 진단용엑스선장치 정도관리, 유방촬영장치 정도관리, 투시조영/혈관조영장치 정도관리, 초음파진단기 정도관리, 판독용 모니터 정도관리	장치 조작 부분, 검사 종류별 검사 방법 부분, 영상에 대한 해부학적 및 기술적 지식 부분, 장치 정도관리 부분, 방사성동위원소 취급 관련 부분	모의치료 장치 조작 부분, 일반 치료계획 및 보조기구 조작 부분, 특수 치료계획 부분, 선형가속기를 이용한 치료 장치 조작 및 치료방법 부분, 기타 장치를 이용한 치료 장치 조작 및 치료방법 부분
548	2023-05-11 17:22:58	동의함	20	여성	3년제	3학년	충청남도	없다.	없다.		생각해 본적이 없다.	컴퓨터기반시험(CBT)	교과목에 대한 흥미가 올라간다.	일부 도입이 가능하다.	임상검사 자세 실기 부분, 방사선 기기 구조부분, 방사선 기기 조작 설정 부분	전체 과목 중 2~5문항	전용 시뮬레이터를 이용한 가상현실 시험	투시,혈관조영, mri	장치 조작 부분	촬영종류별 촬영 방법 부분	시술종류별 시술 방법 부분, 영상에 대한 해부학적 지식 부분	검사종류별 검사 방법 부분, 영상에 대한 해부학적 및 기술적 지식 부분	장치 조작 부분, 3차원 재구성 영상 부분	촬영종류별 촬영 방법 부분	CT, MRI 정도관리, 진단용엑스선장치 정도관리, 투시조영/혈관조영장치 정도관리	장치 조작 부분, 검사 종류별 검사 방법 부분, 장치 정도관리 부분, 방사성동위원소 취급 관련 부분	모의치료 장치 조작 부분, 특수 치료계획 부분, 선형가속기를 이용한 치료 장치 조작 및 치료방법 부분
549	2023-05-11 17:23:52	동의함	21	여성	4년제	2학년	충청북도	간접적으로 보기만 해봤다.	없다.		생각해 본적이 없다.	증강현실(AR)	교과목에 대한 흥미가 올라간다., 교과목에 대한 이해도가 증가한다., 실습효과가 증가한다.	일부 도입이 가능하다.	임상검사 자세 실기 부분, 방사선 기기 구조부분, 방사선 기기 조작 설정 부분	전체 과목 중 2~5문항	모바일 디바이스(태블릿, 아이패드 등)를 이용한 증강현실 시험		촬영종류별 촬영 방법 부분	촬영종류별 촬영 방법 부분	시술종류별 시술 방법 부분	검사종류별 검사 방법 부분	촬영종류별 촬영 방법 부분	촬영종류별 촬영 방법 부분	유방촬영장치 정도관리	장치 조작 부분, 검사 종류별 검사 방법 부분	특수 치료계획 부분
550	2023-05-11 17:24:37	동의함	29	여성	3년제	3학년	충청북도	간접적으로 보기만 해봤다.	없다.		가능하다.	가상현실(VR), 혼합현실(MR)	교과목에 대한 흥미가 올라간다.	생각해본적 없다.	영상 해부학 부분	과목당 1문항	일반 컴퓨터를 이용한 시뮬레이션 시험	일반촬영 ct mri	환자 안전관리 부분	장치 조작 부분	장치 정도관리 부분	장치 정도관리 부분	장치 정도관리 부분	장비 및 환자 안전관리 부분	초음파진단기 정도관리	방사성동위원소 취급 관련 부분	기타 장치를 이용한 치료 장치 조작 및 치료방법 부분
551	2023-05-11 17:24:45	동의함	25	여성	3년제	1학년	경기도	5회 이내의 사용경험이 있다.	없다.		가능하다.	증강현실(AR), 가상현실(VR), 혼합현실(MR), 컴퓨터기반시험(CBT)	교과목에 대한 흥미가 올라간다., 교과목에 대한 이해도가 증가한다., 실습효과가 증가한다.	생각해본적 없다.	영상 해부학 부분	전체 실기 시험 중 1문항	HMD(홀로렌즈, 오큐러스)를 이용한 가상현실 시험	해부학 생리학	촬영종류별 촬영 방법 부분, 영상에 대한 해부학적 지식 부분	영상에 대한 해부학적 지식 부분, 환자 안전관리 부분	영상에 대한 해부학적 지식 부분, 환자 안전관리 부분	장치 조작 부분, 검사종류별 검사 방법 부분, 영상에 대한 해부학적 및 기술적 지식 부분, 장치 정도관리 부분	3차원 재구성 영상 부분	장치 조작 부분, 촬영종류별 촬영 방법 부분, 장비 및 환자 안전관리 부분	CT, MRI 정도관리, 진단용엑스선장치 정도관리, 투시조영/혈관조영장치 정도관리, 초음파진단기 정도관리	검사 종류별 검사 방법 부분, 장치 정도관리 부분, 방사성동위원소 취급 관련 부분, 환자 안전관리 부분	특수 치료계획 부분, 기타 장치를 이용한 치료 장치 조작 및 치료방법 부분
552	2023-05-11 17:25:06	동의함	20	남성	3년제	2학년	대구광역시	5회 이상의 사용경험이 있다.	없다.		가능하다.	가상현실(VR)	교과목에 대한 흥미가 올라간다., 실습효과가 증가한다.	생각해본적 없다.	방사선 기기 구조부분, 방사선 기기 조작 설정 부분, 영상 해부학 부분	전체 과목 중 2~5문항	모바일 디바이스(태블릿, 아이패드 등)를 이용한 증강현실 시험		장치 조작 부분, 촬영종류별 촬영 방법 부분	장치 조작 부분	시술종류별 시술 방법 부분	장치 조작 부분	촬영종류별 촬영 방법 부분	장치 조작 부분, 영상에 대한 해부학적 및 기술적 지식 부분	CT, MRI 정도관리, 진단용엑스선장치 정도관리, 유방촬영장치 정도관리	검사 종류별 검사 방법 부분	모의치료 장치 조작 부분, 일반 치료계획 및 보조기구 조작 부분
553	2023-05-11 17:25:18	동의함	19	여성	3년제	1학년	부산광역시	5회 이내의 사용경험이 있다.	없다.		가능하다.	증강현실(AR), 가상현실(VR), 혼합현실(MR), 컴퓨터기반시험(CBT)	교과목에 대한 흥미가 올라간다.	일부 도입이 가능하다.	영상 해부학 부분	과목당 1문항	모바일 디바이스(태블릿, 아이패드 등)를 이용한 증강현실 시험	생물학,기기학,전기공학	장치 조작 부분, 촬영종류별 촬영 방법 부분	장치 조작 부분, 영상에 대한 해부학적 지식 부분	영상에 대한 해부학적 지식 부분	영상에 대한 해부학적 및 기술적 지식 부분	영상에 대한 해부학적 및 기술적 지식 부분, 3차원 재구성 영상 부분	장치 조작 부분	CT, MRI 정도관리, 진단용엑스선장치 정도관리, 투시조영/혈관조영장치 정도관리	영상에 대한 해부학적 및 기술적 지식 부분	모의치료 장치 조작 부분, 일반 치료계획 및 보조기구 조작 부분, 특수 치료계획 부분
554	2023-05-11 17:25:32	동의함	23	여성	3년제	3학년	경기도	5회 이상의 사용경험이 있다.	없다.		불가능하다.	컴퓨터기반시험(CBT)	교과목에 대한 흥미가 올라간다., 실습효과가 증가한다.	도입이 불가능하다.	임상검사 자세 실기 부분, 방사선 기기 조작 설정 부분, 영상 해부학 부분	전체 과목 중 2~5문항	일반 컴퓨터를 이용한 시뮬레이션 시험	일촬 초음파 해부생리	촬영종류별 촬영 방법 부분, 영상에 대한 해부학적 지식 부분	영상에 대한 해부학적 지식 부분	시술종류별 시술 방법 부분, 영상에 대한 해부학적 지식 부분	장치 조작 부분, 영상에 대한 해부학적 및 기술적 지식 부분	영상에 대한 해부학적 및 기술적 지식 부분, 3차원 재구성 영상 부분	영상에 대한 해부학적 및 기술적 지식 부분, 장치 정도관리 부분	CT, MRI 정도관리	검사 종류별 검사 방법 부분, 방사성동위원소 취급 관련 부분	모의치료 장치 조작 부분, 일반 치료계획 및 보조기구 조작 부분, 특수 치료계획 부분, 선형가속기를 이용한 치료 장치 조작 및 치료방법 부분
555	2023-05-11 17:27:08	동의함	18	남성	3년제	1학년	충청북도	5회 이상의 사용경험이 있다.	없다.		가능하다.	가상현실(VR), 컴퓨터기반시험(CBT)	교과목에 대한 이해도가 증가한다., 실습효과가 증가한다.	생각해본적 없다.	영상 해부학 부분	전체 과목 중 2~5문항	일반 컴퓨터를 이용한 시뮬레이션 시험	MRI,CT,핵의학	장치 조작 부분	촬영종류별 촬영 방법 부분	장치 조작 부분, 시술종류별 시술 방법 부분	장치 정도관리 부분	장치 조작 부분	촬영종류별 촬영 방법 부분	CT, MRI 정도관리, 진단용엑스선장치 정도관리	방사성동위원소 취급 관련 부분	모의치료 장치 조작 부분
556	2023-05-11 17:27:08	동의함	22	남성	3년제	3학년	충청북도	없다.	없다.		가능하다.	가상현실(VR), 혼합현실(MR)	교과목에 대한 흥미가 올라간다., 실습효과가 증가한다.	도입을 추천한다.	임상검사 자세 실기 부분	전체 실기 시험 중 1문항	일반 컴퓨터를 이용한 시뮬레이션 시험	MRI,혈관조영,치료학	촬영종류별 촬영 방법 부분, 환자 안전관리 부분	촬영종류별 촬영 방법 부분	시술종류별 시술 방법 부분	영상에 대한 해부학적 및 기술적 지식 부분	촬영종류별 촬영 방법 부분, 3차원 재구성 영상 부분	촬영종류별 촬영 방법 부분, 장비 및 환자 안전관리 부분	CT, MRI 정도관리, 진단용엑스선장치 정도관리	검사 종류별 검사 방법 부분, 방사성동위원소 취급 관련 부분, 환자 안전관리 부분	모의치료 장치 조작 부분, 일반 치료계획 및 보조기구 조작 부분, 특수 치료계획 부분, 선형가속기를 이용한 치료 장치 조작 및 치료방법 부분
557	2023-05-11 17:27:34	동의함	23	여성	3년제	3학년	경상남도	없다.	없다.		불가능하다.	가상현실(VR), 혼합현실(MR)	교과목에 대한 흥미가 올라간다., 교과목에 대한 이해도가 증가한다., 실습효과가 증가한다.	도입을 추천한다.	임상검사 자세 실기 부분, 방사선 기기 구조부분, 방사선 기기 조작 설정 부분, 영상 해부학 부분	과목당 1문항	일반 컴퓨터를 이용한 시뮬레이션 시험	해부학 기기	장치 조작 부분, 촬영종류별 촬영 방법 부분	장치 조작 부분, 영상에 대한 해부학적 지식 부분, 장치 정도관리 부분	장치 조작 부분, 시술종류별 시술 방법 부분, 영상에 대한 해부학적 지식 부분	장치 조작 부분, 검사종류별 검사 방법 부분, 장치 정도관리 부분	장치 조작 부분, 촬영종류별 촬영 방법 부분, 영상에 대한 해부학적 및 기술적 지식 부분, 3차원 재구성 영상 부분	장치 조작 부분, 촬영종류별 촬영 방법 부분, 영상에 대한 해부학적 및 기술적 지식 부분, 장치 정도관리 부분, 장비 및 환자 안전관리 부분	CT, MRI 정도관리, 진단용엑스선장치 정도관리, 유방촬영장치 정도관리, 투시조영/혈관조영장치 정도관리, 초음파진단기 정도관리, 판독용 모니터 정도관리	장치 조작 부분, 검사 종류별 검사 방법 부분, 영상에 대한 해부학적 및 기술적 지식 부분, 장치 정도관리 부분, 방사성동위원소 취급 관련 부분	모의치료 장치 조작 부분, 일반 치료계획 및 보조기구 조작 부분, 특수 치료계획 부분, 선형가속기를 이용한 치료 장치 조작 및 치료방법 부분, 기타 장치를 이용한 치료 장치 조작 및 치료방법 부분
558	2023-05-11 17:28:02	동의함	21	남성	3년제	2학년	충청북도	간접적으로 보기만 해봤다.	없다.		가능하다.	가상현실(VR), 혼합현실(MR)	교과목에 대한 이해도가 증가한다., 실습효과가 증가한다.	일부 도입이 가능하다.	임상검사 자세 실기 부분, 방사선 기기 조작 설정 부분	전체 과목 중 2~5문항	전용 시뮬레이터를 이용한 가상현실 시험	촬영학 해부학 기기학	장치 조작 부분, 촬영종류별 촬영 방법 부분, 영상에 대한 해부학적 지식 부분	장치 조작 부분, 촬영종류별 촬영 방법 부분	장치 조작 부분, 시술종류별 시술 방법 부분, 영상에 대한 해부학적 지식 부분	검사종류별 검사 방법 부분, 영상에 대한 해부학적 및 기술적 지식 부분	촬영종류별 촬영 방법 부분, 영상에 대한 해부학적 및 기술적 지식 부분	장치 조작 부분, 촬영종류별 촬영 방법 부분, 영상에 대한 해부학적 및 기술적 지식 부분	CT, MRI 정도관리, 진단용엑스선장치 정도관리	장치 조작 부분, 검사 종류별 검사 방법 부분, 영상에 대한 해부학적 및 기술적 지식 부분, 방사성동위원소 취급 관련 부분	모의치료 장치 조작 부분, 일반 치료계획 및 보조기구 조작 부분, 선형가속기를 이용한 치료 장치 조작 및 치료방법 부분, 기타 장치를 이용한 치료 장치 조작 및 치료방법 부분
559	2023-05-11 17:28:09	동의함	42	남성	3년제	2학년	대구광역시	5회 이내의 사용경험이 있다.	없다.	투시조영영상학및실습 or 진료영상학실습	가능하다.	가상현실(VR)	실습효과가 증가한다.	도입을 추천한다.	영상 해부학 부분	전체 실기 시험 중 1문항	일반 컴퓨터를 이용한 시뮬레이션 시험	투시조영 조영학실습, 진료영상학실습 등등	장치 조작 부분, 촬영종류별 촬영 방법 부분	장치 조작 부분, 촬영종류별 촬영 방법 부분	장치 조작 부분, 시술종류별 시술 방법 부분	장치 조작 부분, 영상에 대한 해부학적 및 기술적 지식 부분	장치 조작 부분, 영상에 대한 해부학적 및 기술적 지식 부분, 3차원 재구성 영상 부분	장치 조작 부분, 영상에 대한 해부학적 및 기술적 지식 부분	CT, MRI 정도관리, 유방촬영장치 정도관리, 투시조영/혈관조영장치 정도관리	장치 조작 부분, 영상에 대한 해부학적 및 기술적 지식 부분	모의치료 장치 조작 부분, 일반 치료계획 및 보조기구 조작 부분, 특수 치료계획 부분
560	2023-05-11 17:31:15	동의함	28	여성	3년제	2학년	대구광역시	5회 이내의 사용경험이 있다.	없다.		가능하다.	혼합현실(MR)	실습효과가 증가한다.	생각해본적 없다.	영상 해부학 부분	전체 실기 시험 중 1문항	모바일 디바이스(태블릿, 아이패드 등)를 이용한 증강현실 시험	투시조영,의료영상,해부학	촬영종류별 촬영 방법 부분	촬영종류별 촬영 방법 부분	시술종류별 시술 방법 부분	검사종류별 검사 방법 부분	촬영종류별 촬영 방법 부분	촬영종류별 촬영 방법 부분	판독용 모니터 정도관리	검사 종류별 검사 방법 부분	기타 장치를 이용한 치료 장치 조작 및 치료방법 부분
561	2023-05-11 17:35:15	동의함	25	여성	3년제	1학년	경기도	5회 이내의 사용경험이 있다.	없다.		생각해 본적이 없다.	증강현실(AR), 가상현실(VR), 혼합현실(MR), 컴퓨터기반시험(CBT)	교과목에 대한 흥미가 올라간다., 교과목에 대한 이해도가 증가한다., 실습효과가 증가한다.	생각해본적 없다.	영상 해부학 부분	전체 실기 시험 중 1문항	HMD(홀로렌즈, 오큐러스)를 이용한 가상현실 시험	해부학 생리학	장치 조작 부분, 촬영종류별 촬영 방법 부분	촬영종류별 촬영 방법 부분, 환자 안전관리 부분	시술종류별 시술 방법 부분, 영상에 대한 해부학적 지식 부분, 환자 안전관리 부분	검사종류별 검사 방법 부분, 영상에 대한 해부학적 및 기술적 지식 부분	촬영종류별 촬영 방법 부분, 영상에 대한 해부학적 및 기술적 지식 부분, 3차원 재구성 영상 부분	영상에 대한 해부학적 및 기술적 지식 부분, 장치 정도관리 부분	투시조영/혈관조영장치 정도관리, 판독용 모니터 정도관리	장치 조작 부분, 검사 종류별 검사 방법 부분, 방사성동위원소 취급 관련 부분, 환자 안전관리 부분	특수 치료계획 부분, 선형가속기를 이용한 치료 장치 조작 및 치료방법 부분, 기타 장치를 이용한 치료 장치 조작 및 치료방법 부분, 품질관리 부분
562	2023-05-11 17:35:44	동의함	19	여성	3년제	1학년	대구광역시	없다.	없다.		생각해 본적이 없다.	증강현실(AR)	교과목에 대한 흥미가 올라간다.	일부 도입이 가능하다.	임상검사 자세 실기 부분, 방사선 기기 구조부분	과목당 1문항	일반 컴퓨터를 이용한 시뮬레이션 시험	의료정보학	영상에 대한 해부학적 지식 부분	환자 안전관리 부분	영상에 대한 해부학적 지식 부분	검사종류별 검사 방법 부분	영상에 대한 해부학적 및 기술적 지식 부분	장치 조작 부분	CT, MRI 정도관리	장치 조작 부분	모의치료 장치 조작 부분
563	2023-05-11 17:36:57	동의함	20	여성	4년제	3학년	충청북도	없다.	없다.		가능하다.	증강현실(AR), 가상현실(VR), 혼합현실(MR), 컴퓨터기반시험(CBT)	교과목에 대한 흥미가 올라간다., 교과목에 대한 이해도가 증가한다., 실습효과가 증가한다.	도입을 추천한다.	임상검사 자세 실기 부분, 방사선 기기 구조부분, QC, QA 부분, 방사선 기기 조작 설정 부분, 영상 해부학 부분	전체 실기 시험 중 1문항	전용 시뮬레이터를 이용한 가상현실 시험	ct,mri,방사선영상학	장치 조작 부분, 촬영종류별 촬영 방법 부분, 영상에 대한 해부학적 지식 부분, 장치 정도관리 부분, 환자 안전관리 부분	장치 조작 부분, 촬영종류별 촬영 방법 부분, 영상에 대한 해부학적 지식 부분, 장치 정도관리 부분, 환자 안전관리 부분	장치 조작 부분, 시술종류별 시술 방법 부분, 영상에 대한 해부학적 지식 부분, 장치 정도관리 부분, 환자 안전관리 부분	장치 조작 부분, 검사종류별 검사 방법 부분, 영상에 대한 해부학적 및 기술적 지식 부분, 장치 정도관리 부분	장치 조작 부분, 촬영종류별 촬영 방법 부분, 영상에 대한 해부학적 및 기술적 지식 부분, 3차원 재구성 영상 부분, 장치 정도관리 부분, 환자 안전관리 부분	장치 조작 부분, 촬영종류별 촬영 방법 부분, 영상에 대한 해부학적 및 기술적 지식 부분, 장치 정도관리 부분, 장비 및 환자 안전관리 부분	CT, MRI 정도관리, 진단용엑스선장치 정도관리, 유방촬영장치 정도관리, 투시조영/혈관조영장치 정도관리, 초음파진단기 정도관리, 판독용 모니터 정도관리	장치 조작 부분, 검사 종류별 검사 방법 부분, 영상에 대한 해부학적 및 기술적 지식 부분, 장치 정도관리 부분, 방사성동위원소 취급 관련 부분, 환자 안전관리 부분	모의치료 장치 조작 부분, 일반 치료계획 및 보조기구 조작 부분, 특수 치료계획 부분, 선형가속기를 이용한 치료 장치 조작 및 치료방법 부분, 기타 장치를 이용한 치료 장치 조작 및 치료방법 부분, 품질관리 부분
564	2023-05-11 17:39:02	동의함	18	여성	3년제	1학년	대구광역시	없다.	없다.		생각해 본적이 없다.	가상현실(VR)	교과목에 대한 흥미가 올라간다.	생각해본적 없다.	방사선 기기 구조부분	과목당 1문항	일반 컴퓨터를 이용한 시뮬레이션 시험	의료정보학	장치 조작 부분	장치 조작 부분, 영상에 대한 해부학적 지식 부분	장치 조작 부분, 장치 정도관리 부분	장치 조작 부분, 검사종류별 검사 방법 부분	장치 조작 부분, 촬영종류별 촬영 방법 부분	장치 정도관리 부분, 장비 및 환자 안전관리 부분	진단용엑스선장치 정도관리, 유방촬영장치 정도관리	영상에 대한 해부학적 및 기술적 지식 부분, 장치 정도관리 부분	선형가속기를 이용한 치료 장치 조작 및 치료방법 부분, 기타 장치를 이용한 치료 장치 조작 및 치료방법 부분
565	2023-05-11 17:41:36	동의함	22	남성	3년제	2학년	부산광역시	5회 이내의 사용경험이 있다.	없다.		가능하다.	가상현실(VR)	교과목에 대한 흥미가 올라간다.	도입을 추천한다.	임상검사 자세 실기 부분, 방사선 기기 구조부분, 방사선 기기 조작 설정 부분	전체 과목 중 2~5문항	전용 시뮬레이터를 이용한 가상현실 시험	ct mri	장치 조작 부분, 촬영종류별 촬영 방법 부분, 장치 정도관리 부분	장치 조작 부분, 촬영종류별 촬영 방법 부분	장치 조작 부분, 시술종류별 시술 방법 부분, 영상에 대한 해부학적 지식 부분	장치 조작 부분, 검사종류별 검사 방법 부분, 영상에 대한 해부학적 및 기술적 지식 부분	장치 조작 부분, 촬영종류별 촬영 방법 부분, 영상에 대한 해부학적 및 기술적 지식 부분, 3차원 재구성 영상 부분	장치 조작 부분, 촬영종류별 촬영 방법 부분, 영상에 대한 해부학적 및 기술적 지식 부분	CT, MRI 정도관리, 진단용엑스선장치 정도관리	장치 조작 부분, 검사 종류별 검사 방법 부분, 영상에 대한 해부학적 및 기술적 지식 부분, 방사성동위원소 취급 관련 부분	모의치료 장치 조작 부분, 일반 치료계획 및 보조기구 조작 부분, 특수 치료계획 부분, 선형가속기를 이용한 치료 장치 조작 및 치료방법 부분, 기타 장치를 이용한 치료 장치 조작 및 치료방법 부분
566	2023-05-11 17:41:40	동의함	19	남성	3년제	1학년	대구광역시	없다.	없다.		불가능하다.	증강현실(AR), 가상현실(VR), 혼합현실(MR), 컴퓨터기반시험(CBT)	교과목에 대한 흥미가 올라간다.	도입이 불가능하다.	방사선 기기 구조부분	전체 실기 시험 중 1문항	전용 시뮬레이터를 이용한 가상현실 시험	의료영상정보학	장치 조작 부분	촬영종류별 촬영 방법 부분	영상에 대한 해부학적 지식 부분	검사종류별 검사 방법 부분	영상에 대한 해부학적 및 기술적 지식 부분	영상에 대한 해부학적 및 기술적 지식 부분	유방촬영장치 정도관리	방사성동위원소 취급 관련 부분	선형가속기를 이용한 치료 장치 조작 및 치료방법 부분
567	2023-05-11 17:43:30	동의함	23	남성	3년제	3학년	충청북도	간접적으로 보기만 해봤다.	없다.		가능하다.	증강현실(AR), 가상현실(VR), 혼합현실(MR), 컴퓨터기반시험(CBT)	교과목에 대한 흥미가 올라간다.	일부 도입이 가능하다.	임상검사 자세 실기 부분	과목당 1문항	일반 컴퓨터를 이용한 시뮬레이션 시험	일반촬영, CT, MRI	장치 조작 부분	장치 조작 부분	장치 조작 부분	장치 조작 부분	장치 조작 부분	장치 조작 부분	CT, MRI 정도관리	장치 조작 부분	모의치료 장치 조작 부분
568	2023-05-11 17:44:41	동의함	22	여성	3년제	3학년	경상남도	없다.	없다.		생각해 본적이 없다.	혼합현실(MR)	교과목에 대한 이해도가 증가한다.	생각해본적 없다.	방사선 기기 조작 설정 부분, 영상 해부학 부분	과목당 1문항	모바일 디바이스(태블릿, 아이패드 등)를 이용한 증강현실 시험	혈관조영, 투시조영, 영상학	촬영종류별 촬영 방법 부분, 영상에 대한 해부학적 지식 부분	촬영종류별 촬영 방법 부분, 영상에 대한 해부학적 지식 부분	시술종류별 시술 방법 부분, 영상에 대한 해부학적 지식 부분	검사종류별 검사 방법 부분, 영상에 대한 해부학적 및 기술적 지식 부분	영상에 대한 해부학적 및 기술적 지식 부분, 3차원 재구성 영상 부분	촬영종류별 촬영 방법 부분, 영상에 대한 해부학적 및 기술적 지식 부분, 장비 및 환자 안전관리 부분	투시조영/혈관조영장치 정도관리	장치 정도관리 부분, 방사성동위원소 취급 관련 부분, 환자 안전관리 부분	모의치료 장치 조작 부분, 일반 치료계획 및 보조기구 조작 부분, 선형가속기를 이용한 치료 장치 조작 및 치료방법 부분, 기타 장치를 이용한 치료 장치 조작 및 치료방법 부분
569	2023-05-11 17:45:18	동의함	53	여성	3년제	2학년	대구광역시	없다.	없다.		생각해 본적이 없다.	컴퓨터기반시험(CBT)	교과목에 대한 이해도가 증가한다.	생각해본적 없다.	임상검사 자세 실기 부분	전체 실기 시험 중 1문항	일반 컴퓨터를 이용한 시뮬레이션 시험		영상에 대한 해부학적 지식 부분	영상에 대한 해부학적 지식 부분	영상에 대한 해부학적 지식 부분	영상에 대한 해부학적 및 기술적 지식 부분	영상에 대한 해부학적 및 기술적 지식 부분	영상에 대한 해부학적 및 기술적 지식 부분	유방촬영장치 정도관리	영상에 대한 해부학적 및 기술적 지식 부분	모의치료 장치 조작 부분, 일반 치료계획 및 보조기구 조작 부분
570	2023-05-11 17:47:11	동의함	18	남성	3년제	1학년	충청북도	5회 이상의 사용경험이 있다.	없다.		가능하다.	가상현실(VR)	교과목에 대한 흥미가 올라간다.	도입을 추천한다.	방사선 기기 조작 설정 부분, 영상 해부학 부분	과목당 2문항 이상	일반 컴퓨터를 이용한 시뮬레이션 시험	해부학, 방사선물리학, 디지털영상처리실습	영상에 대한 해부학적 지식 부분	장치 조작 부분	장치 조작 부분, 영상에 대한 해부학적 지식 부분	장치 조작 부분	장치 조작 부분, 장치 정도관리 부분	장치 조작 부분	진단용엑스선장치 정도관리	검사 종류별 검사 방법 부분, 영상에 대한 해부학적 및 기술적 지식 부분	모의치료 장치 조작 부분, 일반 치료계획 및 보조기구 조작 부분, 특수 치료계획 부분
571	2023-05-11 17:47:18	동의함	22	여성	3년제	3학년	대구광역시	5회 이내의 사용경험이 있다.	없다.		가능하다.	증강현실(AR), 가상현실(VR)	교과목에 대한 이해도가 증가한다.	일부 도입이 가능하다.	방사선 기기 구조부분, 영상 해부학 부분	과목당 1문항	모바일 디바이스(태블릿, 아이패드 등)를 이용한 증강현실 시험	진료영상학실습, 영상해부학, 생리학	촬영종류별 촬영 방법 부분, 영상에 대한 해부학적 지식 부분	촬영종류별 촬영 방법 부분, 영상에 대한 해부학적 지식 부분	시술종류별 시술 방법 부분, 영상에 대한 해부학적 지식 부분	장치 조작 부분, 영상에 대한 해부학적 및 기술적 지식 부분	촬영종류별 촬영 방법 부분, 영상에 대한 해부학적 및 기술적 지식 부분, 3차원 재구성 영상 부분	촬영종류별 촬영 방법 부분, 영상에 대한 해부학적 및 기술적 지식 부분	유방촬영장치 정도관리, 투시조영/혈관조영장치 정도관리, 초음파진단기 정도관리	검사 종류별 검사 방법 부분, 영상에 대한 해부학적 및 기술적 지식 부분, 방사성동위원소 취급 관련 부분	모의치료 장치 조작 부분, 일반 치료계획 및 보조기구 조작 부분, 선형가속기를 이용한 치료 장치 조작 및 치료방법 부분
572	2023-05-11 17:47:40	동의함	23	남성	3년제	3학년	경상남도	없다.	없다.		생각해 본적이 없다.	컴퓨터기반시험(CBT)	교과목에 대한 이해도가 증가한다.	생각해본적 없다.	방사선 기기 구조부분, 방사선 기기 조작 설정 부분, 영상 해부학 부분	전체 실기 시험 중 1문항	일반 컴퓨터를 이용한 시뮬레이션 시험	MRI, CT, 핵의학	촬영종류별 촬영 방법 부분, 영상에 대한 해부학적 지식 부분	촬영종류별 촬영 방법 부분, 장치 정도관리 부분	영상에 대한 해부학적 지식 부분, 장치 정도관리 부분	장치 조작 부분, 영상에 대한 해부학적 및 기술적 지식 부분	촬영종류별 촬영 방법 부분, 3차원 재구성 영상 부분	촬영종류별 촬영 방법 부분, 장치 정도관리 부분	진단용엑스선장치 정도관리, 유방촬영장치 정도관리	검사 종류별 검사 방법 부분, 장치 정도관리 부분, 방사성동위원소 취급 관련 부분	모의치료 장치 조작 부분, 일반 치료계획 및 보조기구 조작 부분
573	2023-05-11 17:49:10	동의함	22	여성	4년제	4학년	대구광역시	없다.	없다.		생각해 본적이 없다.	가상현실(VR)	교과목에 대한 흥미가 올라간다.	생각해본적 없다.	임상검사 자세 실기 부분	과목당 1문항	모바일 디바이스(태블릿, 아이패드 등)를 이용한 증강현실 시험	영상해부학, QC, 기기학	영상에 대한 해부학적 지식 부분	촬영종류별 촬영 방법 부분, 영상에 대한 해부학적 지식 부분	시술종류별 시술 방법 부분, 영상에 대한 해부학적 지식 부분	검사종류별 검사 방법 부분, 영상에 대한 해부학적 및 기술적 지식 부분	장치 조작 부분, 촬영종류별 촬영 방법 부분, 영상에 대한 해부학적 및 기술적 지식 부분, 3차원 재구성 영상 부분	장치 조작 부분, 촬영종류별 촬영 방법 부분, 영상에 대한 해부학적 및 기술적 지식 부분	CT, MRI 정도관리, 진단용엑스선장치 정도관리, 유방촬영장치 정도관리, 투시조영/혈관조영장치 정도관리, 초음파진단기 정도관리	장치 조작 부분, 검사 종류별 검사 방법 부분	모의치료 장치 조작 부분, 일반 치료계획 및 보조기구 조작 부분, 특수 치료계획 부분, 선형가속기를 이용한 치료 장치 조작 및 치료방법 부분, 품질관리 부분
574	2023-05-11 17:50:37	동의함	28	여성	3년제	3학년	충청북도	간접적으로 보기만 해봤다.	없다.		생각해 본적이 없다.	증강현실(AR), 혼합현실(MR)	교과목에 대한 이해도가 증가한다., 실습효과가 증가한다.	생각해본적 없다.	임상검사 자세 실기 부분, 방사선 기기 구조부분, QC, QA 부분, 방사선 기기 조작 설정 부분, 영상 해부학 부분, 모두	전체 과목 중 2~5문항	전용 시뮬레이터를 이용한 가상현실 시험	MRI, 일반촬영학, CT	장치 조작 부분, 촬영종류별 촬영 방법 부분, 영상에 대한 해부학적 지식 부분, 장치 정도관리 부분, 환자 안전관리 부분	장치 조작 부분, 촬영종류별 촬영 방법 부분	장치 조작 부분, 시술종류별 시술 방법 부분	장치 조작 부분, 검사종류별 검사 방법 부분	장치 조작 부분, 촬영종류별 촬영 방법 부분	장치 조작 부분, 촬영종류별 촬영 방법 부분	CT, MRI 정도관리, 진단용엑스선장치 정도관리	장치 조작 부분, 검사 종류별 검사 방법 부분	모의치료 장치 조작 부분, 일반 치료계획 및 보조기구 조작 부분
575	2023-05-11 17:51:34	동의함	21	남성	3년제	2학년	충청북도	간접적으로 보기만 해봤다.	없다.		가능하다.	증강현실(AR)	교과목에 대한 흥미가 올라간다.	생각해본적 없다.	임상검사 자세 실기 부분, 영상 해부학 부분	전체 실기 시험 중 1문항	전용 시뮬레이터를 이용한 가상현실 시험	해부학, 일반촬영, mri	장치 조작 부분, 촬영종류별 촬영 방법 부분, 영상에 대한 해부학적 지식 부분	장치 조작 부분, 촬영종류별 촬영 방법 부분, 영상에 대한 해부학적 지식 부분	장치 조작 부분, 시술종류별 시술 방법 부분, 영상에 대한 해부학적 지식 부분	장치 조작 부분, 검사종류별 검사 방법 부분, 영상에 대한 해부학적 및 기술적 지식 부분	장치 조작 부분, 촬영종류별 촬영 방법 부분, 영상에 대한 해부학적 및 기술적 지식 부분	장치 조작 부분, 촬영종류별 촬영 방법 부분, 영상에 대한 해부학적 및 기술적 지식 부분	CT, MRI 정도관리, 진단용엑스선장치 정도관리, 유방촬영장치 정도관리, 투시조영/혈관조영장치 정도관리, 초음파진단기 정도관리, 판독용 모니터 정도관리	장치 조작 부분, 검사 종류별 검사 방법 부분, 영상에 대한 해부학적 및 기술적 지식 부분	모의치료 장치 조작 부분, 일반 치료계획 및 보조기구 조작 부분, 특수 치료계획 부분, 선형가속기를 이용한 치료 장치 조작 및 치료방법 부분, 기타 장치를 이용한 치료 장치 조작 및 치료방법 부분
576	2023-05-11 17:51:58	동의함	22	여성	3년제	3학년	충청북도	5회 이내의 사용경험이 있다.	없다.		생각해 본적이 없다.	가상현실(VR)	실습효과가 증가한다.	도입이 불가능하다.	임상검사 자세 실기 부분	과목당 1문항	모바일 디바이스(태블릿, 아이패드 등)를 이용한 증강현실 시험	실습 자세 잡기	환자 안전관리 부분	환자 안전관리 부분	환자 안전관리 부분	장치 조작 부분	장치 조작 부분	장치 조작 부분	CT, MRI 정도관리	장치 조작 부분	모의치료 장치 조작 부분
577	2023-05-11 17:53:07	동의함	21	여성	3년제	2학년	충청북도	간접적으로 보기만 해봤다.	없다.		가능하다.	혼합현실(MR)	교과목에 대한 흥미가 올라간다.	일부 도입이 가능하다.	임상검사 자세 실기 부분, 영상 해부학 부분	전체 실기 시험 중 1문항	일반 컴퓨터를 이용한 시뮬레이션 시험	전자공학 기기학 핵의학	장치 조작 부분, 영상에 대한 해부학적 지식 부분	촬영종류별 촬영 방법 부분, 장치 정도관리 부분	시술종류별 시술 방법 부분, 영상에 대한 해부학적 지식 부분	장치 조작 부분, 검사종류별 검사 방법 부분	3차원 재구성 영상 부분, 장치 정도관리 부분, 환자 안전관리 부분	촬영종류별 촬영 방법 부분, 영상에 대한 해부학적 및 기술적 지식 부분	CT, MRI 정도관리, 진단용엑스선장치 정도관리, 투시조영/혈관조영장치 정도관리, 초음파진단기 정도관리	영상에 대한 해부학적 및 기술적 지식 부분, 방사성동위원소 취급 관련 부분, 환자 안전관리 부분	일반 치료계획 및 보조기구 조작 부분, 특수 치료계획 부분, 선형가속기를 이용한 치료 장치 조작 및 치료방법 부분
578	2023-05-11 17:53:11	동의함	23	여성	3년제	2학년	충청북도	간접적으로 보기만 해봤다.	없다.		가능하다.	가상현실(VR), 컴퓨터기반시험(CBT)	교과목에 대한 흥미가 올라간다.	도입을 추천한다.	영상 해부학 부분	전체 실기 시험 중 1문항	일반 컴퓨터를 이용한 시뮬레이션 시험	인체해부 사지촬영 mri	촬영종류별 촬영 방법 부분	환자 안전관리 부분	시술종류별 시술 방법 부분, 환자 안전관리 부분	영상에 대한 해부학적 및 기술적 지식 부분	환자 안전관리 부분	장비 및 환자 안전관리 부분	CT, MRI 정도관리, 진단용엑스선장치 정도관리, 유방촬영장치 정도관리, 투시조영/혈관조영장치 정도관리, 초음파진단기 정도관리, 판독용 모니터 정도관리	장치 조작 부분, 검사 종류별 검사 방법 부분, 영상에 대한 해부학적 및 기술적 지식 부분, 방사성동위원소 취급 관련 부분	일반 치료계획 및 보조기구 조작 부분
579	2023-05-11 17:53:19	동의함	18	여성	3년제	1학년	부산광역시	없다.	없다.		생각해 본적이 없다.	증강현실(AR), 가상현실(VR), 혼합현실(MR), 컴퓨터기반시험(CBT)	교과목에 대한 흥미가 올라간다., 실습효과가 증가한다.	도입을 추천한다.	임상검사 자세 실기 부분, 방사선 기기 구조부분, QC, QA 부분, 방사선 기기 조작 설정 부분, 영상 해부학 부분, 모두	과목당 1문항	전용 시뮬레이터를 이용한 가상현실 시험	해부학	장치 조작 부분, 촬영종류별 촬영 방법 부분, 영상에 대한 해부학적 지식 부분, 장치 정도관리 부분, 환자 안전관리 부분	장치 조작 부분, 촬영종류별 촬영 방법 부분, 영상에 대한 해부학적 지식 부분, 장치 정도관리 부분, 환자 안전관리 부분	장치 조작 부분, 시술종류별 시술 방법 부분, 영상에 대한 해부학적 지식 부분, 장치 정도관리 부분, 환자 안전관리 부분	장치 조작 부분, 검사종류별 검사 방법 부분, 영상에 대한 해부학적 및 기술적 지식 부분, 장치 정도관리 부분	장치 조작 부분, 촬영종류별 촬영 방법 부분, 영상에 대한 해부학적 및 기술적 지식 부분, 3차원 재구성 영상 부분, 장치 정도관리 부분, 환자 안전관리 부분	장치 조작 부분, 촬영종류별 촬영 방법 부분, 영상에 대한 해부학적 및 기술적 지식 부분, 장치 정도관리 부분, 장비 및 환자 안전관리 부분	CT, MRI 정도관리, 진단용엑스선장치 정도관리, 유방촬영장치 정도관리, 투시조영/혈관조영장치 정도관리, 초음파진단기 정도관리, 판독용 모니터 정도관리	장치 조작 부분, 검사 종류별 검사 방법 부분, 영상에 대한 해부학적 및 기술적 지식 부분, 장치 정도관리 부분, 방사성동위원소 취급 관련 부분, 환자 안전관리 부분	모의치료 장치 조작 부분, 일반 치료계획 및 보조기구 조작 부분, 특수 치료계획 부분, 선형가속기를 이용한 치료 장치 조작 및 치료방법 부분, 기타 장치를 이용한 치료 장치 조작 및 치료방법 부분, 품질관리 부분
580	2023-05-11 17:54:08	동의함	22	남성	3년제	3학년	충청북도	없다.	없다.		생각해 본적이 없다.	가상현실(VR)	교과목에 대한 이해도가 증가한다.	도입이 불가능하다.	임상검사 자세 실기 부분	과목당 2문항 이상	일반 컴퓨터를 이용한 시뮬레이션 시험	실습	장치 조작 부분	장치 조작 부분	장치 조작 부분	장치 조작 부분	장치 조작 부분	장치 조작 부분	CT, MRI 정도관리	장치 조작 부분	모의치료 장치 조작 부분
581	2023-05-11 17:55:43	동의함	20	남성	3년제	2학년	충청남도	없다.	없다.		가능하다.	증강현실(AR)	교과목에 대한 흥미가 올라간다.	일부 도입이 가능하다.	방사선 기기 조작 설정 부분, 영상 해부학 부분	과목당 1문항	일반 컴퓨터를 이용한 시뮬레이션 시험	해부학 기기학 일반촬영	장치 조작 부분, 영상에 대한 해부학적 지식 부분	촬영종류별 촬영 방법 부분, 영상에 대한 해부학적 지식 부분	장치 조작 부분, 장치 정도관리 부분, 환자 안전관리 부분	장치 조작 부분, 검사종류별 검사 방법 부분	영상에 대한 해부학적 및 기술적 지식 부분, 3차원 재구성 영상 부분	장치 조작 부분, 장치 정도관리 부분, 장비 및 환자 안전관리 부분	CT, MRI 정도관리, 투시조영/혈관조영장치 정도관리	영상에 대한 해부학적 및 기술적 지식 부분, 방사성동위원소 취급 관련 부분	일반 치료계획 및 보조기구 조작 부분, 선형가속기를 이용한 치료 장치 조작 및 치료방법 부분
582	2023-05-11 17:55:53	동의함	25	여성	3년제	2학년	충청북도	간접적으로 보기만 해봤다.	없다.		가능하다.	가상현실(VR), 혼합현실(MR)	교과목에 대한 흥미가 올라간다., 교과목에 대한 이해도가 증가한다., 실습효과가 증가한다.	도입을 추천한다.	모두	전체 과목 중 2~5문항	전용 시뮬레이터를 이용한 가상현실 시험	MRI, 사지촬영학, 초음파	장치 조작 부분, 촬영종류별 촬영 방법 부분	장치 조작 부분, 촬영종류별 촬영 방법 부분	장치 조작 부분, 시술종류별 시술 방법 부분	장치 조작 부분, 검사종류별 검사 방법 부분, 영상에 대한 해부학적 및 기술적 지식 부분	장치 조작 부분, 촬영종류별 촬영 방법 부분, 영상에 대한 해부학적 및 기술적 지식 부분, 3차원 재구성 영상 부분, 환자 안전관리 부분	장치 조작 부분, 촬영종류별 촬영 방법 부분, 영상에 대한 해부학적 및 기술적 지식 부분, 장치 정도관리 부분, 장비 및 환자 안전관리 부분	CT, MRI 정도관리, 진단용엑스선장치 정도관리, 유방촬영장치 정도관리, 투시조영/혈관조영장치 정도관리, 초음파진단기 정도관리, 판독용 모니터 정도관리	장치 조작 부분, 검사 종류별 검사 방법 부분, 환자 안전관리 부분	모의치료 장치 조작 부분, 일반 치료계획 및 보조기구 조작 부분, 선형가속기를 이용한 치료 장치 조작 및 치료방법 부분, 기타 장치를 이용한 치료 장치 조작 및 치료방법 부분
583	2023-05-11 17:57:15	동의함	19	여성	3년제	2학년	충청북도	없다.	없다.		생각해 본적이 없다.	컴퓨터기반시험(CBT)	교과목에 대한 이해도가 증가한다.	생각해본적 없다.	임상검사 자세 실기 부분, 방사선 기기 조작 설정 부분	전체 실기 시험 중 1문항	모바일 디바이스(태블릿, 아이패드 등)를 이용한 증강현실 시험	방사선 기기학, 방사선 핵의학기술, 전자전기공학	장치 조작 부분, 촬영종류별 촬영 방법 부분	장치 조작 부분, 촬영종류별 촬영 방법 부분, 영상에 대한 해부학적 지식 부분	장치 조작 부분, 시술종류별 시술 방법 부분, 장치 정도관리 부분	장치 조작 부분, 영상에 대한 해부학적 및 기술적 지식 부분	촬영종류별 촬영 방법 부분, 3차원 재구성 영상 부분, 장치 정도관리 부분	장치 정도관리 부분, 장비 및 환자 안전관리 부분	CT, MRI 정도관리, 유방촬영장치 정도관리	장치 정도관리 부분, 방사성동위원소 취급 관련 부분	모의치료 장치 조작 부분, 기타 장치를 이용한 치료 장치 조작 및 치료방법 부분
584	2023-05-11 17:57:28	동의함	19	여성	4년제	2학년	충청북도	5회 이내의 사용경험이 있다.	없다.		가능하다.	가상현실(VR), 컴퓨터기반시험(CBT)	실습효과가 증가한다.	일부 도입이 가능하다.	임상검사 자세 실기 부분, 방사선 기기 조작 설정 부분	과목당 1문항	모바일 디바이스(태블릿, 아이패드 등)를 이용한 증강현실 시험	Ct,mri,x-ray영상학	장치 조작 부분, 촬영종류별 촬영 방법 부분	장치 조작 부분, 촬영종류별 촬영 방법 부분	장치 조작 부분, 시술종류별 시술 방법 부분	장치 조작 부분, 검사종류별 검사 방법 부분, 영상에 대한 해부학적 및 기술적 지식 부분	장치 조작 부분, 촬영종류별 촬영 방법 부분, 영상에 대한 해부학적 및 기술적 지식 부분	장치 조작 부분, 촬영종류별 촬영 방법 부분, 영상에 대한 해부학적 및 기술적 지식 부분	CT, MRI 정도관리, 진단용엑스선장치 정도관리, 유방촬영장치 정도관리, 투시조영/혈관조영장치 정도관리, 초음파진단기 정도관리, 판독용 모니터 정도관리	장치 조작 부분, 검사 종류별 검사 방법 부분, 영상에 대한 해부학적 및 기술적 지식 부분	모의치료 장치 조작 부분, 일반 치료계획 및 보조기구 조작 부분, 특수 치료계획 부분, 선형가속기를 이용한 치료 장치 조작 및 치료방법 부분, 기타 장치를 이용한 치료 장치 조작 및 치료방법 부분, 품질관리 부분
585	2023-05-11 17:57:37	동의함	18	남성	3년제	1학년	충청북도	5회 이상의 사용경험이 있다.	없다.		생각해 본적이 없다.	증강현실(AR), 가상현실(VR)	교과목에 대한 흥미가 올라간다., 교과목에 대한 이해도가 증가한다.	일부 도입이 가능하다.	방사선 기기 구조부분	전체 실기 시험 중 1문항	일반 컴퓨터를 이용한 시뮬레이션 시험		영상에 대한 해부학적 지식 부분	영상에 대한 해부학적 지식 부분	영상에 대한 해부학적 지식 부분	영상에 대한 해부학적 및 기술적 지식 부분	영상에 대한 해부학적 및 기술적 지식 부분	영상에 대한 해부학적 및 기술적 지식 부분	CT, MRI 정도관리, 초음파진단기 정도관리	장치 정도관리 부분, 환자 안전관리 부분	특수 치료계획 부분, 선형가속기를 이용한 치료 장치 조작 및 치료방법 부분
586	2023-05-11 17:57:48	동의함	21	여성	3년제	3학년	충청북도	간접적으로 보기만 해봤다.	없다.		가능하다.	가상현실(VR)	교과목에 대한 이해도가 증가한다., 실습효과가 증가한다.	일부 도입이 가능하다.	영상 해부학 부분	전체 과목 중 2~5문항	모바일 디바이스(태블릿, 아이패드 등)를 이용한 증강현실 시험	영상해부학, CT, 일반촬영	장치 조작 부분, 촬영종류별 촬영 방법 부분	장치 조작 부분	영상에 대한 해부학적 지식 부분	장치 조작 부분, 영상에 대한 해부학적 및 기술적 지식 부분	촬영종류별 촬영 방법 부분	영상에 대한 해부학적 및 기술적 지식 부분	CT, MRI 정도관리, 투시조영/혈관조영장치 정도관리, 초음파진단기 정도관리	환자 안전관리 부분	특수 치료계획 부분
587	2023-05-11 17:57:59	동의함	24	여성	3년제	2학년	충청북도	없다.	없다.		생각해 본적이 없다.	증강현실(AR)	교과목에 대한 흥미가 올라간다.	생각해본적 없다.	방사선 기기 구조부분, 방사선 기기 조작 설정 부분, 영상 해부학 부분	과목당 1문항	모바일 디바이스(태블릿, 아이패드 등)를 이용한 증강현실 시험	일반촬영 흉복부촬영 해부학	장치 조작 부분, 영상에 대한 해부학적 지식 부분	촬영종류별 촬영 방법 부분, 영상에 대한 해부학적 지식 부분	시술종류별 시술 방법 부분, 영상에 대한 해부학적 지식 부분	장치 조작 부분, 검사종류별 검사 방법 부분, 영상에 대한 해부학적 및 기술적 지식 부분, 장치 정도관리 부분	촬영종류별 촬영 방법 부분, 3차원 재구성 영상 부분	촬영종류별 촬영 방법 부분	CT, MRI 정도관리, 진단용엑스선장치 정도관리, 유방촬영장치 정도관리, 투시조영/혈관조영장치 정도관리, 초음파진단기 정도관리	검사 종류별 검사 방법 부분, 영상에 대한 해부학적 및 기술적 지식 부분	일반 치료계획 및 보조기구 조작 부분, 특수 치료계획 부분
588	2023-05-11 17:58:50	동의함	21	여성	3년제	3학년	경상남도	간접적으로 보기만 해봤다.	없다.		생각해 본적이 없다.	가상현실(VR), 혼합현실(MR)	교과목에 대한 흥미가 올라간다.	생각해본적 없다.	임상검사 자세 실기 부분, 방사선 기기 구조부분, 영상 해부학 부분	전체 과목 중 2~5문항	모바일 디바이스(태블릿, 아이패드 등)를 이용한 증강현실 시험	임상기술학 혈관조영 해부학	촬영종류별 촬영 방법 부분, 영상에 대한 해부학적 지식 부분, 환자 안전관리 부분	영상에 대한 해부학적 지식 부분, 장치 정도관리 부분, 환자 안전관리 부분	시술종류별 시술 방법 부분, 영상에 대한 해부학적 지식 부분, 환자 안전관리 부분	검사종류별 검사 방법 부분, 영상에 대한 해부학적 및 기술적 지식 부분, 장치 정도관리 부분	영상에 대한 해부학적 및 기술적 지식 부분, 장치 정도관리 부분, 환자 안전관리 부분	촬영종류별 촬영 방법 부분, 영상에 대한 해부학적 및 기술적 지식 부분, 장비 및 환자 안전관리 부분	진단용엑스선장치 정도관리, 유방촬영장치 정도관리, 투시조영/혈관조영장치 정도관리	검사 종류별 검사 방법 부분, 장치 정도관리 부분, 환자 안전관리 부분	일반 치료계획 및 보조기구 조작 부분, 기타 장치를 이용한 치료 장치 조작 및 치료방법 부분, 품질관리 부분
589	2023-05-11 17:59:15	동의함	20	여성	3년제	3학년	대구광역시	5회 이내의 사용경험이 있다.	없다.		가능하다.	가상현실(VR)	실습효과가 증가한다.	생각해본적 없다.	임상검사 자세 실기 부분	전체 과목 중 2~5문항	전용 시뮬레이터를 이용한 가상현실 시험	실기파트	장치 조작 부분, 영상에 대한 해부학적 지식 부분	촬영종류별 촬영 방법 부분	시술종류별 시술 방법 부분	장치 조작 부분	장치 조작 부분, 환자 안전관리 부분	장치 조작 부분	CT, MRI 정도관리	장치 조작 부분	특수 치료계획 부분
590	2023-05-11 18:04:18	동의함	21	남성	3년제	2학년	충청북도	간접적으로 보기만 해봤다.	없다.		생각해 본적이 없다.	혼합현실(MR)	교과목에 대한 흥미가 올라간다.	생각해본적 없다.	임상검사 자세 실기 부분	과목당 1문항	일반 컴퓨터를 이용한 시뮬레이션 시험	해부학 기기학 임상검사자세	영상에 대한 해부학적 지식 부분	영상에 대한 해부학적 지식 부분	영상에 대한 해부학적 지식 부분	검사종류별 검사 방법 부분	영상에 대한 해부학적 및 기술적 지식 부분	영상에 대한 해부학적 및 기술적 지식 부분	투시조영/혈관조영장치 정도관리	영상에 대한 해부학적 및 기술적 지식 부분	일반 치료계획 및 보조기구 조작 부분
591	2023-05-11 18:06:48	동의함	19	여성	3년제	2학년	부산광역시	없다.	없다.		생각해 본적이 없다.	가상현실(VR), 컴퓨터기반시험(CBT)	교과목에 대한 흥미가 올라간다.	생각해본적 없다.	임상검사 자세 실기 부분, 방사선 기기 조작 설정 부분	과목당 2문항 이상	일반 컴퓨터를 이용한 시뮬레이션 시험	방사선영상학, 투시조영, CT	장치 조작 부분, 환자 안전관리 부분	영상에 대한 해부학적 지식 부분	시술종류별 시술 방법 부분	검사종류별 검사 방법 부분	3차원 재구성 영상 부분	장치 정도관리 부분	CT, MRI 정도관리, 초음파진단기 정도관리	방사성동위원소 취급 관련 부분	일반 치료계획 및 보조기구 조작 부분
592	2023-05-11 18:08:37	동의함	31	남성	3년제	1학년	충청북도	간접적으로 보기만 해봤다.	없다.		가능하다.	혼합현실(MR)	교과목에 대한 이해도가 증가한다.	일부 도입이 가능하다.	방사선 기기 조작 설정 부분, 영상 해부학 부분	과목당 2문항 이상	전용 시뮬레이터를 이용한 가상현실 시험	아직 모름	장치 조작 부분, 촬영종류별 촬영 방법 부분, 환자 안전관리 부분	장치 조작 부분, 촬영종류별 촬영 방법 부분	장치 조작 부분, 시술종류별 시술 방법 부분	장치 조작 부분, 검사종류별 검사 방법 부분	장치 조작 부분, 촬영종류별 촬영 방법 부분	장치 조작 부분, 촬영종류별 촬영 방법 부분	CT, MRI 정도관리, 초음파진단기 정도관리	장치 조작 부분, 검사 종류별 검사 방법 부분	모의치료 장치 조작 부분, 일반 치료계획 및 보조기구 조작 부분
593	2023-05-11 18:10:49	동의함	24	남성	3년제	3학년	충청북도	5회 이내의 사용경험이 있다.	없다.		생각해 본적이 없다.	컴퓨터기반시험(CBT)	교과목에 대한 흥미가 올라간다.	도입이 불가능하다.	영상 해부학 부분	전체 실기 시험 중 1문항	일반 컴퓨터를 이용한 시뮬레이션 시험	영상해부학 방사선기기학 MRI	촬영종류별 촬영 방법 부분	장치 조작 부분, 촬영종류별 촬영 방법 부분	장치 정도관리 부분	장치 조작 부분	3차원 재구성 영상 부분	촬영종류별 촬영 방법 부분	유방촬영장치 정도관리	장치 정도관리 부분	품질관리 부분
594	2023-05-11 18:16:53	동의함	25	여성	3년제	2학년	충청북도	없다.	없다.		생각해 본적이 없다.	혼합현실(MR)	교과목에 대한 흥미가 올라간다.	도입이 불가능하다.	영상 해부학 부분	전체 실기 시험 중 1문항	일반 컴퓨터를 이용한 시뮬레이션 시험	해부학	영상에 대한 해부학적 지식 부분	영상에 대한 해부학적 지식 부분	영상에 대한 해부학적 지식 부분	영상에 대한 해부학적 및 기술적 지식 부분	영상에 대한 해부학적 및 기술적 지식 부분	영상에 대한 해부학적 및 기술적 지식 부분	CT, MRI 정도관리	영상에 대한 해부학적 및 기술적 지식 부분	일반 치료계획 및 보조기구 조작 부분
595	2023-05-11 18:18:24	동의함	20	여성	3년제	2학년	부산광역시	간접적으로 보기만 해봤다.	없다.		가능하다.	가상현실(VR)	교과목에 대한 이해도가 증가한다., 실습효과가 증가한다.	일부 도입이 가능하다.	방사선 기기 구조부분, 방사선 기기 조작 설정 부분, 영상 해부학 부분	전체 과목 중 2~5문항	전용 시뮬레이터를 이용한 가상현실 시험	Ct	장치 조작 부분, 촬영종류별 촬영 방법 부분, 영상에 대한 해부학적 지식 부분	장치 조작 부분, 영상에 대한 해부학적 지식 부분, 장치 정도관리 부분	영상에 대한 해부학적 지식 부분	장치 조작 부분, 검사종류별 검사 방법 부분, 영상에 대한 해부학적 및 기술적 지식 부분	장치 조작 부분, 촬영종류별 촬영 방법 부분, 영상에 대한 해부학적 및 기술적 지식 부분, 3차원 재구성 영상 부분	장치 조작 부분	CT, MRI 정도관리, 판독용 모니터 정도관리	검사 종류별 검사 방법 부분	모의치료 장치 조작 부분, 일반 치료계획 및 보조기구 조작 부분
596	2023-05-11 18:21:38	동의함	22	남성	3년제	2학년	충청북도	5회 이내의 사용경험이 있다.	없다.		가능하다.	혼합현실(MR), 컴퓨터기반시험(CBT)	실습효과가 증가한다.	생각해본적 없다.	방사선 기기 구조부분, 방사선 기기 조작 설정 부분	전체 실기 시험 중 1문항	모바일 디바이스(태블릿, 아이패드 등)를 이용한 증강현실 시험	핵의학기술, 방사선기기학, 자기공명영상학	장치 조작 부분, 장치 정도관리 부분	영상에 대한 해부학적 지식 부분, 장치 정도관리 부분	영상에 대한 해부학적 지식 부분, 장치 정도관리 부분	영상에 대한 해부학적 및 기술적 지식 부분, 장치 정도관리 부분	장치 조작 부분, 3차원 재구성 영상 부분	영상에 대한 해부학적 및 기술적 지식 부분, 장비 및 환자 안전관리 부분	CT, MRI 정도관리, 진단용엑스선장치 정도관리	영상에 대한 해부학적 및 기술적 지식 부분, 장치 정도관리 부분	모의치료 장치 조작 부분, 특수 치료계획 부분
597	2023-05-11 18:23:55	동의함	23	남성	3년제	3학년	충청북도	5회 이내의 사용경험이 있다.	없다.		가능하다.	증강현실(AR), 혼합현실(MR)	교과목에 대한 흥미가 올라간다., 교과목에 대한 이해도가 증가한다., 실습효과가 증가한다.	도입을 추천한다.	방사선 기기 구조부분, 방사선 기기 조작 설정 부분, 영상 해부학 부분	과목당 2문항 이상	전용 시뮬레이터를 이용한 가상현실 시험	영상해부학,CT,angio	촬영종류별 촬영 방법 부분, 영상에 대한 해부학적 지식 부분	영상에 대한 해부학적 지식 부분, 장치 정도관리 부분	장치 조작 부분, 시술종류별 시술 방법 부분, 영상에 대한 해부학적 지식 부분	장치 조작 부분, 검사종류별 검사 방법 부분, 영상에 대한 해부학적 및 기술적 지식 부분	장치 조작 부분, 촬영종류별 촬영 방법 부분, 3차원 재구성 영상 부분	장치 조작 부분, 영상에 대한 해부학적 및 기술적 지식 부분, 장치 정도관리 부분	CT, MRI 정도관리, 투시조영/혈관조영장치 정도관리, 초음파진단기 정도관리, 판독용 모니터 정도관리	검사 종류별 검사 방법 부분, 영상에 대한 해부학적 및 기술적 지식 부분, 방사성동위원소 취급 관련 부분	모의치료 장치 조작 부분, 일반 치료계획 및 보조기구 조작 부분, 특수 치료계획 부분, 선형가속기를 이용한 치료 장치 조작 및 치료방법 부분, 기타 장치를 이용한 치료 장치 조작 및 치료방법 부분
598	2023-05-11 18:31:27	동의함	20	여성	3년제	1학년	충청북도	간접적으로 보기만 해봤다.	없다.		가능하다.	증강현실(AR), 가상현실(VR)	교과목에 대한 흥미가 올라간다., 교과목에 대한 이해도가 증가한다.	도입을 추천한다.	방사선 기기 구조부분, 방사선 기기 조작 설정 부분, 영상 해부학 부분	전체 실기 시험 중 1문항	HMD(홀로렌즈, 오큐러스)를 이용한 가상현실 시험	해부학	장치 조작 부분, 영상에 대한 해부학적 지식 부분	영상에 대한 해부학적 지식 부분	영상에 대한 해부학적 지식 부분	장치 조작 부분, 검사종류별 검사 방법 부분	환자 안전관리 부분	촬영종류별 촬영 방법 부분, 장치 정도관리 부분	CT, MRI 정도관리, 초음파진단기 정도관리, 판독용 모니터 정도관리	방사성동위원소 취급 관련 부분, 환자 안전관리 부분	일반 치료계획 및 보조기구 조작 부분, 선형가속기를 이용한 치료 장치 조작 및 치료방법 부분
599	2023-05-11 18:35:13	동의함	26	여성	3년제	4학년	대구광역시	5회 이내의 사용경험이 있다.	없다.		가능하다.	증강현실(AR), 가상현실(VR), 혼합현실(MR)	실습효과가 증가한다.	생각해본적 없다.	임상검사 자세 실기 부분, 영상 해부학 부분	전체 실기 시험 중 1문항	모바일 디바이스(태블릿, 아이패드 등)를 이용한 증강현실 시험	일반촬영 인체해부학	장치 조작 부분, 촬영종류별 촬영 방법 부분, 영상에 대한 해부학적 지식 부분	장치 조작 부분, 촬영종류별 촬영 방법 부분, 영상에 대한 해부학적 지식 부분	장치 조작 부분, 시술종류별 시술 방법 부분, 영상에 대한 해부학적 지식 부분	장치 조작 부분, 검사종류별 검사 방법 부분, 영상에 대한 해부학적 및 기술적 지식 부분	장치 조작 부분, 촬영종류별 촬영 방법 부분, 영상에 대한 해부학적 및 기술적 지식 부분	장치 조작 부분, 촬영종류별 촬영 방법 부분, 영상에 대한 해부학적 및 기술적 지식 부분	CT, MRI 정도관리, 진단용엑스선장치 정도관리, 유방촬영장치 정도관리, 투시조영/혈관조영장치 정도관리, 초음파진단기 정도관리, 판독용 모니터 정도관리	장치 조작 부분, 검사 종류별 검사 방법 부분, 영상에 대한 해부학적 및 기술적 지식 부분	모의치료 장치 조작 부분, 일반 치료계획 및 보조기구 조작 부분, 특수 치료계획 부분, 선형가속기를 이용한 치료 장치 조작 및 치료방법 부분, 기타 장치를 이용한 치료 장치 조작 및 치료방법 부분
600	2023-05-11 18:40:22	동의함	18	여성	3년제	1학년	대구광역시	5회 이내의 사용경험이 있다.	있다. (2-1 문항 답변 요망)		생각해 본적이 없다.	컴퓨터기반시험(CBT)	실습효과가 증가한다.	도입을 추천한다.	방사선 기기 조작 설정 부분	전체 과목 중 2~5문항	전용 시뮬레이터를 이용한 가상현실 시험	인체해부학 전기전자 의료영상	장치 조작 부분, 촬영종류별 촬영 방법 부분	장치 조작 부분	영상에 대한 해부학적 지식 부분	장치 조작 부분	3차원 재구성 영상 부분	영상에 대한 해부학적 및 기술적 지식 부분	유방촬영장치 정도관리	영상에 대한 해부학적 및 기술적 지식 부분	특수 치료계획 부분
601	2023-05-11 18:41:22	동의함	19	남성	3년제	2학년	충청북도	5회 이내의 사용경험이 있다.	없다.		가능하다.	가상현실(VR)	교과목에 대한 흥미가 올라간다., 교과목에 대한 이해도가 증가한다., 실습효과가 증가한다.	도입이 불가능하다.	임상검사 자세 실기 부분, 방사선 기기 구조부분, 방사선 기기 조작 설정 부분, 영상 해부학 부분	과목당 2문항 이상	일반 컴퓨터를 이용한 시뮬레이션 시험	인체해부학, 사지촬영학실습, 흉부촬영실습	장치 조작 부분, 촬영종류별 촬영 방법 부분, 영상에 대한 해부학적 지식 부분	장치 조작 부분, 촬영종류별 촬영 방법 부분, 영상에 대한 해부학적 지식 부분	장치 조작 부분, 시술종류별 시술 방법 부분, 영상에 대한 해부학적 지식 부분	장치 조작 부분, 검사종류별 검사 방법 부분, 영상에 대한 해부학적 및 기술적 지식 부분	장치 조작 부분, 촬영종류별 촬영 방법 부분, 영상에 대한 해부학적 및 기술적 지식 부분, 3차원 재구성 영상 부분	장치 조작 부분, 촬영종류별 촬영 방법 부분, 영상에 대한 해부학적 및 기술적 지식 부분	CT, MRI 정도관리, 진단용엑스선장치 정도관리, 유방촬영장치 정도관리, 투시조영/혈관조영장치 정도관리, 초음파진단기 정도관리	장치 조작 부분, 검사 종류별 검사 방법 부분, 영상에 대한 해부학적 및 기술적 지식 부분, 장치 정도관리 부분, 방사성동위원소 취급 관련 부분, 환자 안전관리 부분	모의치료 장치 조작 부분, 일반 치료계획 및 보조기구 조작 부분, 특수 치료계획 부분, 선형가속기를 이용한 치료 장치 조작 및 치료방법 부분, 기타 장치를 이용한 치료 장치 조작 및 치료방법 부분, 품질관리 부분
602	2023-05-11 18:42:27	동의함	19	남성	3년제	1학년	충청북도	없다.	없다.		생각해 본적이 없다.	증강현실(AR)	교과목에 대한 흥미가 올라간다.	일부 도입이 가능하다.	임상검사 자세 실기 부분, 방사선 기기 구조부분, 방사선 기기 조작 설정 부분, 영상 해부학 부분	전체 과목 중 2~5문항	전용 시뮬레이터를 이용한 가상현실 시험	해부학	장치 조작 부분, 영상에 대한 해부학적 지식 부분	장치 조작 부분	시술종류별 시술 방법 부분	장치 조작 부분, 검사종류별 검사 방법 부분	3차원 재구성 영상 부분	촬영종류별 촬영 방법 부분, 장비 및 환자 안전관리 부분	CT, MRI 정도관리, 진단용엑스선장치 정도관리	장치 조작 부분, 검사 종류별 검사 방법 부분, 영상에 대한 해부학적 및 기술적 지식 부분, 장치 정도관리 부분, 방사성동위원소 취급 관련 부분, 환자 안전관리 부분	모의치료 장치 조작 부분, 일반 치료계획 및 보조기구 조작 부분, 특수 치료계획 부분
603	2023-05-11 18:48:40	동의함	21	남성	3년제	2학년	충청북도	없다.	없다.		불가능하다.	증강현실(AR)	교과목에 대한 흥미가 올라간다.	일부 도입이 가능하다.	임상검사 자세 실기 부분	과목당 1문항	HMD(홀로렌즈, 오큐러스)를 이용한 가상현실 시험	기기학 해부학	촬영종류별 촬영 방법 부분	촬영종류별 촬영 방법 부분	영상에 대한 해부학적 지식 부분	장치 정도관리 부분	촬영종류별 촬영 방법 부분	장비 및 환자 안전관리 부분	진단용엑스선장치 정도관리	방사성동위원소 취급 관련 부분	특수 치료계획 부분, 기타 장치를 이용한 치료 장치 조작 및 치료방법 부분
604	2023-05-11 18:48:56	동의함	20	여성	3년제	2학년	충청북도	없다.	없다.		가능하다.	컴퓨터기반시험(CBT)	교과목에 대한 흥미가 올라간다.	도입을 추천한다.	임상검사 자세 실기 부분, 방사선 기기 조작 설정 부분	과목당 1문항	전용 시뮬레이터를 이용한 가상현실 시험	사지촬영학, 흉복부촬영학	장치 조작 부분, 촬영종류별 촬영 방법 부분	장치 조작 부분, 촬영종류별 촬영 방법 부분	장치 조작 부분, 시술종류별 시술 방법 부분	장치 조작 부분, 검사종류별 검사 방법 부분	장치 조작 부분, 촬영종류별 촬영 방법 부분	장치 조작 부분, 촬영종류별 촬영 방법 부분	CT, MRI 정도관리, 진단용엑스선장치 정도관리, 유방촬영장치 정도관리, 투시조영/혈관조영장치 정도관리, 초음파진단기 정도관리, 판독용 모니터 정도관리	장치 조작 부분, 검사 종류별 검사 방법 부분	모의치료 장치 조작 부분, 일반 치료계획 및 보조기구 조작 부분, 선형가속기를 이용한 치료 장치 조작 및 치료방법 부분, 기타 장치를 이용한 치료 장치 조작 및 치료방법 부분
605	2023-05-11 19:01:27	동의함	22	남성	3년제	3학년	대구광역시	간접적으로 보기만 해봤다.	없다.		가능하다.	증강현실(AR), 가상현실(VR), 혼합현실(MR)	교과목에 대한 흥미가 올라간다.	도입을 추천한다.	모두	과목당 2문항 이상	전용 시뮬레이터를 이용한 가상현실 시험	영상학 계측학 해부학	장치 정도관리 부분, 환자 안전관리 부분	영상에 대한 해부학적 지식 부분, 장치 정도관리 부분, 환자 안전관리 부분	장치 정도관리 부분, 환자 안전관리 부분	장치 조작 부분, 영상에 대한 해부학적 및 기술적 지식 부분, 장치 정도관리 부분	장치 조작 부분, 장치 정도관리 부분, 환자 안전관리 부분	장치 조작 부분, 장치 정도관리 부분, 장비 및 환자 안전관리 부분	CT, MRI 정도관리, 진단용엑스선장치 정도관리, 초음파진단기 정도관리	장치 조작 부분, 방사성동위원소 취급 관련 부분, 환자 안전관리 부분	모의치료 장치 조작 부분, 일반 치료계획 및 보조기구 조작 부분, 특수 치료계획 부분, 품질관리 부분
606	2023-05-11 19:06:57	동의함	22	남성	3년제	3학년	부산광역시	간접적으로 보기만 해봤다.	없다.		가능하다.	혼합현실(MR)	실습효과가 증가한다.	도입을 추천한다.	방사선 기기 조작 설정 부분	전체 과목 중 2~5문항	전용 시뮬레이터를 이용한 가상현실 시험	일반촬영,CT,MRI	촬영종류별 촬영 방법 부분	촬영종류별 촬영 방법 부분	시술종류별 시술 방법 부분	검사종류별 검사 방법 부분	촬영종류별 촬영 방법 부분	촬영종류별 촬영 방법 부분	CT, MRI 정도관리	검사 종류별 검사 방법 부분	모의치료 장치 조작 부분, 일반 치료계획 및 보조기구 조작 부분, 특수 치료계획 부분, 선형가속기를 이용한 치료 장치 조작 및 치료방법 부분, 기타 장치를 이용한 치료 장치 조작 및 치료방법 부분, 품질관리 부분
607	2023-05-11 19:08:00	동의함	22	남성	3년제	3학년	경상남도	5회 이내의 사용경험이 있다.	없다.		생각해 본적이 없다.	증강현실(AR)	교과목에 대한 흥미가 올라간다., 교과목에 대한 이해도가 증가한다.	일부 도입이 가능하다.	임상검사 자세 실기 부분	전체 과목 중 2~5문항	전용 시뮬레이터를 이용한 가상현실 시험	MR, CT, 핵의학	촬영종류별 촬영 방법 부분, 환자 안전관리 부분	촬영종류별 촬영 방법 부분, 영상에 대한 해부학적 지식 부분, 환자 안전관리 부분	시술종류별 시술 방법 부분, 영상에 대한 해부학적 지식 부분, 환자 안전관리 부분	장치 조작 부분, 영상에 대한 해부학적 및 기술적 지식 부분	장치 조작 부분, 촬영종류별 촬영 방법 부분, 영상에 대한 해부학적 및 기술적 지식 부분, 3차원 재구성 영상 부분, 장치 정도관리 부분, 환자 안전관리 부분	장치 조작 부분, 촬영종류별 촬영 방법 부분, 영상에 대한 해부학적 및 기술적 지식 부분, 장치 정도관리 부분, 장비 및 환자 안전관리 부분	CT, MRI 정도관리, 유방촬영장치 정도관리, 투시조영/혈관조영장치 정도관리	장치 조작 부분, 영상에 대한 해부학적 및 기술적 지식 부분, 방사성동위원소 취급 관련 부분	모의치료 장치 조작 부분, 일반 치료계획 및 보조기구 조작 부분, 특수 치료계획 부분, 선형가속기를 이용한 치료 장치 조작 및 치료방법 부분
608	2023-05-11 19:08:49	동의함	23	남성	3년제	2학년	충청북도	5회 이내의 사용경험이 있다.	없다.		생각해 본적이 없다.	가상현실(VR)	교과목에 대한 흥미가 올라간다., 교과목에 대한 이해도가 증가한다., 실습효과가 증가한다.	생각해본적 없다.	임상검사 자세 실기 부분	전체 실기 시험 중 1문항	전용 시뮬레이터를 이용한 가상현실 시험	mri 사지촬영학 흉부학	촬영종류별 촬영 방법 부분, 환자 안전관리 부분	장치 조작 부분, 촬영종류별 촬영 방법 부분	장치 정도관리 부분	장치 조작 부분	3차원 재구성 영상 부분	영상에 대한 해부학적 및 기술적 지식 부분	CT, MRI 정도관리	장치 정도관리 부분	일반 치료계획 및 보조기구 조작 부분
609	2023-05-11 19:09:28	동의함	24	여성	3년제	3학년	부산광역시	없다.	없다.		생각해 본적이 없다.	가상현실(VR)	교과목에 대한 이해도가 증가한다., 실습효과가 증가한다.	도입을 추천한다.	임상검사 자세 실기 부분	전체 실기 시험 중 1문항	전용 시뮬레이터를 이용한 가상현실 시험	일반촬영	장치 조작 부분, 환자 안전관리 부분	장치 조작 부분, 환자 안전관리 부분	장치 조작 부분, 환자 안전관리 부분	장치 조작 부분, 검사종류별 검사 방법 부분	장치 조작 부분, 3차원 재구성 영상 부분, 환자 안전관리 부분	장치 조작 부분, 장비 및 환자 안전관리 부분	CT, MRI 정도관리, 진단용엑스선장치 정도관리	장치 조작 부분, 방사성동위원소 취급 관련 부분, 환자 안전관리 부분	선형가속기를 이용한 치료 장치 조작 및 치료방법 부분
610	2023-05-11 19:13:18	동의함	24	여성	3년제	3학년	부산광역시	5회 이상의 사용경험이 있다.	없다.		불가능하다.	혼합현실(MR), 컴퓨터기반시험(CBT)		일부 도입이 가능하다.	임상검사 자세 실기 부분, 방사선 기기 조작 설정 부분, 영상 해부학 부분		전용 시뮬레이터를 이용한 가상현실 시험	해부학 생리학 일반촬영	영상에 대한 해부학적 지식 부분	촬영종류별 촬영 방법 부분, 영상에 대한 해부학적 지식 부분	시술종류별 시술 방법 부분, 영상에 대한 해부학적 지식 부분	영상에 대한 해부학적 및 기술적 지식 부분	영상에 대한 해부학적 및 기술적 지식 부분, 3차원 재구성 영상 부분	영상에 대한 해부학적 및 기술적 지식 부분, 장치 정도관리 부분	CT, MRI 정도관리, 진단용엑스선장치 정도관리, 유방촬영장치 정도관리, 투시조영/혈관조영장치 정도관리, 초음파진단기 정도관리	방사성동위원소 취급 관련 부분	일반 치료계획 및 보조기구 조작 부분, 특수 치료계획 부분, 선형가속기를 이용한 치료 장치 조작 및 치료방법 부분
611	2023-05-11 19:17:01	동의함	19	여성	3년제	2학년	부산광역시	없다.	없다.		생각해 본적이 없다.	컴퓨터기반시험(CBT)	교과목에 대한 흥미가 올라간다., 실습효과가 증가한다.	생각해본적 없다.	임상검사 자세 실기 부분, 방사선 기기 조작 설정 부분, 영상 해부학 부분	전체 과목 중 2~5문항	모바일 디바이스(태블릿, 아이패드 등)를 이용한 증강현실 시험	MRI, 투시, 초음파	장치 조작 부분, 영상에 대한 해부학적 지식 부분	장치 조작 부분, 촬영종류별 촬영 방법 부분, 영상에 대한 해부학적 지식 부분	시술종류별 시술 방법 부분, 영상에 대한 해부학적 지식 부분	장치 조작 부분, 검사종류별 검사 방법 부분, 영상에 대한 해부학적 및 기술적 지식 부분	촬영종류별 촬영 방법 부분, 영상에 대한 해부학적 및 기술적 지식 부분, 3차원 재구성 영상 부분	촬영종류별 촬영 방법 부분, 영상에 대한 해부학적 및 기술적 지식 부분, 장비 및 환자 안전관리 부분	CT, MRI 정도관리, 유방촬영장치 정도관리, 투시조영/혈관조영장치 정도관리, 초음파진단기 정도관리	영상에 대한 해부학적 및 기술적 지식 부분, 장치 정도관리 부분, 방사성동위원소 취급 관련 부분	모의치료 장치 조작 부분, 특수 치료계획 부분
612	2023-05-11 19:17:07	동의함	19	여성	3년제	2학년	충청남도	5회 이상의 사용경험이 있다.	없다.		생각해 본적이 없다.	컴퓨터기반시험(CBT)	교과목에 대한 이해도가 증가한다.	일부 도입이 가능하다.	임상검사 자세 실기 부분, 영상 해부학 부분	전체 실기 시험 중 1문항	전용 시뮬레이터를 이용한 가상현실 시험	생리학, 영상학, 기기학	촬영종류별 촬영 방법 부분, 영상에 대한 해부학적 지식 부분, 환자 안전관리 부분	촬영종류별 촬영 방법 부분, 영상에 대한 해부학적 지식 부분, 환자 안전관리 부분	시술종류별 시술 방법 부분, 영상에 대한 해부학적 지식 부분, 환자 안전관리 부분	검사종류별 검사 방법 부분, 영상에 대한 해부학적 및 기술적 지식 부분	영상에 대한 해부학적 및 기술적 지식 부분, 3차원 재구성 영상 부분, 환자 안전관리 부분	촬영종류별 촬영 방법 부분, 영상에 대한 해부학적 및 기술적 지식 부분, 장비 및 환자 안전관리 부분	CT, MRI 정도관리, 투시조영/혈관조영장치 정도관리, 초음파진단기 정도관리	검사 종류별 검사 방법 부분, 영상에 대한 해부학적 및 기술적 지식 부분, 환자 안전관리 부분	특수 치료계획 부분, 선형가속기를 이용한 치료 장치 조작 및 치료방법 부분, 기타 장치를 이용한 치료 장치 조작 및 치료방법 부분
613	2023-05-11 19:31:18	동의함	25	여성	3년제	2학년	대구광역시	5회 이내의 사용경험이 있다.	없다.	의료영상학	가능하다.	가상현실(VR)	교과목에 대한 흥미가 올라간다.	생각해본적 없다.	임상검사 자세 실기 부분	과목당 1문항	전용 시뮬레이터를 이용한 가상현실 시험	영상학	촬영종류별 촬영 방법 부분	촬영종류별 촬영 방법 부분	시술종류별 시술 방법 부분	검사종류별 검사 방법 부분	촬영종류별 촬영 방법 부분	촬영종류별 촬영 방법 부분	판독용 모니터 정도관리	검사 종류별 검사 방법 부분	선형가속기를 이용한 치료 장치 조작 및 치료방법 부분
614	2023-05-11 19:39:55	동의함	23	남성	3년제	4학년	대구광역시	간접적으로 보기만 해봤다.	없다.		가능하다.	증강현실(AR)	교과목에 대한 흥미가 올라간다., 실습효과가 증가한다.	도입을 추천한다.	임상검사 자세 실기 부분, 방사선 기기 조작 설정 부분	전체 실기 시험 중 1문항	모바일 디바이스(태블릿, 아이패드 등)를 이용한 증강현실 시험	일반촬영, 해부학, 기기학	장치 조작 부분, 촬영종류별 촬영 방법 부분	장치 조작 부분, 촬영종류별 촬영 방법 부분	장치 조작 부분, 시술종류별 시술 방법 부분	장치 조작 부분, 검사종류별 검사 방법 부분	촬영종류별 촬영 방법 부분, 영상에 대한 해부학적 및 기술적 지식 부분	영상에 대한 해부학적 및 기술적 지식 부분	진단용엑스선장치 정도관리	영상에 대한 해부학적 및 기술적 지식 부분	일반 치료계획 및 보조기구 조작 부분
615	2023-05-11 19:39:56	동의함	40	여성	3년제	2학년	충청북도	없다.	없다.		가능하다.	가상현실(VR)	교과목에 대한 흥미가 올라간다., 교과목에 대한 이해도가 증가한다., 실습효과가 증가한다.	생각해본적 없다.	방사선 기기 구조부분	전체 과목 중 2~5문항	일반 컴퓨터를 이용한 시뮬레이션 시험	기기학, 일반촬영, 해부학	장치 조작 부분, 촬영종류별 촬영 방법 부분	영상에 대한 해부학적 지식 부분	영상에 대한 해부학적 지식 부분	장치 조작 부분	3차원 재구성 영상 부분	영상에 대한 해부학적 및 기술적 지식 부분	CT, MRI 정도관리	장치 조작 부분	품질관리 부분
616	2023-05-11 19:46:37	동의함	20	여성	3년제	3학년	대구광역시	5회 이내의 사용경험이 있다.	있다. (2-1 문항 답변 요망)	인체해부학	가능하다.	가상현실(VR)	교과목에 대한 흥미가 올라간다., 교과목에 대한 이해도가 증가한다., 실습효과가 증가한다.	생각해본적 없다.	방사선 기기 조작 설정 부분	전체 과목 중 5문항 이상	전용 시뮬레이터를 이용한 가상현실 시험	일반촬영, CT, MRI	장치 조작 부분	촬영종류별 촬영 방법 부분	시술종류별 시술 방법 부분	장치 조작 부분	촬영종류별 촬영 방법 부분	촬영종류별 촬영 방법 부분	CT, MRI 정도관리	검사 종류별 검사 방법 부분	품질관리 부분
617	2023-05-11 19:46:40	동의함	28	여성	4년제	4학년	대구광역시	없다.	없다.		가능하다.	혼합현실(MR)	교과목에 대한 이해도가 증가한다.	일부 도입이 가능하다.	임상검사 자세 실기 부분, 방사선 기기 구조부분, QC, QA 부분, 방사선 기기 조작 설정 부분, 영상 해부학 부분, 모두	과목당 1문항	일반 컴퓨터를 이용한 시뮬레이션 시험	CT MRI 방사선치료학	촬영종류별 촬영 방법 부분	장치 조작 부분	장치 조작 부분, 시술종류별 시술 방법 부분, 영상에 대한 해부학적 지식 부분	장치 조작 부분, 검사종류별 검사 방법 부분, 영상에 대한 해부학적 및 기술적 지식 부분	장치 조작 부분, 촬영종류별 촬영 방법 부분, 영상에 대한 해부학적 및 기술적 지식 부분, 3차원 재구성 영상 부분, 환자 안전관리 부분	장치 조작 부분, 촬영종류별 촬영 방법 부분, 영상에 대한 해부학적 및 기술적 지식 부분, 장치 정도관리 부분, 장비 및 환자 안전관리 부분	유방촬영장치 정도관리	장치 조작 부분, 검사 종류별 검사 방법 부분, 영상에 대한 해부학적 및 기술적 지식 부분, 장치 정도관리 부분, 방사성동위원소 취급 관련 부분, 환자 안전관리 부분	모의치료 장치 조작 부분, 일반 치료계획 및 보조기구 조작 부분, 특수 치료계획 부분, 선형가속기를 이용한 치료 장치 조작 및 치료방법 부분, 기타 장치를 이용한 치료 장치 조작 및 치료방법 부분, 품질관리 부분
618	2023-05-11 19:49:22	동의함	27	남성	3년제	3학년	충청북도	5회 이내의 사용경험이 있다.	없다.		가능하다.	가상현실(VR)	교과목에 대한 흥미가 올라간다.	일부 도입이 가능하다.	임상검사 자세 실기 부분, 방사선 기기 구조부분	전체 실기 시험 중 1문항	모바일 디바이스(태블릿, 아이패드 등)를 이용한 증강현실 시험	해부학	촬영종류별 촬영 방법 부분, 영상에 대한 해부학적 지식 부분	촬영종류별 촬영 방법 부분, 영상에 대한 해부학적 지식 부분	시술종류별 시술 방법 부분, 영상에 대한 해부학적 지식 부분	영상에 대한 해부학적 및 기술적 지식 부분	장치 조작 부분, 3차원 재구성 영상 부분	촬영종류별 촬영 방법 부분, 영상에 대한 해부학적 및 기술적 지식 부분	CT, MRI 정도관리	영상에 대한 해부학적 및 기술적 지식 부분, 장치 정도관리 부분	특수 치료계획 부분
619	2023-05-11 19:58:11	동의함	20	여성	4년제	2학년	충청북도	간접적으로 보기만 해봤다.	없다.		가능하다.	혼합현실(MR)	실습효과가 증가한다.	생각해본적 없다.	영상 해부학 부분	전체 실기 시험 중 1문항	모바일 디바이스(태블릿, 아이패드 등)를 이용한 증강현실 시험	의료영상학 mri ct	영상에 대한 해부학적 지식 부분	환자 안전관리 부분	시술종류별 시술 방법 부분	장치 조작 부분	3차원 재구성 영상 부분	장치 조작 부분, 촬영종류별 촬영 방법 부분	CT, MRI 정도관리, 판독용 모니터 정도관리	방사성동위원소 취급 관련 부분	일반 치료계획 및 보조기구 조작 부분
620	2023-05-11 20:02:36	동의함	20	여성	4년제	2학년	충청북도	간접적으로 보기만 해봤다.	없다.		생각해 본적이 없다.	가상현실(VR), 컴퓨터기반시험(CBT)	실습효과가 증가한다.	생각해본적 없다.	방사선 기기 조작 설정 부분	전체 실기 시험 중 1문항	모바일 디바이스(태블릿, 아이패드 등)를 이용한 증강현실 시험	핵의학,영상정보학,초음파	장치 조작 부분	장치 조작 부분	장치 조작 부분	장치 조작 부분, 영상에 대한 해부학적 및 기술적 지식 부분	장치 정도관리 부분	장치 조작 부분, 장치 정도관리 부분	CT, MRI 정도관리	장치 조작 부분	기타 장치를 이용한 치료 장치 조작 및 치료방법 부분
621	2023-05-11 20:03:45	동의함	20	여성	4년제	2학년	충청북도	5회 이내의 사용경험이 있다.	없다.		가능하다.	혼합현실(MR)	교과목에 대한 흥미가 올라간다.	일부 도입이 가능하다.	임상검사 자세 실기 부분, 방사선 기기 구조부분	전체 과목 중 2~5문항	모바일 디바이스(태블릿, 아이패드 등)를 이용한 증강현실 시험	MRI, CT, 핵의학	장치 조작 부분	장치 조작 부분, 영상에 대한 해부학적 지식 부분	시술종류별 시술 방법 부분	검사종류별 검사 방법 부분	영상에 대한 해부학적 및 기술적 지식 부분	영상에 대한 해부학적 및 기술적 지식 부분	CT, MRI 정도관리, 판독용 모니터 정도관리	방사성동위원소 취급 관련 부분	기타 장치를 이용한 치료 장치 조작 및 치료방법 부분
622	2023-05-11 20:04:34	동의함	20	여성	3년제	1학년	충청북도	간접적으로 보기만 해봤다.	없다.		가능하다.	가상현실(VR)	교과목에 대한 흥미가 올라간다.	일부 도입이 가능하다.	방사선 기기 구조부분, 방사선 기기 조작 설정 부분	과목당 2문항 이상	모바일 디바이스(태블릿, 아이패드 등)를 이용한 증강현실 시험		촬영종류별 촬영 방법 부분	장치 조작 부분, 촬영종류별 촬영 방법 부분	영상에 대한 해부학적 지식 부분	장치 조작 부분, 검사종류별 검사 방법 부분, 영상에 대한 해부학적 및 기술적 지식 부분	촬영종류별 촬영 방법 부분, 3차원 재구성 영상 부분	장치 조작 부분, 촬영종류별 촬영 방법 부분, 장비 및 환자 안전관리 부분	진단용엑스선장치 정도관리	검사 종류별 검사 방법 부분, 장치 정도관리 부분, 방사성동위원소 취급 관련 부분	선형가속기를 이용한 치료 장치 조작 및 치료방법 부분
623	2023-05-11 20:07:05	동의함	23	남성	3년제	1학년	인천광역시	간접적으로 보기만 해봤다.	없다.		생각해 본적이 없다.	가상현실(VR)	교과목에 대한 흥미가 올라간다.	생각해본적 없다.	임상검사 자세 실기 부분, 방사선 기기 구조부분, 방사선 기기 조작 설정 부분, 영상 해부학 부분	과목당 1문항	전용 시뮬레이터를 이용한 가상현실 시험	해부학 생리학	장치 조작 부분, 촬영종류별 촬영 방법 부분	장치 조작 부분	장치 정도관리 부분	장치 조작 부분	3차원 재구성 영상 부분	장치 정도관리 부분	투시조영/혈관조영장치 정도관리	장치 정도관리 부분, 방사성동위원소 취급 관련 부분	모의치료 장치 조작 부분
624	2023-05-11 20:13:20	동의함	19	여성	3년제	1학년	충청북도	간접적으로 보기만 해봤다.	없다.		가능하다.	가상현실(VR), 컴퓨터기반시험(CBT)	교과목에 대한 흥미가 올라간다., 실습효과가 증가한다.	일부 도입이 가능하다.	방사선 기기 구조부분	전체 과목 중 5문항 이상	모바일 디바이스(태블릿, 아이패드 등)를 이용한 증강현실 시험	해부학, 생리학, 물리학	영상에 대한 해부학적 지식 부분	영상에 대한 해부학적 지식 부분	장치 조작 부분	검사종류별 검사 방법 부분	장치 조작 부분	촬영종류별 촬영 방법 부분, 장치 정도관리 부분	투시조영/혈관조영장치 정도관리, 판독용 모니터 정도관리	영상에 대한 해부학적 및 기술적 지식 부분, 방사성동위원소 취급 관련 부분	선형가속기를 이용한 치료 장치 조작 및 치료방법 부분, 기타 장치를 이용한 치료 장치 조작 및 치료방법 부분
625	2023-05-11 20:17:46	동의함	24	남성	3년제	1학년	충청북도	5회 이내의 사용경험이 있다.	없다.		가능하다.	증강현실(AR), 가상현실(VR), 혼합현실(MR), 컴퓨터기반시험(CBT)	교과목에 대한 흥미가 올라간다., 교과목에 대한 이해도가 증가한다., 실습효과가 증가한다.	일부 도입이 가능하다.	영상 해부학 부분	과목당 1문항	HMD(홀로렌즈, 오큐러스)를 이용한 가상현실 시험	해부 생리 디지털	영상에 대한 해부학적 지식 부분	영상에 대한 해부학적 지식 부분	영상에 대한 해부학적 지식 부분	영상에 대한 해부학적 및 기술적 지식 부분	영상에 대한 해부학적 및 기술적 지식 부분	영상에 대한 해부학적 및 기술적 지식 부분	CT, MRI 정도관리, 진단용엑스선장치 정도관리	영상에 대한 해부학적 및 기술적 지식 부분	모의치료 장치 조작 부분
626	2023-05-11 20:23:07	동의함	25	남성	3년제	2학년	충청남도	5회 이상의 사용경험이 있다.	없다.		가능하다.	증강현실(AR), 컴퓨터기반시험(CBT)	교과목에 대한 이해도가 증가한다., 실습효과가 증가한다.	일부 도입이 가능하다.	임상검사 자세 실기 부분, 영상 해부학 부분	과목당 2문항 이상	전용 시뮬레이터를 이용한 가상현실 시험	인체해부학, 상지, 척추영상학	장치 조작 부분	영상에 대한 해부학적 지식 부분	영상에 대한 해부학적 지식 부분	장치 조작 부분	3차원 재구성 영상 부분	영상에 대한 해부학적 및 기술적 지식 부분	판독용 모니터 정도관리	환자 안전관리 부분	모의치료 장치 조작 부분
627	2023-05-11 20:23:29	동의함	20	여성	3년제	2학년	충청북도	없다.	없다.		가능하다.	가상현실(VR)	교과목에 대한 흥미가 올라간다., 교과목에 대한 이해도가 증가한다.	일부 도입이 가능하다.	방사선 기기 구조부분, 방사선 기기 조작 설정 부분, 영상 해부학 부분	전체 과목 중 2~5문항	전용 시뮬레이터를 이용한 가상현실 시험	기기학 해부학 핵의학	장치 조작 부분, 영상에 대한 해부학적 지식 부분, 장치 정도관리 부분	장치 조작 부분, 영상에 대한 해부학적 지식 부분, 환자 안전관리 부분	시술종류별 시술 방법 부분, 영상에 대한 해부학적 지식 부분, 환자 안전관리 부분	장치 조작 부분, 영상에 대한 해부학적 및 기술적 지식 부분, 장치 정도관리 부분	장치 조작 부분, 촬영종류별 촬영 방법 부분, 3차원 재구성 영상 부분	장치 조작 부분, 영상에 대한 해부학적 및 기술적 지식 부분, 장비 및 환자 안전관리 부분	CT, MRI 정도관리, 유방촬영장치 정도관리, 투시조영/혈관조영장치 정도관리	장치 조작 부분, 영상에 대한 해부학적 및 기술적 지식 부분, 장치 정도관리 부분, 방사성동위원소 취급 관련 부분	모의치료 장치 조작 부분, 일반 치료계획 및 보조기구 조작 부분, 특수 치료계획 부분, 품질관리 부분
628	2023-05-11 20:30:08	동의함	21	여성	3년제	3학년	충청북도	간접적으로 보기만 해봤다.	없다.		가능하다.	가상현실(VR)	교과목에 대한 흥미가 올라간다.	도입을 추천한다.	임상검사 자세 실기 부분, 영상 해부학 부분	전체 과목 중 2~5문항	전용 시뮬레이터를 이용한 가상현실 시험	일반촬영, mri, ct	장치 조작 부분, 촬영종류별 촬영 방법 부분, 영상에 대한 해부학적 지식 부분, 장치 정도관리 부분, 환자 안전관리 부분	장치 조작 부분, 촬영종류별 촬영 방법 부분, 영상에 대한 해부학적 지식 부분, 장치 정도관리 부분, 환자 안전관리 부분	장치 조작 부분, 시술종류별 시술 방법 부분, 영상에 대한 해부학적 지식 부분, 장치 정도관리 부분, 환자 안전관리 부분	장치 조작 부분, 검사종류별 검사 방법 부분, 영상에 대한 해부학적 및 기술적 지식 부분, 장치 정도관리 부분	장치 조작 부분, 촬영종류별 촬영 방법 부분, 영상에 대한 해부학적 및 기술적 지식 부분, 3차원 재구성 영상 부분, 장치 정도관리 부분, 환자 안전관리 부분	장치 조작 부분, 촬영종류별 촬영 방법 부분, 영상에 대한 해부학적 및 기술적 지식 부분, 장치 정도관리 부분, 장비 및 환자 안전관리 부분	CT, MRI 정도관리, 진단용엑스선장치 정도관리, 유방촬영장치 정도관리, 투시조영/혈관조영장치 정도관리, 초음파진단기 정도관리, 판독용 모니터 정도관리	장치 조작 부분, 검사 종류별 검사 방법 부분, 영상에 대한 해부학적 및 기술적 지식 부분, 장치 정도관리 부분, 방사성동위원소 취급 관련 부분, 환자 안전관리 부분	모의치료 장치 조작 부분, 일반 치료계획 및 보조기구 조작 부분, 특수 치료계획 부분, 선형가속기를 이용한 치료 장치 조작 및 치료방법 부분, 기타 장치를 이용한 치료 장치 조작 및 치료방법 부분, 품질관리 부분
629	2023-05-11 20:40:28	동의함	19	남성	3년제	1학년	충청북도	5회 이상의 사용경험이 있다.	있다. (2-1 문항 답변 요망)	후마니타스	가능하다.	증강현실(AR), 가상현실(VR), 혼합현실(MR)	교과목에 대한 흥미가 올라간다., 실습효과가 증가한다.	도입이 불가능하다.	임상검사 자세 실기 부분	전체 실기 시험 중 1문항	일반 컴퓨터를 이용한 시뮬레이션 시험		촬영종류별 촬영 방법 부분, 영상에 대한 해부학적 지식 부분	장치 정도관리 부분	환자 안전관리 부분	장치 정도관리 부분	장치 조작 부분	장치 조작 부분	CT, MRI 정도관리, 진단용엑스선장치 정도관리, 초음파진단기 정도관리	검사 종류별 검사 방법 부분	모의치료 장치 조작 부분
630	2023-05-11 20:44:47	동의함	20	남성	3년제	2학년	부산광역시	5회 이내의 사용경험이 있다.	없다.		가능하다.	혼합현실(MR)	교과목에 대한 이해도가 증가한다., 실습효과가 증가한다.	일부 도입이 가능하다.	방사선 기기 조작 설정 부분	전체 실기 시험 중 1문항	HMD(홀로렌즈, 오큐러스)를 이용한 가상현실 시험	CT, MRI, 일반촬영	장치 조작 부분, 촬영종류별 촬영 방법 부분, 환자 안전관리 부분	장치 조작 부분, 촬영종류별 촬영 방법 부분, 환자 안전관리 부분	장치 조작 부분, 시술종류별 시술 방법 부분, 환자 안전관리 부분	장치 조작 부분, 검사종류별 검사 방법 부분	장치 조작 부분, 촬영종류별 촬영 방법 부분, 환자 안전관리 부분	장치 조작 부분, 촬영종류별 촬영 방법 부분, 장비 및 환자 안전관리 부분	CT, MRI 정도관리, 진단용엑스선장치 정도관리, 유방촬영장치 정도관리, 투시조영/혈관조영장치 정도관리, 초음파진단기 정도관리, 판독용 모니터 정도관리	장치 조작 부분, 검사 종류별 검사 방법 부분, 방사성동위원소 취급 관련 부분, 환자 안전관리 부분	모의치료 장치 조작 부분, 일반 치료계획 및 보조기구 조작 부분, 특수 치료계획 부분, 선형가속기를 이용한 치료 장치 조작 및 치료방법 부분, 기타 장치를 이용한 치료 장치 조작 및 치료방법 부분
631	2023-05-11 20:47:58	동의함	23	여성	3년제	3학년	부산광역시	5회 이상의 사용경험이 있다.	없다.		가능하다.	혼합현실(MR), 컴퓨터기반시험(CBT)	교과목에 대한 이해도가 증가한다., 실습효과가 증가한다.	일부 도입이 가능하다.	모두	전체 과목 중 2~5문항	전용 시뮬레이터를 이용한 가상현실 시험	일반촬영. MRI. CT	촬영종류별 촬영 방법 부분, 영상에 대한 해부학적 지식 부분	촬영종류별 촬영 방법 부분, 영상에 대한 해부학적 지식 부분	장치 조작 부분, 시술종류별 시술 방법 부분, 영상에 대한 해부학적 지식 부분	장치 조작 부분, 검사종류별 검사 방법 부분, 영상에 대한 해부학적 및 기술적 지식 부분	장치 조작 부분, 촬영종류별 촬영 방법 부분, 영상에 대한 해부학적 및 기술적 지식 부분, 3차원 재구성 영상 부분	장치 조작 부분, 촬영종류별 촬영 방법 부분, 영상에 대한 해부학적 및 기술적 지식 부분	CT, MRI 정도관리, 진단용엑스선장치 정도관리, 유방촬영장치 정도관리, 투시조영/혈관조영장치 정도관리, 초음파진단기 정도관리, 판독용 모니터 정도관리	장치 조작 부분, 검사 종류별 검사 방법 부분, 영상에 대한 해부학적 및 기술적 지식 부분, 방사성동위원소 취급 관련 부분	모의치료 장치 조작 부분, 일반 치료계획 및 보조기구 조작 부분, 특수 치료계획 부분, 선형가속기를 이용한 치료 장치 조작 및 치료방법 부분, 기타 장치를 이용한 치료 장치 조작 및 치료방법 부분
632	2023-05-11 20:49:05	동의함	22	남성	3년제	4학년	대구광역시	5회 이내의 사용경험이 있다.	있다. (2-1 문항 답변 요망)	심맥관및중재술세미나	가능하다.	가상현실(VR)	실습효과가 증가한다.	일부 도입이 가능하다.	임상검사 자세 실기 부분, 방사선 기기 조작 설정 부분	과목당 1문항	모바일 디바이스(태블릿, 아이패드 등)를 이용한 증강현실 시험	영상학, 초음파, 혈관조영	장치 조작 부분, 촬영종류별 촬영 방법 부분	촬영종류별 촬영 방법 부분, 영상에 대한 해부학적 지식 부분	시술종류별 시술 방법 부분, 영상에 대한 해부학적 지식 부분	검사종류별 검사 방법 부분, 영상에 대한 해부학적 및 기술적 지식 부분	장치 조작 부분, 환자 안전관리 부분	장치 조작 부분, 장비 및 환자 안전관리 부분	CT, MRI 정도관리, 진단용엑스선장치 정도관리	검사 종류별 검사 방법 부분, 방사성동위원소 취급 관련 부분	모의치료 장치 조작 부분, 일반 치료계획 및 보조기구 조작 부분, 선형가속기를 이용한 치료 장치 조작 및 치료방법 부분
633	2023-05-11 20:49:15	동의함	22	남성	3년제	3학년	대구광역시	5회 이내의 사용경험이 있다.	없다.		가능하다.	가상현실(VR), 혼합현실(MR)	교과목에 대한 흥미가 올라간다., 실습효과가 증가한다.	일부 도입이 가능하다.	임상검사 자세 실기 부분, 방사선 기기 구조부분, 방사선 기기 조작 설정 부분, 영상 해부학 부분	전체 실기 시험 중 1문항	전용 시뮬레이터를 이용한 가상현실 시험	진료 영상학, 영상해부학, 임상 핵의학	장치 조작 부분, 촬영종류별 촬영 방법 부분, 영상에 대한 해부학적 지식 부분, 장치 정도관리 부분, 환자 안전관리 부분	장치 조작 부분, 촬영종류별 촬영 방법 부분, 영상에 대한 해부학적 지식 부분, 장치 정도관리 부분, 환자 안전관리 부분	장치 조작 부분, 시술종류별 시술 방법 부분, 영상에 대한 해부학적 지식 부분, 장치 정도관리 부분, 환자 안전관리 부분	장치 조작 부분, 검사종류별 검사 방법 부분, 영상에 대한 해부학적 및 기술적 지식 부분, 장치 정도관리 부분	장치 조작 부분, 촬영종류별 촬영 방법 부분, 영상에 대한 해부학적 및 기술적 지식 부분, 3차원 재구성 영상 부분, 장치 정도관리 부분, 환자 안전관리 부분	장치 조작 부분, 촬영종류별 촬영 방법 부분, 영상에 대한 해부학적 및 기술적 지식 부분, 장치 정도관리 부분, 장비 및 환자 안전관리 부분	CT, MRI 정도관리, 진단용엑스선장치 정도관리, 유방촬영장치 정도관리, 투시조영/혈관조영장치 정도관리, 초음파진단기 정도관리, 판독용 모니터 정도관리	장치 조작 부분, 검사 종류별 검사 방법 부분, 영상에 대한 해부학적 및 기술적 지식 부분, 장치 정도관리 부분, 방사성동위원소 취급 관련 부분, 환자 안전관리 부분	모의치료 장치 조작 부분, 일반 치료계획 및 보조기구 조작 부분, 특수 치료계획 부분, 선형가속기를 이용한 치료 장치 조작 및 치료방법 부분, 기타 장치를 이용한 치료 장치 조작 및 치료방법 부분, 품질관리 부분
634	2023-05-11 20:50:17	동의함	21	남성	4년제	1학년	충청북도	없다.	없다.		생각해 본적이 없다.	증강현실(AR)	교과목에 대한 흥미가 올라간다.	생각해본적 없다.	방사선 기기 구조부분, 방사선 기기 조작 설정 부분	과목당 2문항 이상	모바일 디바이스(태블릿, 아이패드 등)를 이용한 증강현실 시험	방사선	영상에 대한 해부학적 지식 부분	장치 정도관리 부분	영상에 대한 해부학적 지식 부분	장치 조작 부분	영상에 대한 해부학적 및 기술적 지식 부분	촬영종류별 촬영 방법 부분	투시조영/혈관조영장치 정도관리	장치 정도관리 부분	선형가속기를 이용한 치료 장치 조작 및 치료방법 부분
635	2023-05-11 21:05:38	동의함	19	남성	3년제	1학년	대구광역시	없다.	없다.		가능하다.	가상현실(VR)	교과목에 대한 이해도가 증가한다.	일부 도입이 가능하다.	모두	과목당 1문항	일반 컴퓨터를 이용한 시뮬레이션 시험	기기 조작, 구분, 해부학	영상에 대한 해부학적 지식 부분	영상에 대한 해부학적 지식 부분	시술종류별 시술 방법 부분	영상에 대한 해부학적 및 기술적 지식 부분	장치 조작 부분	영상에 대한 해부학적 및 기술적 지식 부분	CT, MRI 정도관리, 진단용엑스선장치 정도관리	방사성동위원소 취급 관련 부분	품질관리 부분
636	2023-05-11 21:05:59	동의함	19	남성	3년제	1학년	충청북도	5회 이내의 사용경험이 있다.	없다.		가능하다.	증강현실(AR), 가상현실(VR)	교과목에 대한 이해도가 증가한다.	도입을 추천한다.	방사선 기기 조작 설정 부분	과목당 2문항 이상	전용 시뮬레이터를 이용한 가상현실 시험	생물 , 물리 , 법령	장치 정도관리 부분	촬영종류별 촬영 방법 부분, 영상에 대한 해부학적 지식 부분	시술종류별 시술 방법 부분	검사종류별 검사 방법 부분, 영상에 대한 해부학적 및 기술적 지식 부분	촬영종류별 촬영 방법 부분	영상에 대한 해부학적 및 기술적 지식 부분, 장치 정도관리 부분	초음파진단기 정도관리	장치 조작 부분	특수 치료계획 부분, 선형가속기를 이용한 치료 장치 조작 및 치료방법 부분
637	2023-05-11 21:12:36	동의함	31	남성	3년제	3학년	부산광역시	없다.	없다.		생각해 본적이 없다.	가상현실(VR)	실습효과가 증가한다.	도입을 추천한다.	모두	전체 과목 중 2~5문항	HMD(홀로렌즈, 오큐러스)를 이용한 가상현실 시험	일반촬영 CT MRI	장치 조작 부분, 촬영종류별 촬영 방법 부분	영상에 대한 해부학적 지식 부분	시술종류별 시술 방법 부분	장치 조작 부분	영상에 대한 해부학적 및 기술적 지식 부분, 3차원 재구성 영상 부분	촬영종류별 촬영 방법 부분	CT, MRI 정도관리, 진단용엑스선장치 정도관리	검사 종류별 검사 방법 부분, 방사성동위원소 취급 관련 부분	모의치료 장치 조작 부분
638	2023-05-11 21:14:42	동의함	24	남성	3년제	1학년	충청북도	5회 이내의 사용경험이 있다.	없다.		생각해 본적이 없다.	가상현실(VR), 컴퓨터기반시험(CBT)	교과목에 대한 흥미가 올라간다.	생각해본적 없다.	방사선 기기 조작 설정 부분, 영상 해부학 부분	과목당 1문항	일반 컴퓨터를 이용한 시뮬레이션 시험	해부학	영상에 대한 해부학적 지식 부분	영상에 대한 해부학적 지식 부분	장치 정도관리 부분	영상에 대한 해부학적 및 기술적 지식 부분	촬영종류별 촬영 방법 부분	영상에 대한 해부학적 및 기술적 지식 부분	투시조영/혈관조영장치 정도관리	검사 종류별 검사 방법 부분	일반 치료계획 및 보조기구 조작 부분
639	2023-05-11 21:26:43	동의함	22	남성	3년제	3학년	대구광역시	5회 이내의 사용경험이 있다.	없다.		생각해 본적이 없다.	혼합현실(MR)	교과목에 대한 이해도가 증가한다.	생각해본적 없다.	임상검사 자세 실기 부분, 영상 해부학 부분	과목당 1문항	일반 컴퓨터를 이용한 시뮬레이션 시험	영상해부학	영상에 대한 해부학적 지식 부분	장치 정도관리 부분	장치 조작 부분	장치 조작 부분	장치 조작 부분, 3차원 재구성 영상 부분, 장치 정도관리 부분	장치 조작 부분, 장치 정도관리 부분, 장비 및 환자 안전관리 부분	진단용엑스선장치 정도관리, 판독용 모니터 정도관리	검사 종류별 검사 방법 부분, 장치 정도관리 부분, 방사성동위원소 취급 관련 부분	모의치료 장치 조작 부분, 일반 치료계획 및 보조기구 조작 부분
640	2023-05-11 21:51:35	동의함	23	여성	3년제	1학년	충청북도	5회 이내의 사용경험이 있다.	없다.		가능하다.	가상현실(VR)	교과목에 대한 흥미가 올라간다.	일부 도입이 가능하다.	모두	전체 과목 중 2~5문항	모바일 디바이스(태블릿, 아이패드 등)를 이용한 증강현실 시험	해부학	장치 조작 부분, 촬영종류별 촬영 방법 부분, 영상에 대한 해부학적 지식 부분, 장치 정도관리 부분, 환자 안전관리 부분	장치 조작 부분, 촬영종류별 촬영 방법 부분, 영상에 대한 해부학적 지식 부분, 장치 정도관리 부분, 환자 안전관리 부분	장치 조작 부분, 시술종류별 시술 방법 부분, 영상에 대한 해부학적 지식 부분, 장치 정도관리 부분, 환자 안전관리 부분	장치 조작 부분, 검사종류별 검사 방법 부분, 영상에 대한 해부학적 및 기술적 지식 부분, 장치 정도관리 부분	장치 조작 부분, 촬영종류별 촬영 방법 부분, 영상에 대한 해부학적 및 기술적 지식 부분, 3차원 재구성 영상 부분, 장치 정도관리 부분, 환자 안전관리 부분	장치 조작 부분, 촬영종류별 촬영 방법 부분, 영상에 대한 해부학적 및 기술적 지식 부분, 장치 정도관리 부분, 장비 및 환자 안전관리 부분	CT, MRI 정도관리, 진단용엑스선장치 정도관리, 유방촬영장치 정도관리, 투시조영/혈관조영장치 정도관리, 초음파진단기 정도관리, 판독용 모니터 정도관리	장치 조작 부분, 검사 종류별 검사 방법 부분, 영상에 대한 해부학적 및 기술적 지식 부분, 장치 정도관리 부분, 방사성동위원소 취급 관련 부분, 환자 안전관리 부분	모의치료 장치 조작 부분, 일반 치료계획 및 보조기구 조작 부분, 특수 치료계획 부분, 선형가속기를 이용한 치료 장치 조작 및 치료방법 부분, 기타 장치를 이용한 치료 장치 조작 및 치료방법 부분, 품질관리 부분
641	2023-05-11 22:04:46	동의함	18	남성	3년제	1학년	충청북도	5회 이상의 사용경험이 있다.	없다.		생각해 본적이 없다.	혼합현실(MR)	교과목에 대한 이해도가 증가한다.	생각해본적 없다.	영상 해부학 부분	과목당 2문항 이상	모바일 디바이스(태블릿, 아이패드 등)를 이용한 증강현실 시험		영상에 대한 해부학적 지식 부분	영상에 대한 해부학적 지식 부분	영상에 대한 해부학적 지식 부분	영상에 대한 해부학적 및 기술적 지식 부분	영상에 대한 해부학적 및 기술적 지식 부분	영상에 대한 해부학적 및 기술적 지식 부분	유방촬영장치 정도관리	영상에 대한 해부학적 및 기술적 지식 부분	일반 치료계획 및 보조기구 조작 부분
642	2023-05-11 22:15:00	동의함	23	남성	4년제	3학년	충청북도	없다.	없다.		생각해 본적이 없다.	증강현실(AR)	교과목에 대한 이해도가 증가한다.	일부 도입이 가능하다.	방사선 기기 조작 설정 부분, 영상 해부학 부분	과목당 1문항	모바일 디바이스(태블릿, 아이패드 등)를 이용한 증강현실 시험	자기공명영상학,방사선영상학,초음파	영상에 대한 해부학적 지식 부분, 장치 정도관리 부분	영상에 대한 해부학적 지식 부분, 장치 정도관리 부분	영상에 대한 해부학적 지식 부분, 장치 정도관리 부분	영상에 대한 해부학적 및 기술적 지식 부분, 장치 정도관리 부분	영상에 대한 해부학적 및 기술적 지식 부분, 3차원 재구성 영상 부분, 장치 정도관리 부분	영상에 대한 해부학적 및 기술적 지식 부분, 장치 정도관리 부분	투시조영/혈관조영장치 정도관리, 초음파진단기 정도관리, 판독용 모니터 정도관리	장치 정도관리 부분, 방사성동위원소 취급 관련 부분	선형가속기를 이용한 치료 장치 조작 및 치료방법 부분, 기타 장치를 이용한 치료 장치 조작 및 치료방법 부분
643	2023-05-11 22:26:10	동의함	20	여성	3년제	2학년	부산광역시	5회 이상의 사용경험이 있다.	없다.		불가능하다.	컴퓨터기반시험(CBT)	실습효과가 증가한다.	도입이 불가능하다.	영상 해부학 부분	전체 실기 시험 중 1문항	전용 시뮬레이터를 이용한 가상현실 시험	CT MRI MRA	영상에 대한 해부학적 지식 부분	영상에 대한 해부학적 지식 부분	영상에 대한 해부학적 지식 부분	영상에 대한 해부학적 및 기술적 지식 부분	영상에 대한 해부학적 및 기술적 지식 부분	영상에 대한 해부학적 및 기술적 지식 부분	투시조영/혈관조영장치 정도관리	영상에 대한 해부학적 및 기술적 지식 부분, 방사성동위원소 취급 관련 부분	특수 치료계획 부분, 선형가속기를 이용한 치료 장치 조작 및 치료방법 부분, 기타 장치를 이용한 치료 장치 조작 및 치료방법 부분
644	2023-05-11 22:26:20	동의함	19	남성	3년제	2학년	부산광역시	5회 이상의 사용경험이 있다.	없다.		생각해 본적이 없다.	증강현실(AR)	실습효과가 증가한다.	생각해본적 없다.	임상검사 자세 실기 부분	전체 실기 시험 중 1문항	모바일 디바이스(태블릿, 아이패드 등)를 이용한 증강현실 시험	상하지, 흉복부, 투시조영학	촬영종류별 촬영 방법 부분	영상에 대한 해부학적 지식 부분	시술종류별 시술 방법 부분	영상에 대한 해부학적 및 기술적 지식 부분	3차원 재구성 영상 부분	영상에 대한 해부학적 및 기술적 지식 부분	판독용 모니터 정도관리	검사 종류별 검사 방법 부분	일반 치료계획 및 보조기구 조작 부분
645	2023-05-11 22:32:20	동의함	21	여성	3년제	3학년	대구광역시	없다.	없다.		가능하다.	증강현실(AR)	교과목에 대한 흥미가 올라간다.	도입이 불가능하다.	임상검사 자세 실기 부분	과목당 1문항	일반 컴퓨터를 이용한 시뮬레이션 시험		장치 조작 부분	장치 조작 부분	장치 조작 부분	장치 조작 부분	장치 조작 부분	장치 조작 부분	CT, MRI 정도관리	장치 조작 부분	모의치료 장치 조작 부분
646	2023-05-11 22:57:00	동의함	21	여성	3년제	3학년	부산광역시	5회 이내의 사용경험이 있다.	없다.		생각해 본적이 없다.	혼합현실(MR)	교과목에 대한 흥미가 올라간다., 교과목에 대한 이해도가 증가한다., 실습효과가 증가한다.	일부 도입이 가능하다.	임상검사 자세 실기 부분	전체 실기 시험 중 1문항	전용 시뮬레이터를 이용한 가상현실 시험	일반촬영, CT, 초음파	장치 조작 부분, 촬영종류별 촬영 방법 부분	장치 조작 부분, 촬영종류별 촬영 방법 부분, 영상에 대한 해부학적 지식 부분	장치 조작 부분, 시술종류별 시술 방법 부분, 영상에 대한 해부학적 지식 부분	검사종류별 검사 방법 부분, 영상에 대한 해부학적 및 기술적 지식 부분	장치 조작 부분, 촬영종류별 촬영 방법 부분, 영상에 대한 해부학적 및 기술적 지식 부분, 3차원 재구성 영상 부분	장치 조작 부분, 촬영종류별 촬영 방법 부분, 영상에 대한 해부학적 및 기술적 지식 부분	CT, MRI 정도관리, 진단용엑스선장치 정도관리, 초음파진단기 정도관리	검사 종류별 검사 방법 부분, 영상에 대한 해부학적 및 기술적 지식 부분, 장치 정도관리 부분, 방사성동위원소 취급 관련 부분	모의치료 장치 조작 부분, 일반 치료계획 및 보조기구 조작 부분, 특수 치료계획 부분, 선형가속기를 이용한 치료 장치 조작 및 치료방법 부분
647	2023-05-11 23:01:42	동의함	19	남성	4년제	1학년	경기도	없다.	없다.		불가능하다.	증강현실(AR)	교과목에 대한 흥미가 올라간다.	도입이 불가능하다.	임상검사 자세 실기 부분	과목당 1문항	일반 컴퓨터를 이용한 시뮬레이션 시험		장치 조작 부분	장치 조작 부분	장치 조작 부분	검사종류별 검사 방법 부분	촬영종류별 촬영 방법 부분	촬영종류별 촬영 방법 부분, 장치 정도관리 부분	판독용 모니터 정도관리	검사 종류별 검사 방법 부분	일반 치료계획 및 보조기구 조작 부분, 품질관리 부분
648	2023-05-11 23:01:49	동의함	18	남성	3년제	1학년	충청북도	없다.	없다.		불가능하다.	컴퓨터기반시험(CBT)	실습효과가 증가한다.	도입을 추천한다.	임상검사 자세 실기 부분	과목당 2문항 이상	일반 컴퓨터를 이용한 시뮬레이션 시험	해부학 치료학 실기	촬영종류별 촬영 방법 부분	영상에 대한 해부학적 지식 부분	장치 정도관리 부분	영상에 대한 해부학적 및 기술적 지식 부분	장치 정도관리 부분	장치 정도관리 부분	유방촬영장치 정도관리	영상에 대한 해부학적 및 기술적 지식 부분	특수 치료계획 부분, 선형가속기를 이용한 치료 장치 조작 및 치료방법 부분
649	2023-05-11 23:02:07	동의함	19	남성	4년제	1학년	충청북도	간접적으로 보기만 해봤다.	없다.		가능하다.	증강현실(AR)	교과목에 대한 이해도가 증가한다.	일부 도입이 가능하다.	방사선 기기 구조부분, 방사선 기기 조작 설정 부분, 영상 해부학 부분	과목당 1문항	전용 시뮬레이터를 이용한 가상현실 시험	방사선, 해부학,	영상에 대한 해부학적 지식 부분	촬영종류별 촬영 방법 부분	시술종류별 시술 방법 부분	영상에 대한 해부학적 및 기술적 지식 부분	3차원 재구성 영상 부분	영상에 대한 해부학적 및 기술적 지식 부분	CT, MRI 정도관리	검사 종류별 검사 방법 부분	특수 치료계획 부분
650	2023-05-11 23:05:21	동의함	20	여성	3년제	3학년	부산광역시	없다.	없다.		생각해 본적이 없다.	컴퓨터기반시험(CBT)	교과목에 대한 흥미가 올라간다.	도입이 불가능하다.	임상검사 자세 실기 부분, 방사선 기기 조작 설정 부분, 영상 해부학 부분	전체 실기 시험 중 1문항	전용 시뮬레이터를 이용한 가상현실 시험	일반촬영,인터벤션,투시조영	촬영종류별 촬영 방법 부분, 영상에 대한 해부학적 지식 부분, 환자 안전관리 부분	촬영종류별 촬영 방법 부분, 영상에 대한 해부학적 지식 부분	시술종류별 시술 방법 부분, 영상에 대한 해부학적 지식 부분	검사종류별 검사 방법 부분, 영상에 대한 해부학적 및 기술적 지식 부분	촬영종류별 촬영 방법 부분, 영상에 대한 해부학적 및 기술적 지식 부분, 3차원 재구성 영상 부분	장치 조작 부분, 영상에 대한 해부학적 및 기술적 지식 부분, 장비 및 환자 안전관리 부분	투시조영/혈관조영장치 정도관리, 판독용 모니터 정도관리	검사 종류별 검사 방법 부분, 영상에 대한 해부학적 및 기술적 지식 부분, 방사성동위원소 취급 관련 부분, 환자 안전관리 부분	일반 치료계획 및 보조기구 조작 부분, 특수 치료계획 부분, 선형가속기를 이용한 치료 장치 조작 및 치료방법 부분, 기타 장치를 이용한 치료 장치 조작 및 치료방법 부분
651	2023-05-11 23:24:03	동의함	22	남성	3년제	3학년	충청북도	간접적으로 보기만 해봤다.	없다.		가능하다.	증강현실(AR), 가상현실(VR), 혼합현실(MR), 컴퓨터기반시험(CBT)	교과목에 대한 이해도가 증가한다.	일부 도입이 가능하다.	방사선 기기 구조부분, 영상 해부학 부분	전체 과목 중 2~5문항	전용 시뮬레이터를 이용한 가상현실 시험	해부학 CT MRI	촬영종류별 촬영 방법 부분, 영상에 대한 해부학적 지식 부분, 환자 안전관리 부분	장치 조작 부분, 장치 정도관리 부분, 환자 안전관리 부분	시술종류별 시술 방법 부분, 환자 안전관리 부분	검사종류별 검사 방법 부분, 영상에 대한 해부학적 및 기술적 지식 부분, 장치 정도관리 부분	3차원 재구성 영상 부분, 환자 안전관리 부분	장치 조작 부분, 장비 및 환자 안전관리 부분	CT, MRI 정도관리	장치 정도관리 부분, 방사성동위원소 취급 관련 부분, 환자 안전관리 부분	모의치료 장치 조작 부분, 일반 치료계획 및 보조기구 조작 부분, 선형가속기를 이용한 치료 장치 조작 및 치료방법 부분
652	2023-05-11 23:41:21	동의함	20	여성	3년제	3학년	부산광역시	5회 이내의 사용경험이 있다.	없다.		가능하다.	가상현실(VR), 혼합현실(MR)	교과목에 대한 이해도가 증가한다., 실습효과가 증가한다.	일부 도입이 가능하다.	임상검사 자세 실기 부분, 영상 해부학 부분	전체 과목 중 5문항 이상	전용 시뮬레이터를 이용한 가상현실 시험	MRI CT 일반촬영	영상에 대한 해부학적 지식 부분	영상에 대한 해부학적 지식 부분	영상에 대한 해부학적 지식 부분	영상에 대한 해부학적 및 기술적 지식 부분	영상에 대한 해부학적 및 기술적 지식 부분	영상에 대한 해부학적 및 기술적 지식 부분	CT, MRI 정도관리, 진단용엑스선장치 정도관리	영상에 대한 해부학적 및 기술적 지식 부분	선형가속기를 이용한 치료 장치 조작 및 치료방법 부분
653	2023-05-12 01:10:17	동의함	23	남성	3년제	3학년	대구광역시	간접적으로 보기만 해봤다.	없다.		생각해 본적이 없다.	가상현실(VR)	실습효과가 증가한다.	일부 도입이 가능하다.	임상검사 자세 실기 부분, 방사선 기기 조작 설정 부분	전체 과목 중 2~5문항	전용 시뮬레이터를 이용한 가상현실 시험	영상학 혈관조영 방사선치료	촬영종류별 촬영 방법 부분	촬영종류별 촬영 방법 부분	시술종류별 시술 방법 부분	검사종류별 검사 방법 부분	촬영종류별 촬영 방법 부분	촬영종류별 촬영 방법 부분	진단용엑스선장치 정도관리	검사 종류별 검사 방법 부분	선형가속기를 이용한 치료 장치 조작 및 치료방법 부분
654	2023-05-12 01:10:20	동의함	19	남성	3년제	1학년	대구광역시	5회 이상의 사용경험이 있다.	없다.		생각해 본적이 없다.	가상현실(VR)	교과목에 대한 흥미가 올라간다., 교과목에 대한 이해도가 증가한다.	생각해본적 없다.	영상 해부학 부분	전체 과목 중 2~5문항	모바일 디바이스(태블릿, 아이패드 등)를 이용한 증강현실 시험	인체해부학 의료영상정보학 전기전자공학	장치 조작 부분	장치 조작 부분	장치 조작 부분	장치 조작 부분	장치 조작 부분	장치 조작 부분	CT, MRI 정도관리	장치 조작 부분	모의치료 장치 조작 부분
655	2023-05-12 01:27:30	동의함	19	여성	3년제	2학년	충청북도	없다.	없다.		생각해 본적이 없다.	증강현실(AR), 가상현실(VR), 혼합현실(MR), 컴퓨터기반시험(CBT)	교과목에 대한 흥미가 올라간다.	생각해본적 없다.	영상 해부학 부분	전체 실기 시험 중 1문항	전용 시뮬레이터를 이용한 가상현실 시험	해부학	장치 조작 부분, 촬영종류별 촬영 방법 부분, 영상에 대한 해부학적 지식 부분, 장치 정도관리 부분, 환자 안전관리 부분	장치 조작 부분, 촬영종류별 촬영 방법 부분, 영상에 대한 해부학적 지식 부분, 장치 정도관리 부분, 환자 안전관리 부분	장치 조작 부분, 시술종류별 시술 방법 부분, 영상에 대한 해부학적 지식 부분, 장치 정도관리 부분, 환자 안전관리 부분	장치 조작 부분, 검사종류별 검사 방법 부분, 영상에 대한 해부학적 및 기술적 지식 부분, 장치 정도관리 부분	장치 조작 부분, 촬영종류별 촬영 방법 부분, 영상에 대한 해부학적 및 기술적 지식 부분, 3차원 재구성 영상 부분, 장치 정도관리 부분, 환자 안전관리 부분	장치 조작 부분, 촬영종류별 촬영 방법 부분, 영상에 대한 해부학적 및 기술적 지식 부분, 장치 정도관리 부분, 장비 및 환자 안전관리 부분	판독용 모니터 정도관리	장치 조작 부분, 검사 종류별 검사 방법 부분, 영상에 대한 해부학적 및 기술적 지식 부분, 장치 정도관리 부분, 방사성동위원소 취급 관련 부분, 환자 안전관리 부분	모의치료 장치 조작 부분, 일반 치료계획 및 보조기구 조작 부분, 특수 치료계획 부분, 선형가속기를 이용한 치료 장치 조작 및 치료방법 부분, 기타 장치를 이용한 치료 장치 조작 및 치료방법 부분, 품질관리 부분
656	2023-05-12 01:34:58	동의함	18	남성	3년제	1학년	대구광역시	간접적으로 보기만 해봤다.	없다.		가능하다.	컴퓨터기반시험(CBT)	교과목에 대한 흥미가 올라간다.	일부 도입이 가능하다.	방사선 기기 구조부분, 방사선 기기 조작 설정 부분, 영상 해부학 부분	과목당 1문항	모바일 디바이스(태블릿, 아이패드 등)를 이용한 증강현실 시험	인체해부학,전자전기공학,의료영상정보학	장치 조작 부분, 장치 정도관리 부분	장치 조작 부분, 장치 정도관리 부분	영상에 대한 해부학적 지식 부분	영상에 대한 해부학적 및 기술적 지식 부분	촬영종류별 촬영 방법 부분	장치 조작 부분	투시조영/혈관조영장치 정도관리	영상에 대한 해부학적 및 기술적 지식 부분	모의치료 장치 조작 부분, 일반 치료계획 및 보조기구 조작 부분
657	2023-05-12 06:56:49	동의함	20	남성	3년제	1학년	대구광역시	없다.	없다.	생명과학	가능하다.	가상현실(VR)	교과목에 대한 흥미가 올라간다.	도입이 불가능하다.					장치 조작 부분	장치 조작 부분	장치 조작 부분	장치 조작 부분	장치 조작 부분	장치 조작 부분	CT, MRI 정도관리	장치 조작 부분	모의치료 장치 조작 부분
658	2023-05-12 07:45:39	동의함	20	여성	3년제	1학년	대구광역시	5회 이내의 사용경험이 있다.	없다.		가능하다.	증강현실(AR), 컴퓨터기반시험(CBT)	교과목에 대한 이해도가 증가한다., 실습효과가 증가한다.	생각해본적 없다.	임상검사 자세 실기 부분, 방사선 기기 구조부분	전체 실기 시험 중 1문항	일반 컴퓨터를 이용한 시뮬레이션 시험		장치 조작 부분, 촬영종류별 촬영 방법 부분, 장치 정도관리 부분, 환자 안전관리 부분	장치 조작 부분, 촬영종류별 촬영 방법 부분, 장치 정도관리 부분	장치 조작 부분, 시술종류별 시술 방법 부분, 장치 정도관리 부분	장치 조작 부분, 검사종류별 검사 방법 부분, 장치 정도관리 부분	장치 조작 부분, 촬영종류별 촬영 방법 부분, 3차원 재구성 영상 부분, 장치 정도관리 부분	장치 조작 부분, 촬영종류별 촬영 방법 부분, 장치 정도관리 부분, 장비 및 환자 안전관리 부분	CT, MRI 정도관리, 진단용엑스선장치 정도관리, 유방촬영장치 정도관리, 투시조영/혈관조영장치 정도관리, 초음파진단기 정도관리	장치 조작 부분, 검사 종류별 검사 방법 부분, 장치 정도관리 부분, 환자 안전관리 부분	모의치료 장치 조작 부분, 일반 치료계획 및 보조기구 조작 부분, 특수 치료계획 부분, 선형가속기를 이용한 치료 장치 조작 및 치료방법 부분, 기타 장치를 이용한 치료 장치 조작 및 치료방법 부분, 품질관리 부분
659	2023-05-12 07:48:21	동의함	23	남성	3년제	3학년	충청북도	간접적으로 보기만 해봤다.	없다.		가능하다.	가상현실(VR)	교과목에 대한 흥미가 올라간다., 교과목에 대한 이해도가 증가한다., 실습효과가 증가한다.	도입이 불가능하다.	영상 해부학 부분	과목당 1문항	전용 시뮬레이터를 이용한 가상현실 시험	심혈관	영상에 대한 해부학적 지식 부분	영상에 대한 해부학적 지식 부분	영상에 대한 해부학적 지식 부분	검사종류별 검사 방법 부분, 영상에 대한 해부학적 및 기술적 지식 부분	영상에 대한 해부학적 및 기술적 지식 부분	영상에 대한 해부학적 및 기술적 지식 부분	투시조영/혈관조영장치 정도관리	검사 종류별 검사 방법 부분, 방사성동위원소 취급 관련 부분	모의치료 장치 조작 부분
660	2023-05-12 08:01:39	동의함	19	남성	3년제	1학년	대구광역시	없다.	없다.		불가능하다.	증강현실(AR), 가상현실(VR), 혼합현실(MR), 컴퓨터기반시험(CBT)	교과목에 대한 흥미가 올라간다.	도입이 불가능하다.	모두	과목당 1문항	일반 컴퓨터를 이용한 시뮬레이션 시험	ar	장치 조작 부분	장치 조작 부분	장치 조작 부분	장치 조작 부분	장치 조작 부분	장치 조작 부분	CT, MRI 정도관리	장치 조작 부분	모의치료 장치 조작 부분
661	2023-05-12 08:35:11	동의함	22	여성	3년제	3학년	대구광역시	5회 이내의 사용경험이 있다.	있다. (2-1 문항 답변 요망)		가능하다.	가상현실(VR)	교과목에 대한 흥미가 올라간다., 교과목에 대한 이해도가 증가한다., 실습효과가 증가한다.	도입을 추천한다.	방사선 기기 조작 설정 부분	전체 과목 중 2~5문항	전용 시뮬레이터를 이용한 가상현실 시험		장치 조작 부분, 촬영종류별 촬영 방법 부분, 장치 정도관리 부분	장치 조작 부분, 장치 정도관리 부분	장치 조작 부분, 시술종류별 시술 방법 부분, 장치 정도관리 부분	장치 조작 부분, 검사종류별 검사 방법 부분, 장치 정도관리 부분	장치 조작 부분, 촬영종류별 촬영 방법 부분, 3차원 재구성 영상 부분, 장치 정도관리 부분	장치 조작 부분, 촬영종류별 촬영 방법 부분, 장치 정도관리 부분	CT, MRI 정도관리, 진단용엑스선장치 정도관리, 투시조영/혈관조영장치 정도관리, 초음파진단기 정도관리, 판독용 모니터 정도관리	장치 조작 부분, 검사 종류별 검사 방법 부분, 장치 정도관리 부분	모의치료 장치 조작 부분, 일반 치료계획 및 보조기구 조작 부분, 선형가속기를 이용한 치료 장치 조작 및 치료방법 부분
662	2023-05-12 08:54:24	동의함	23	남성	3년제	4학년	대구광역시	없다.	없다.		가능하다.	혼합현실(MR), 컴퓨터기반시험(CBT)	교과목에 대한 흥미가 올라간다.	생각해본적 없다.	임상검사 자세 실기 부분, 방사선 기기 구조부분, 방사선 기기 조작 설정 부분	과목당 1문항	일반 컴퓨터를 이용한 시뮬레이션 시험	Mr,Ct,일반촬영	촬영종류별 촬영 방법 부분	촬영종류별 촬영 방법 부분	시술종류별 시술 방법 부분, 영상에 대한 해부학적 지식 부분	검사종류별 검사 방법 부분	촬영종류별 촬영 방법 부분, 3차원 재구성 영상 부분	촬영종류별 촬영 방법 부분	CT, MRI 정도관리, 진단용엑스선장치 정도관리	검사 종류별 검사 방법 부분	모의치료 장치 조작 부분
663	2023-05-12 09:04:05	동의함	19	남성	3년제	1학년	대구광역시	간접적으로 보기만 해봤다.	없다.		가능하다.	가상현실(VR), 혼합현실(MR)	교과목에 대한 흥미가 올라간다.	일부 도입이 가능하다.	방사선 기기 구조부분, 방사선 기기 조작 설정 부분	전체 과목 중 2~5문항	전용 시뮬레이터를 이용한 가상현실 시험	인체해부	장치 조작 부분, 영상에 대한 해부학적 지식 부분	장치 조작 부분, 영상에 대한 해부학적 지식 부분	장치 조작 부분, 시술종류별 시술 방법 부분, 영상에 대한 해부학적 지식 부분, 환자 안전관리 부분	장치 조작 부분, 검사종류별 검사 방법 부분, 영상에 대한 해부학적 및 기술적 지식 부분	장치 조작 부분, 촬영종류별 촬영 방법 부분, 영상에 대한 해부학적 및 기술적 지식 부분	장치 조작 부분, 촬영종류별 촬영 방법 부분, 영상에 대한 해부학적 및 기술적 지식 부분	CT, MRI 정도관리, 유방촬영장치 정도관리, 투시조영/혈관조영장치 정도관리, 판독용 모니터 정도관리	장치 조작 부분, 장치 정도관리 부분, 환자 안전관리 부분	모의치료 장치 조작 부분, 특수 치료계획 부분
664	2023-05-12 09:39:36	동의함	23	여성	3년제	3학년	대구광역시	5회 이내의 사용경험이 있다.	없다.		가능하다.	증강현실(AR), 가상현실(VR), 혼합현실(MR), 컴퓨터기반시험(CBT)	교과목에 대한 흥미가 올라간다., 교과목에 대한 이해도가 증가한다., 실습효과가 증가한다.	도입을 추천한다.	임상검사 자세 실기 부분, 방사선 기기 구조부분, QC, QA 부분, 방사선 기기 조작 설정 부분	전체 과목 중 2~5문항	전용 시뮬레이터를 이용한 가상현실 시험	QC, 진료영상학실습, 계측학	장치 조작 부분, 촬영종류별 촬영 방법 부분, 영상에 대한 해부학적 지식 부분	장치 조작 부분, 촬영종류별 촬영 방법 부분, 영상에 대한 해부학적 지식 부분	장치 조작 부분, 시술종류별 시술 방법 부분, 영상에 대한 해부학적 지식 부분	장치 조작 부분, 검사종류별 검사 방법 부분, 영상에 대한 해부학적 및 기술적 지식 부분	영상에 대한 해부학적 및 기술적 지식 부분, 3차원 재구성 영상 부분	영상에 대한 해부학적 및 기술적 지식 부분	진단용엑스선장치 정도관리, 유방촬영장치 정도관리, 판독용 모니터 정도관리	방사성동위원소 취급 관련 부분	모의치료 장치 조작 부분, 일반 치료계획 및 보조기구 조작 부분, 선형가속기를 이용한 치료 장치 조작 및 치료방법 부분
665	2023-05-12 10:27:53	동의함	19	남성	3년제	1학년	부산광역시	5회 이내의 사용경험이 있다.	없다.		가능하다.	가상현실(VR)	교과목에 대한 이해도가 증가한다.	일부 도입이 가능하다.	방사선 기기 구조부분, QC, QA 부분, 방사선 기기 조작 설정 부분	과목당 2문항 이상	모바일 디바이스(태블릿, 아이패드 등)를 이용한 증강현실 시험	해부학	촬영종류별 촬영 방법 부분	촬영종류별 촬영 방법 부분	장치 정도관리 부분	장치 정도관리 부분	장치 정도관리 부분, 환자 안전관리 부분	장치 정도관리 부분	CT, MRI 정도관리	장치 조작 부분	특수 치료계획 부분
666	2023-05-12 11:19:41	동의함	21	여성	3년제	2학년	부산광역시	5회 이내의 사용경험이 있다.	없다.		생각해 본적이 없다.	혼합현실(MR), 컴퓨터기반시험(CBT)	교과목에 대한 흥미가 올라간다., 교과목에 대한 이해도가 증가한다., 실습효과가 증가한다.	생각해본적 없다.	임상검사 자세 실기 부분, 방사선 기기 조작 설정 부분	전체 과목 중 2~5문항	일반 컴퓨터를 이용한 시뮬레이션 시험	두부촬영학,흉복부촬영학,상하지촬영학	장치 조작 부분, 촬영종류별 촬영 방법 부분	장치 조작 부분, 장치 정도관리 부분	장치 조작 부분, 장치 정도관리 부분	장치 조작 부분, 검사종류별 검사 방법 부분	영상에 대한 해부학적 및 기술적 지식 부분, 3차원 재구성 영상 부분	장치 조작 부분, 장비 및 환자 안전관리 부분	CT, MRI 정도관리, 진단용엑스선장치 정도관리	장치 조작 부분, 방사성동위원소 취급 관련 부분, 환자 안전관리 부분	모의치료 장치 조작 부분, 일반 치료계획 및 보조기구 조작 부분, 선형가속기를 이용한 치료 장치 조작 및 치료방법 부분, 품질관리 부분
667	2023-05-12 11:39:29	동의함	29	남성	3년제	3학년	부산광역시	간접적으로 보기만 해봤다.	없다.		가능하다.	혼합현실(MR)	실습효과가 증가한다.	도입이 불가능하다.	방사선 기기 조작 설정 부분, 영상 해부학 부분	과목당 1문항	HMD(홀로렌즈, 오큐러스)를 이용한 가상현실 시험	해부학, 기기학, 인터벤션	장치 조작 부분, 영상에 대한 해부학적 지식 부분	영상에 대한 해부학적 지식 부분	영상에 대한 해부학적 지식 부분	영상에 대한 해부학적 및 기술적 지식 부분	영상에 대한 해부학적 및 기술적 지식 부분	영상에 대한 해부학적 및 기술적 지식 부분	CT, MRI 정도관리, 진단용엑스선장치 정도관리, 유방촬영장치 정도관리, 투시조영/혈관조영장치 정도관리, 초음파진단기 정도관리, 판독용 모니터 정도관리	영상에 대한 해부학적 및 기술적 지식 부분	모의치료 장치 조작 부분, 일반 치료계획 및 보조기구 조작 부분, 특수 치료계획 부분, 선형가속기를 이용한 치료 장치 조작 및 치료방법 부분, 기타 장치를 이용한 치료 장치 조작 및 치료방법 부분
668	2023-05-12 15:05:48	동의함	19	여성	3년제	2학년	부산광역시	5회 이내의 사용경험이 있다.	없다.		가능하다.	가상현실(VR)	교과목에 대한 흥미가 올라간다., 실습효과가 증가한다.	일부 도입이 가능하다.	임상검사 자세 실기 부분, 방사선 기기 구조부분, 방사선 기기 조작 설정 부분, 영상 해부학 부분	전체 실기 시험 중 1문항	전용 시뮬레이터를 이용한 가상현실 시험	상하지촬영 흉복부촬영 투시	촬영종류별 촬영 방법 부분, 영상에 대한 해부학적 지식 부분, 환자 안전관리 부분	장치 조작 부분, 영상에 대한 해부학적 지식 부분, 환자 안전관리 부분	장치 조작 부분, 시술종류별 시술 방법 부분, 영상에 대한 해부학적 지식 부분, 환자 안전관리 부분	장치 조작 부분, 영상에 대한 해부학적 및 기술적 지식 부분	장치 조작 부분	장치 조작 부분	CT, MRI 정도관리, 투시조영/혈관조영장치 정도관리	검사 종류별 검사 방법 부분, 영상에 대한 해부학적 및 기술적 지식 부분, 방사성동위원소 취급 관련 부분, 환자 안전관리 부분	모의치료 장치 조작 부분, 일반 치료계획 및 보조기구 조작 부분, 특수 치료계획 부분
669	2023-05-12 15:47:28	동의함	20	남성	4년제	2학년	충청북도	5회 이상의 사용경험이 있다.	없다.		가능하다.	증강현실(AR), 가상현실(VR)	교과목에 대한 이해도가 증가한다.	일부 도입이 가능하다.	방사선 기기 구조부분, 영상 해부학 부분	전체 실기 시험 중 1문항	전용 시뮬레이터를 이용한 가상현실 시험	해부학 디지털 영상학 생리학	영상에 대한 해부학적 지식 부분	영상에 대한 해부학적 지식 부분	영상에 대한 해부학적 지식 부분	검사종류별 검사 방법 부분	장치 조작 부분	영상에 대한 해부학적 및 기술적 지식 부분	유방촬영장치 정도관리	장치 조작 부분	특수 치료계획 부분
670	2023-05-12 16:51:07	동의함	23	남성	4년제	2학년	충청남도	간접적으로 보기만 해봤다.	없다.		생각해 본적이 없다.	혼합현실(MR)	교과목에 대한 흥미가 올라간다.	생각해본적 없다.	영상 해부학 부분	전체 실기 시험 중 1문항	전용 시뮬레이터를 이용한 가상현실 시험		장치 조작 부분, 촬영종류별 촬영 방법 부분, 영상에 대한 해부학적 지식 부분, 장치 정도관리 부분, 환자 안전관리 부분	장치 조작 부분, 촬영종류별 촬영 방법 부분, 영상에 대한 해부학적 지식 부분, 장치 정도관리 부분, 환자 안전관리 부분	장치 조작 부분, 시술종류별 시술 방법 부분, 영상에 대한 해부학적 지식 부분, 장치 정도관리 부분, 환자 안전관리 부분	장치 조작 부분, 검사종류별 검사 방법 부분, 영상에 대한 해부학적 및 기술적 지식 부분, 장치 정도관리 부분	장치 조작 부분, 촬영종류별 촬영 방법 부분, 영상에 대한 해부학적 및 기술적 지식 부분, 3차원 재구성 영상 부분, 장치 정도관리 부분, 환자 안전관리 부분	장치 조작 부분, 촬영종류별 촬영 방법 부분, 영상에 대한 해부학적 및 기술적 지식 부분, 장치 정도관리 부분, 장비 및 환자 안전관리 부분	CT, MRI 정도관리, 진단용엑스선장치 정도관리, 유방촬영장치 정도관리, 투시조영/혈관조영장치 정도관리, 초음파진단기 정도관리, 판독용 모니터 정도관리	장치 조작 부분, 검사 종류별 검사 방법 부분, 영상에 대한 해부학적 및 기술적 지식 부분, 장치 정도관리 부분, 방사성동위원소 취급 관련 부분, 환자 안전관리 부분	모의치료 장치 조작 부분, 일반 치료계획 및 보조기구 조작 부분, 특수 치료계획 부분, 선형가속기를 이용한 치료 장치 조작 및 치료방법 부분, 기타 장치를 이용한 치료 장치 조작 및 치료방법 부분, 품질관리 부분
671	2023-05-12 18:56:23	동의함	23	남성	3년제	2학년	부산광역시	없다.	없다.		가능하다.	증강현실(AR), 가상현실(VR)	교과목에 대한 흥미가 올라간다., 교과목에 대한 이해도가 증가한다., 실습효과가 증가한다.	일부 도입이 가능하다.	임상검사 자세 실기 부분	전체 실기 시험 중 1문항	일반 컴퓨터를 이용한 시뮬레이션 시험	상하지 촬영, 흉복부촬영, 컴퓨터 단층 영상	촬영종류별 촬영 방법 부분, 환자 안전관리 부분	촬영종류별 촬영 방법 부분, 영상에 대한 해부학적 지식 부분, 환자 안전관리 부분	시술종류별 시술 방법 부분, 영상에 대한 해부학적 지식 부분, 장치 정도관리 부분, 환자 안전관리 부분	검사종류별 검사 방법 부분, 영상에 대한 해부학적 및 기술적 지식 부분	장치 조작 부분, 촬영종류별 촬영 방법 부분, 영상에 대한 해부학적 및 기술적 지식 부분	장치 조작 부분, 촬영종류별 촬영 방법 부분, 영상에 대한 해부학적 및 기술적 지식 부분	CT, MRI 정도관리, 투시조영/혈관조영장치 정도관리	검사 종류별 검사 방법 부분, 영상에 대한 해부학적 및 기술적 지식 부분, 장치 정도관리 부분, 방사성동위원소 취급 관련 부분	모의치료 장치 조작 부분, 일반 치료계획 및 보조기구 조작 부분, 선형가속기를 이용한 치료 장치 조작 및 치료방법 부분, 기타 장치를 이용한 치료 장치 조작 및 치료방법 부분
672	2023-05-12 19:13:09	동의함	22	여성	3년제	3학년	충청북도	5회 이내의 사용경험이 있다.	없다.		가능하다.	가상현실(VR)	교과목에 대한 이해도가 증가한다.	생각해본적 없다.	모두	전체 과목 중 2~5문항	모바일 디바이스(태블릿, 아이패드 등)를 이용한 증강현실 시험		촬영종류별 촬영 방법 부분, 영상에 대한 해부학적 지식 부분, 환자 안전관리 부분	장치 조작 부분, 영상에 대한 해부학적 지식 부분	장치 조작 부분, 시술종류별 시술 방법 부분, 영상에 대한 해부학적 지식 부분	장치 조작 부분, 검사종류별 검사 방법 부분, 영상에 대한 해부학적 및 기술적 지식 부분	장치 조작 부분, 영상에 대한 해부학적 및 기술적 지식 부분, 3차원 재구성 영상 부분, 환자 안전관리 부분	장치 조작 부분, 촬영종류별 촬영 방법 부분	CT, MRI 정도관리, 진단용엑스선장치 정도관리, 유방촬영장치 정도관리, 투시조영/혈관조영장치 정도관리, 초음파진단기 정도관리	장치 조작 부분, 검사 종류별 검사 방법 부분, 영상에 대한 해부학적 및 기술적 지식 부분, 장치 정도관리 부분, 방사성동위원소 취급 관련 부분, 환자 안전관리 부분	모의치료 장치 조작 부분, 특수 치료계획 부분, 선형가속기를 이용한 치료 장치 조작 및 치료방법 부분
673	2023-05-14 01:45:07	동의함	20	여성	3년제	3학년	대구광역시	5회 이내의 사용경험이 있다.	없다.		가능하다.	가상현실(VR)	교과목에 대한 흥미가 올라간다., 교과목에 대한 이해도가 증가한다., 실습효과가 증가한다.	생각해본적 없다.	방사선 기기 구조부분, 방사선 기기 조작 설정 부분, 영상 해부학 부분	전체 과목 중 5문항 이상	모바일 디바이스(태블릿, 아이패드 등)를 이용한 증강현실 시험	영상학실습, 투시조영, 영상해부학	장치 조작 부분	장치 조작 부분, 영상에 대한 해부학적 지식 부분	장치 조작 부분, 시술종류별 시술 방법 부분, 영상에 대한 해부학적 지식 부분	장치 조작 부분, 검사종류별 검사 방법 부분, 영상에 대한 해부학적 및 기술적 지식 부분	장치 조작 부분, 촬영종류별 촬영 방법 부분, 영상에 대한 해부학적 및 기술적 지식 부분, 3차원 재구성 영상 부분	장치 조작 부분, 촬영종류별 촬영 방법 부분, 영상에 대한 해부학적 및 기술적 지식 부분	CT, MRI 정도관리, 진단용엑스선장치 정도관리, 유방촬영장치 정도관리, 투시조영/혈관조영장치 정도관리, 초음파진단기 정도관리, 판독용 모니터 정도관리	장치 조작 부분, 검사 종류별 검사 방법 부분, 영상에 대한 해부학적 및 기술적 지식 부분, 장치 정도관리 부분, 방사성동위원소 취급 관련 부분, 환자 안전관리 부분	모의치료 장치 조작 부분, 일반 치료계획 및 보조기구 조작 부분, 특수 치료계획 부분, 선형가속기를 이용한 치료 장치 조작 및 치료방법 부분, 기타 장치를 이용한 치료 장치 조작 및 치료방법 부분, 품질관리 부분
674	2023-05-15 01:39:35	동의함	25	남성	3년제	1학년	대구광역시	없다.	없다.		생각해 본적이 없다.	증강현실(AR), 가상현실(VR)	교과목에 대한 이해도가 증가한다.	도입을 추천한다.	임상검사 자세 실기 부분, 방사선 기기 구조부분, QC, QA 부분, 방사선 기기 조작 설정 부분, 영상 해부학 부분, 모두	전체 실기 시험 중 1문항	HMD(홀로렌즈, 오큐러스)를 이용한 가상현실 시험	전체	장치 조작 부분, 촬영종류별 촬영 방법 부분, 영상에 대한 해부학적 지식 부분, 장치 정도관리 부분, 환자 안전관리 부분	장치 조작 부분, 촬영종류별 촬영 방법 부분, 영상에 대한 해부학적 지식 부분, 장치 정도관리 부분, 환자 안전관리 부분	장치 조작 부분, 시술종류별 시술 방법 부분, 영상에 대한 해부학적 지식 부분, 장치 정도관리 부분, 환자 안전관리 부분	장치 조작 부분, 검사종류별 검사 방법 부분, 영상에 대한 해부학적 및 기술적 지식 부분, 장치 정도관리 부분	장치 조작 부분, 촬영종류별 촬영 방법 부분, 영상에 대한 해부학적 및 기술적 지식 부분, 3차원 재구성 영상 부분, 장치 정도관리 부분, 환자 안전관리 부분	장치 조작 부분, 촬영종류별 촬영 방법 부분, 영상에 대한 해부학적 및 기술적 지식 부분, 장치 정도관리 부분, 장비 및 환자 안전관리 부분	CT, MRI 정도관리, 진단용엑스선장치 정도관리, 유방촬영장치 정도관리, 투시조영/혈관조영장치 정도관리, 초음파진단기 정도관리	장치 조작 부분, 검사 종류별 검사 방법 부분, 영상에 대한 해부학적 및 기술적 지식 부분, 장치 정도관리 부분, 방사성동위원소 취급 관련 부분, 환자 안전관리 부분	모의치료 장치 조작 부분, 일반 치료계획 및 보조기구 조작 부분, 특수 치료계획 부분, 선형가속기를 이용한 치료 장치 조작 및 치료방법 부분, 기타 장치를 이용한 치료 장치 조작 및 치료방법 부분
675	2023-05-15 08:23:00	동의함	19	남성	3년제	1학년	경상북도	간접적으로 보기만 해봤다.	있다. (2-1 문항 답변 요망)	의료영상정보학	가능하다.	혼합현실(MR)	교과목에 대한 흥미가 올라간다.	생각해본적 없다.	방사선 기기 조작 설정 부분	과목당 1문항	전용 시뮬레이터를 이용한 가상현실 시험	의료영상정보 인체해부학 전기전자공학	영상에 대한 해부학적 지식 부분	촬영종류별 촬영 방법 부분	장치 조작 부분	장치 조작 부분	영상에 대한 해부학적 및 기술적 지식 부분	촬영종류별 촬영 방법 부분	CT, MRI 정도관리	검사 종류별 검사 방법 부분	일반 치료계획 및 보조기구 조작 부분
676	2023-05-15 11:28:31	동의함	19	여성	4년제	2학년	충청북도	5회 이내의 사용경험이 있다.	없다.		가능하다.	혼합현실(MR)	교과목에 대한 이해도가 증가한다., 실습효과가 증가한다.	생각해본적 없다.	방사선 기기 구조부분, 방사선 기기 조작 설정 부분, 영상 해부학 부분	전체 과목 중 2~5문항	전용 시뮬레이터를 이용한 가상현실 시험	생물학, 해부학, 영상학	장치 조작 부분, 촬영종류별 촬영 방법 부분, 영상에 대한 해부학적 지식 부분	장치 조작 부분, 촬영종류별 촬영 방법 부분, 영상에 대한 해부학적 지식 부분	장치 조작 부분, 시술종류별 시술 방법 부분, 영상에 대한 해부학적 지식 부분	장치 조작 부분, 검사종류별 검사 방법 부분, 영상에 대한 해부학적 및 기술적 지식 부분	장치 조작 부분, 촬영종류별 촬영 방법 부분, 영상에 대한 해부학적 및 기술적 지식 부분	장치 조작 부분, 촬영종류별 촬영 방법 부분, 영상에 대한 해부학적 및 기술적 지식 부분	CT, MRI 정도관리, 유방촬영장치 정도관리, 초음파진단기 정도관리, 판독용 모니터 정도관리	장치 조작 부분, 검사 종류별 검사 방법 부분, 영상에 대한 해부학적 및 기술적 지식 부분	모의치료 장치 조작 부분, 일반 치료계획 및 보조기구 조작 부분, 특수 치료계획 부분
677	2023-05-15 11:36:47	동의함	21	여성	3년제	2학년	경상북도	간접적으로 보기만 해봤다.	없다.		생각해 본적이 없다.	증강현실(AR), 컴퓨터기반시험(CBT)	실습효과가 증가한다.	생각해본적 없다.	임상검사 자세 실기 부분	전체 실기 시험 중 1문항	일반 컴퓨터를 이용한 시뮬레이션 시험	영상학	촬영종류별 촬영 방법 부분, 장치 정도관리 부분	영상에 대한 해부학적 지식 부분	시술종류별 시술 방법 부분, 장치 정도관리 부분	장치 정도관리 부분	3차원 재구성 영상 부분	장치 조작 부분	판독용 모니터 정도관리	장치 조작 부분	모의치료 장치 조작 부분
678	2023-05-15 16:06:24	동의함	23	남성	3년제	2학년	대구광역시	없다.	없다.		생각해 본적이 없다.	가상현실(VR)	실습효과가 증가한다.	도입을 추천한다.	QC, QA 부분	과목당 1문항	일반 컴퓨터를 이용한 시뮬레이션 시험		장치 조작 부분	장치 정도관리 부분	환자 안전관리 부분	장치 정도관리 부분	장치 정도관리 부분	장비 및 환자 안전관리 부분	진단용엑스선장치 정도관리	영상에 대한 해부학적 및 기술적 지식 부분	선형가속기를 이용한 치료 장치 조작 및 치료방법 부분
679	2023-05-15 19:46:40	동의함	21	여성	3년제	1학년	충청북도	5회 이내의 사용경험이 있다.	없다.		생각해 본적이 없다.	증강현실(AR)	교과목에 대한 흥미가 올라간다., 교과목에 대한 이해도가 증가한다.	생각해본적 없다.	방사선 기기 구조부분, 방사선 기기 조작 설정 부분, 영상 해부학 부분	전체 실기 시험 중 1문항	모바일 디바이스(태블릿, 아이패드 등)를 이용한 증강현실 시험	생리학, 해부학, 물리학	장치 조작 부분	장치 조작 부분	장치 조작 부분	장치 조작 부분	장치 조작 부분, 3차원 재구성 영상 부분	장치 조작 부분	CT, MRI 정도관리, 진단용엑스선장치 정도관리, 유방촬영장치 정도관리, 투시조영/혈관조영장치 정도관리, 초음파진단기 정도관리	장치 조작 부분	모의치료 장치 조작 부분, 일반 치료계획 및 보조기구 조작 부분, 선형가속기를 이용한 치료 장치 조작 및 치료방법 부분, 기타 장치를 이용한 치료 장치 조작 및 치료방법 부분
680	2023-05-16 00:59:13	동의함	22	남성	4년제	2학년	충청북도	없다.	없다.		가능하다.	혼합현실(MR)	교과목에 대한 흥미가 올라간다., 교과목에 대한 이해도가 증가한다., 실습효과가 증가한다.	도입이 불가능하다.	임상검사 자세 실기 부분, 방사선 기기 조작 설정 부분	전체 과목 중 5문항 이상	전용 시뮬레이터를 이용한 가상현실 시험		장치 조작 부분, 촬영종류별 촬영 방법 부분, 장치 정도관리 부분, 환자 안전관리 부분	장치 조작 부분, 촬영종류별 촬영 방법 부분, 영상에 대한 해부학적 지식 부분, 장치 정도관리 부분, 환자 안전관리 부분	장치 조작 부분, 시술종류별 시술 방법 부분, 영상에 대한 해부학적 지식 부분, 장치 정도관리 부분, 환자 안전관리 부분	장치 조작 부분, 검사종류별 검사 방법 부분, 영상에 대한 해부학적 및 기술적 지식 부분, 장치 정도관리 부분	장치 조작 부분, 촬영종류별 촬영 방법 부분, 영상에 대한 해부학적 및 기술적 지식 부분, 3차원 재구성 영상 부분, 장치 정도관리 부분, 환자 안전관리 부분	장치 조작 부분, 촬영종류별 촬영 방법 부분, 영상에 대한 해부학적 및 기술적 지식 부분, 장치 정도관리 부분, 장비 및 환자 안전관리 부분	CT, MRI 정도관리, 진단용엑스선장치 정도관리, 유방촬영장치 정도관리, 투시조영/혈관조영장치 정도관리, 초음파진단기 정도관리, 판독용 모니터 정도관리	장치 조작 부분, 검사 종류별 검사 방법 부분, 영상에 대한 해부학적 및 기술적 지식 부분, 장치 정도관리 부분, 방사성동위원소 취급 관련 부분, 환자 안전관리 부분	모의치료 장치 조작 부분, 일반 치료계획 및 보조기구 조작 부분, 특수 치료계획 부분, 선형가속기를 이용한 치료 장치 조작 및 치료방법 부분, 기타 장치를 이용한 치료 장치 조작 및 치료방법 부분, 품질관리 부분
681	2023-05-16 21:13:40	동의함	35	여성	3년제	2학년	대구광역시	간접적으로 보기만 해봤다.	없다.		가능하다.	증강현실(AR), 가상현실(VR), 혼합현실(MR), 컴퓨터기반시험(CBT)	교과목에 대한 흥미가 올라간다., 교과목에 대한 이해도가 증가한다., 실습효과가 증가한다.	일부 도입이 가능하다.	모두	전체 실기 시험 중 1문항	모바일 디바이스(태블릿, 아이패드 등)를 이용한 증강현실 시험	인체해부학,CT,	장치 조작 부분, 촬영종류별 촬영 방법 부분, 영상에 대한 해부학적 지식 부분, 장치 정도관리 부분, 환자 안전관리 부분	장치 조작 부분, 촬영종류별 촬영 방법 부분, 영상에 대한 해부학적 지식 부분, 장치 정도관리 부분, 환자 안전관리 부분	장치 조작 부분, 시술종류별 시술 방법 부분, 영상에 대한 해부학적 지식 부분, 장치 정도관리 부분, 환자 안전관리 부분	장치 조작 부분, 검사종류별 검사 방법 부분, 영상에 대한 해부학적 및 기술적 지식 부분, 장치 정도관리 부분	장치 조작 부분, 촬영종류별 촬영 방법 부분, 영상에 대한 해부학적 및 기술적 지식 부분, 3차원 재구성 영상 부분, 장치 정도관리 부분, 환자 안전관리 부분	장치 조작 부분, 촬영종류별 촬영 방법 부분, 영상에 대한 해부학적 및 기술적 지식 부분, 장치 정도관리 부분, 장비 및 환자 안전관리 부분	CT, MRI 정도관리, 진단용엑스선장치 정도관리, 유방촬영장치 정도관리, 투시조영/혈관조영장치 정도관리, 초음파진단기 정도관리, 판독용 모니터 정도관리	장치 조작 부분, 검사 종류별 검사 방법 부분, 영상에 대한 해부학적 및 기술적 지식 부분, 장치 정도관리 부분, 방사성동위원소 취급 관련 부분, 환자 안전관리 부분	모의치료 장치 조작 부분, 일반 치료계획 및 보조기구 조작 부분, 특수 치료계획 부분, 선형가속기를 이용한 치료 장치 조작 및 치료방법 부분, 기타 장치를 이용한 치료 장치 조작 및 치료방법 부분
682	2023-05-17 17:37:30	동의함	20	남성	4년제	1학년	충청북도	간접적으로 보기만 해봤다.	없다.		생각해 본적이 없다.	컴퓨터기반시험(CBT)	교과목에 대한 흥미가 올라간다.	생각해본적 없다.	방사선 기기 구조부분, 방사선 기기 조작 설정 부분	전체 실기 시험 중 1문항	일반 컴퓨터를 이용한 시뮬레이션 시험		촬영종류별 촬영 방법 부분, 영상에 대한 해부학적 지식 부분, 장치 정도관리 부분	장치 조작 부분, 장치 정도관리 부분	장치 조작 부분, 시술종류별 시술 방법 부분	검사종류별 검사 방법 부분	영상에 대한 해부학적 및 기술적 지식 부분, 3차원 재구성 영상 부분	촬영종류별 촬영 방법 부분	CT, MRI 정도관리	영상에 대한 해부학적 및 기술적 지식 부분	일반 치료계획 및 보조기구 조작 부분, 선형가속기를 이용한 치료 장치 조작 및 치료방법 부분
